# Supplementary material for: Mapping Expression Quantitative Trait Loci Targeting Candidate Genes for Pregnancy in Beef Cows
Source: Biomolecules. 2024 Jan 26;14(2):150. doi: 10.3390/biom14020150 (PMC10886872; doi:10.3390/biom14020150)
Supplement: Supplementary file 1 [file biomolecules-14-00150-s001.zip]

Archive with 9 entries (9 files):
- Supplementary_TableS1.xlsx
- Supplementary_TableS2.xlsx
- Supplementary_TableS3.xlsx
- Supplementary_TableS4.xlsx
- Supplementary_TableS5.xlsx
- Supplementary_TableS6.xlsx
- Supplementary_TableS7.xlsx
- Supplementary_TableS8.xlsx
- Supplementary_TableS9.xlsx
