# Supplementary material for: Mapping Expression Quantitative Trait Loci Targeting Candidate Genes for Pregnancy in Beef Cows
Source: Biomolecules. 2024 Jan 26;14(2):150. doi: 10.3390/biom14020150 (PMC10886872; doi:10.3390/biom14020150)
Supplement: Supplementary file 1 [file biomolecules-14-00150-s001.zip › Supplementary_TableS1.xlsx]

## Sheet: Sheet1
Supplementary Table S1: Summary and mapping statistics of RNA-Sequencing data from uterine epithelium cells of beef cows.
Sample ID	M Seqs	% Aligned	M Aligned	Group
SRR14154291	28.6	0.93	26.6	P
SRR14154292	25.2	0.936	23.6	NP
SRR14154293	25.2	0.929	23.4	NP
SRR14154294	28	0.93	26	NP
SRR14154295	23.5	0.942	22.1	P
SRR14154296	20.9	0.915	19.1	P
SRR14154297	22	0.933	20.6	P
SRR14154298	19.8	0.932	18.5	P
SRR14154299	21.5	0.931	20	P
SRR14154300	18.4	0.941	17.3	P
SRR14154301	22.4	0.941	21	NP
SRR14154302	22.1	0.933	20.6	P
SRR14154303	20	0.938	18.7	NP
SRR14154304	30.7	0.918	28.2	NP
SRR14154305	25.7	0.942	24.2	P
SRR14154306	24.7	0.921	22.8	NP
SRR14154307	18.4	0.939	17.3	P
SRR14154308	21.9	0.943	20.6	NP
SRR14154309	19.3	0.928	17.9	NP
SRR14154310	21	0.937	19.7	P
SRR14154311	21.4	0.92	19.7	P
SRR14154312	18.8	0.946	17.8	NP
SRR14154313	24.6	0.941	23.1	NP
SRR14154314	29.3	0.926	27.1	NP
SRR14154315	25.8	0.935	24.1	P
SRR14154316	27.2	0.938	25.5	NP
SRR14154317	22	0.936	20.6	NP
SRR14154318	22.7	0.933	21.2	P
SRR14154319	30.3	0.923	27.9	NP
SRR14154320	21.2	0.933	19.8	P
SRR14154321	21.7	0.932	20.2	NP
SRR14154322	19.1	0.927	17.7	P
SRR14154323	24.7	0.925	22.8	P
SRR14154324	23.3	0.931	21.7	NP
SRR14154325	19.9	0.936	18.6	P
SRR14154326	21	0.936	19.6	P
SRR14154327	26	0.944	24.6	NP
SRR14154328	23.3	0.929	21.7	P
SRR14154329	27.3	0.95	25.9	P
SRR14154330	29	0.944	27.4	P
SRR14154331	26.6	0.937	24.9	P
SRR14154332	31.8	0.937	29.8	P
SRR14154333	25.7	0.939	24.1	P
