# Supplementary material for: Mapping Expression Quantitative Trait Loci Targeting Candidate Genes for Pregnancy in Beef Cows
Source: Biomolecules. 2024 Jan 26;14(2):150. doi: 10.3390/biom14020150 (PMC10886872; doi:10.3390/biom14020150)
Supplement: Supplementary file 1 [file biomolecules-14-00150-s001.zip › Supplementary_TableS2.xlsx]

## Sheet: Sheet1
Supplementary Table S2: The VEP annotation of all variants and annotations of variants which change the protein coding sequence from bovine uterine luminal epithelial cells.
General statistics
Lines of input read	203404
Variants processed	203404
Variants filtered out	0
Novel / existing variants	16926 (8.3) / 186478 (91.7)
Overlapped genes	15055
Overlapped transcripts	27231
Overlapped regulatory features	-
Variant class	Count
sequence_alteration	694
SNV	202710
Consequences (most severe)
Consequence type	Count
upstream_gene_variant	9986
synonymous_variant	38620
stop_retained_variant	28
stop_lost	14
stop_gained	85
start_lost	24
splice_region_variant	536
splice_donor_variant	44
splice_acceptor_variant	33
non_coding_transcript_exon_variant	1087
missense_variant	18866
mature_miRNA_variant	1
intron_variant	34066
intergenic_variant	10858
downstream_gene_variant	44161
5_prime_UTR_variant	5037
3_prime_UTR_variant	39958
Consequences (all)
Consequence type	Count
splice_acceptor_variant	49
splice_donor_variant	67
stop_gained	150
stop_lost	25
start_lost	26
missense_variant	37794
splice_region_variant	1133
synonymous_variant	83542
stop_retained_variant	50
mature_miRNA_variant	2
5_prime_UTR_variant	7534
3_prime_UTR_variant	59364
non_coding_transcript_exon_variant	1333
intron_variant	78996
non_coding_transcript_variant	972
upstream_gene_variant	41555
downstream_gene_variant	177423
intergenic_variant	10890
Coding consequences
Consequence type	Count
stop_gained	150
stop_lost	25
start_lost	26
missense_variant	37794
stop_retained_variant	50
synonymous_variant	83542
SIFT summary
Prediction	Count
tolerated_low_confidence	4730
tolerated	26346
deleterious_low_confidence	1538
deleterious	4719
Variants by chromosome
Chromosome	Count
1	8484
10	8473
11	11248
12	4210
13	7694
14	4353
15	6396
16	6449
17	7302
18	11733
19	12297
2	8617
20	3604
21	6172
22	6323
23	9059
24	3771
25	8988
26	3145
27	2447
28	3101
29	5878
3	11547
4	6105
5	9962
6	5828
7	10083
8	6075
9	4020
MT	40
