# Supplementary material for: Mapping Expression Quantitative Trait Loci Targeting Candidate Genes for Pregnancy in Beef Cows
Source: Biomolecules. 2024 Jan 26;14(2):150. doi: 10.3390/biom14020150 (PMC10886872; doi:10.3390/biom14020150)
Supplement: Supplementary file 1 [file biomolecules-14-00150-s001.zip › Supplementary_TableS3.xlsx]

## Sheet: cis_eQTLs
Supplementary Table S3: Gene annotation and chromosome distribution of cis eQTLs from uterine epithelium cells in beef cows
SNPs (Chr_position)	Ensembl Gene ID	Gene Symbol	FDR	beta	Existing_variation	Consequence
1_110239663	ENSBTAG00000018465	KCNAB1	0.0337581	1.71808	rs211499349	missense_variant
1_110343195	ENSBTAG00000018465	KCNAB1	0.0190242	2.40673	rs447655492	downstream_gene_variant
1_110449009	ENSBTAG00000018465	KCNAB1	0.0261196	2.13246	rs479442004	synonymous_variant
1_111110146	ENSBTAG00000005203	C1H3orf33	0.0101876	0.907785	-	downstream_gene_variant
1_111730334	ENSBTAG00000018465	KCNAB1	0.0304926	1.62306	rs383106895	downstream_gene_variant
1_127051515	ENSBTAG00000009115	SPSB4	0.0462069	-1.61908	rs480448810	intron_variant
1_129741716	ENSBTAG00000018538	CEP70	0.0419743	-0.336691	rs433165609	downstream_gene_variant
1_129744286	ENSBTAG00000031277	FOXL2	0.0206083	-3.71835	-	downstream_gene_variant
1_130557994	ENSBTAG00000018538	CEP70	0.0255928	0.239019	rs136527973	missense_variant
1_131066400	ENSBTAG00000018538	CEP70	0.00848291	-0.33479	rs525083007	synonymous_variant
1_134843892	ENSBTAG00000000905	RAB6B	0.0350884	-1.89875	rs721486053	intron_variant
1_143745109	ENSBTAG00000000524	CSTB	0.0496958	-0.570438	rs43285531	intron_variant
1_143806042	ENSBTAG00000000524	CSTB	0.0100541	-0.637378	rs385822214	intron_variant
1_143807125	ENSBTAG00000023393	AIRE	0.00812556	-2.73357	rs719188735	intron_variant
1_143819618	ENSBTAG00000000524	CSTB	0.0327988	-0.644845	rs109273714	3_prime_UTR_variant
1_143872446	ENSBTAG00000011645	U2AF1	0.0176894	0.453316	rs525468207	intron_variant
1_143872446	ENSBTAG00000020456	AGPAT3	0.0377178	-0.394676	rs525468207	intron_variant
1_144016659	ENSBTAG00000017010	SLX9	0.0194436	0.375804	rs207962356	synonymous_variant
1_144110679	ENSBTAG00000023393	AIRE	0.00393044	-2.26435	rs723267811	missense_variant
1_144378761	ENSBTAG00000023393	AIRE	0.0381107	-1.81912	rs527146862	missense_variant
1_144387388	ENSBTAG00000023393	AIRE	0.0414452	-2.22957	rs521758059	missense_variant
1_144391388	ENSBTAG00000023393	AIRE	0.0378208	-1.86007	rs136706824	missense_variant
1_144426539	ENSBTAG00000023393	AIRE	0.0193886	-2.19966	rs438712537	3_prime_UTR_variant
1_144427543	ENSBTAG00000023393	AIRE	0.0124234	-3.50883	rs481122839	downstream_gene_variant
1_144428596	ENSBTAG00000023393	AIRE	2.38422e-05	-3.77343	rs473311769	downstream_gene_variant
1_144658132	ENSBTAG00000023393	AIRE	0.0302365	-3.8035	rs715354807	downstream_gene_variant
1_144765756	ENSBTAG00000023393	AIRE	0.0211929	-2.82225	rs724157983	synonymous_variant
1_144776157	ENSBTAG00000051007	ENSBTAG00000051007	0.0166839	0.853172	rs521222417	missense_variant
1_144828267	ENSBTAG00000051007	ENSBTAG00000051007	0.0282354	-0.971843	rs210568146	missense_variant
1_144833688	ENSBTAG00000051007	ENSBTAG00000051007	0.0398248	1.12881	rs522036433	3_prime_UTR_variant
1_145053166	ENSBTAG00000051007	ENSBTAG00000051007	0.0498137	0.968502	rs469848280	downstream_gene_variant
1_145089874	ENSBTAG00000051007	ENSBTAG00000051007	0.0138631	1.11539	rs526809057	3_prime_UTR_variant
1_145092257	ENSBTAG00000051007	ENSBTAG00000051007	0.0450213	0.885588	rs209870102	intron_variant
1_145092464	ENSBTAG00000051007	ENSBTAG00000051007	0.0219576	1.04258	rs723852345	intron_variant
1_145258048	ENSBTAG00000051007	ENSBTAG00000051007	0.0265381	0.97488	rs520767610	missense_variant
1_145266647	ENSBTAG00000051007	ENSBTAG00000051007	0.0351968	-1.04538	rs109940128	synonymous_variant
1_145291351	ENSBTAG00000051007	ENSBTAG00000051007	0.0114496	1.15236	rs519152798	synonymous_variant
1_145316143	ENSBTAG00000051007	ENSBTAG00000051007	0.00538463	-1.00258	-	missense_variant
1_146046594	ENSBTAG00000051007	ENSBTAG00000051007	0.0261196	-0.796425	rs43253215	synonymous_variant
1_146086979	ENSBTAG00000051007	ENSBTAG00000051007	0.00797258	-0.905206	rs211447832	missense_variant
1_148318208	ENSBTAG00000055107	PIGP	0.0184174	0.347378	rs519910691	intron_variant
1_148685144	ENSBTAG00000055107	PIGP	0.0196959	0.350628	rs523200005	downstream_gene_variant
1_149159976	ENSBTAG00000055107	PIGP	0.0150129	0.438626	rs520343577	synonymous_variant
1_149317454	ENSBTAG00000055107	PIGP	0.0272363	-0.294363	rs110355066	upstream_gene_variant
1_149317483	ENSBTAG00000055107	PIGP	0.0336545	0.345779	rs518662969	upstream_gene_variant
1_149374711	ENSBTAG00000055107	PIGP	0.0045756	-0.325759	rs133147582	synonymous_variant
1_149567576	ENSBTAG00000055107	PIGP	0.0378416	0.337897	rs715075007	upstream_gene_variant
1_149710629	ENSBTAG00000055107	PIGP	0.0372008	0.37082	rs467229429	downstream_gene_variant
1_64270565	ENSBTAG00000001464	GPR156	0.0481094	-1.42332	rs462799713	downstream_gene_variant
1_671535	ENSBTAG00000054829	ENSBTAG00000054829	0.0467653	-1.11901	-	downstream_gene_variant
1_69683709	ENSBTAG00000014721	MUC4	0.0320241	-1.38478	rs380107134	downstream_gene_variant
1_70178293	ENSBTAG00000014874	FYTTD1	0.0372008	0.503237	rs110880131	intron_variant
1_70230104	ENSBTAG00000011383	SNX4	0.0264307	-0.396163	rs518128074	downstream_gene_variant
1_70341567	ENSBTAG00000021364	TNK2	0.0194436	-0.41936	rs109152145	downstream_gene_variant
1_70463598	ENSBTAG00000014721	MUC4	0.00226023	1.32281	rs135654322	intron_variant
1_70464107	ENSBTAG00000008873	NCBP2	0.0308089	0.191144	rs209041064	intron_variant
1_70494140	ENSBTAG00000014721	MUC4	1.59126e-05	1.53332	rs109704859	missense_variant
1_70600401	ENSBTAG00000014721	MUC4	0.0232414	1.0545	rs378983516	3_prime_UTR_variant
1_71018092	ENSBTAG00000014721	MUC4	0.00182311	-1.4729	rs380368649	downstream_gene_variant
1_76473205	ENSBTAG00000006813	ENSBTAG00000006813	0.000145539	-0.844693	-	upstream_gene_variant
1_81572900	ENSBTAG00000017115	TMEM41A	0.0474671	-0.512094	rs381534003	downstream_gene_variant
1_81719794	ENSBTAG00000017115	TMEM41A	0.00900578	-0.510672	rs517565241	missense_variant
1_82921115	ENSBTAG00000010394	MCF2L2	0.0410504	-2.14407	rs519477147	downstream_gene_variant
1_82984150	ENSBTAG00000010394	MCF2L2	0.0169639	-1.29296	rs208216562	intron_variant
1_82986746	ENSBTAG00000010394	MCF2L2	0.00841087	-1.86925	rs522339913	intron_variant
1_83148501	ENSBTAG00000010394	MCF2L2	0.00010457	-2.38835	rs454616574	intron_variant
1_83318811	ENSBTAG00000010394	MCF2L2	0.0200316	-1.82724	rs455689711	synonymous_variant
1_83812276	ENSBTAG00000010394	MCF2L2	0.00897792	-1.92611	rs450250559	intron_variant
1_83813962	ENSBTAG00000010394	MCF2L2	0.0191726	-1.7025	rs471313607	intron_variant
1_87774584	ENSBTAG00000010485	MFN1	0.0050363	0.315586	rs435012350	intergenic_variant
1_87775329	ENSBTAG00000010485	MFN1	0.0284326	0.28278	rs435893748	intergenic_variant
1_88042802	ENSBTAG00000010485	MFN1	0.0350884	0.327145	rs209026655	downstream_gene_variant
1_95913559	ENSBTAG00000007394	RPL22L1	0.0312401	-0.353235	rs109752589	downstream_gene_variant
2_104455890	ENSBTAG00000003843	SMARCAL1	0.0346973	-0.158797	rs208660945	synonymous_variant
2_107233469	ENSBTAG00000013492	PRKAG3	0.0361428	-0.525637	rs109158405	intron_variant
2_107432052	ENSBTAG00000016572	USP37	0.0472645	0.269202	rs17870403	missense_variant
2_110734183	ENSBTAG00000008431	MOGAT1	0.047571	1.14917	rs474889687	synonymous_variant
2_110734237	ENSBTAG00000008431	MOGAT1	0.0248314	0.988803	rs517221619	synonymous_variant
2_110737054	ENSBTAG00000008431	MOGAT1	0.043382	1.40013	rs210421526	downstream_gene_variant
2_111094988	ENSBTAG00000008431	MOGAT1	0.0392009	0.906986	rs109508142	synonymous_variant
2_121013236	ENSBTAG00000046862	MARCKSL1	0.032923	0.307112	rs209508518	downstream_gene_variant
2_124758529	ENSBTAG00000042553	SNORD99	0.0375603	0.714019	rs210624078	3_prime_UTR_variant
2_125388356	ENSBTAG00000012997	SMPDL3B	0.0457509	0.688791	rs109748960	downstream_gene_variant
2_125393747	ENSBTAG00000012997	SMPDL3B	0.00723298	1.38076	rs208836372	3_prime_UTR_variant
2_126141049	ENSBTAG00000012997	SMPDL3B	0.0477687	0.978131	rs210418167	3_prime_UTR_variant
2_126275452	ENSBTAG00000019399	CNKSR1	0.0401607	0.412267	rs524590303	intron_variant
2_126340430	ENSBTAG00000019399	CNKSR1	0.0144627	0.372724	rs209179288	3_prime_UTR_variant
2_126349559	ENSBTAG00000019399	CNKSR1	0.0377584	0.344219	rs526877210	downstream_gene_variant
2_126349608	ENSBTAG00000019399	CNKSR1	0.015943	0.340741	rs110235603	downstream_gene_variant
2_126590470	ENSBTAG00000049812	ENSBTAG00000049812	0.0330436	-1.79252	rs437960190	intron_variant
2_126590755	ENSBTAG00000010254	MAP3K6	0.0335883	-0.291219	rs526757810	intron_variant
2_126787596	ENSBTAG00000019399	CNKSR1	0.00830274	0.38214	rs378007275	missense_variant
2_127106163	ENSBTAG00000019399	CNKSR1	0.0135836	0.398466	rs449185966	missense_variant
2_127115618	ENSBTAG00000019399	CNKSR1	0.0464587	0.383162	rs459284140	synonymous_variant
2_127180750	ENSBTAG00000019399	CNKSR1	0.0322177	0.391626	rs433989017	synonymous_variant
2_127324220	ENSBTAG00000019399	CNKSR1	0.0423045	0.343539	rs209904046	missense_variant
2_127484347	ENSBTAG00000021781	MTFR1L	0.0262475	-0.182026	rs208923879	3_prime_UTR_variant
2_127488304	ENSBTAG00000019399	CNKSR1	0.0241128	0.411828	rs207893843	synonymous_variant
2_127661532	ENSBTAG00000019399	CNKSR1	0.0206549	0.340699	rs208130648	downstream_gene_variant
2_128384596	ENSBTAG00000054645	ENSBTAG00000054645	0.0366329	0.856377	-	downstream_gene_variant
2_129343834	ENSBTAG00000038865	TCEA3	0.00792318	0.67939	rs109312549	downstream_gene_variant
2_129412434	ENSBTAG00000009502	LUZP1	0.0316331	-0.776464	rs210393522	missense_variant
2_131056297	ENSBTAG00000052516	CDA	0.015997	-0.62477	rs42391144	synonymous_variant
2_131151926	ENSBTAG00000055116	ENSBTAG00000055116	0.00166844	-2.05137	rs384821347	synonymous_variant
2_131394710	ENSBTAG00000052516	CDA	0.00100546	-0.929972	rs381716739	missense_variant
2_131400939	ENSBTAG00000052516	CDA	0.00197733	-1.04333	rs1116413056	synonymous_variant
2_131407562	ENSBTAG00000052516	CDA	0.019527	-0.765607	rs456644540	intron_variant
2_131407598	ENSBTAG00000052516	CDA	0.0117794	-0.743139	rs383930004	intron_variant
2_131441798	ENSBTAG00000052516	CDA	1.53508e-05	-1.28929	rs481018971	synonymous_variant
2_131448180	ENSBTAG00000052516	CDA	0.000825656	-0.961154	rs522864306	downstream_gene_variant
2_131448308	ENSBTAG00000052516	CDA	0.0212376	-0.833043	rs380587039	downstream_gene_variant
2_131448546	ENSBTAG00000052516	CDA	0.0152979	-0.79494	rs436538768	downstream_gene_variant
2_131449279	ENSBTAG00000052516	CDA	0.00993067	-0.763243	rs134720437	downstream_gene_variant
2_131673036	ENSBTAG00000055116	ENSBTAG00000055116	0.00192454	-1.81543	rs516555106	synonymous_variant
2_131805197	ENSBTAG00000052516	CDA	0.0116975	-0.674559	rs111011211	synonymous_variant
2_131891267	ENSBTAG00000052516	CDA	0.00060627	-0.818843	rs460152945	3_prime_UTR_variant
2_131891267	ENSBTAG00000055116	ENSBTAG00000055116	0.00789258	-1.18712	rs460152945	3_prime_UTR_variant
2_131972146	ENSBTAG00000052516	CDA	0.00267978	-0.727117	rs210979997	downstream_gene_variant
2_131982297	ENSBTAG00000052516	CDA	0.037146	-0.720452	rs715137488	downstream_gene_variant
2_131984186	ENSBTAG00000052516	CDA	0.0154428	-0.653887	rs378558282	downstream_gene_variant
2_131984191	ENSBTAG00000052516	CDA	0.00325876	-0.90137	rs441738336	downstream_gene_variant
2_131984810	ENSBTAG00000055116	ENSBTAG00000055116	0.0163511	-1.71416	rs717954525	downstream_gene_variant
2_131984982	ENSBTAG00000007998	TMCO4	0.0292243	-0.302028	rs480504881	downstream_gene_variant
2_131986195	ENSBTAG00000055116	ENSBTAG00000055116	0.00845353	-1.43507	rs718883629	downstream_gene_variant
2_131986529	ENSBTAG00000052516	CDA	0.0271505	-0.575889	rs379967441	3_prime_UTR_variant
2_131986656	ENSBTAG00000052516	CDA	0.000214991	-1.20974	rs715719298	3_prime_UTR_variant
2_132018034	ENSBTAG00000052516	CDA	9.5226e-05	3.55143	-	downstream_gene_variant
2_132019718	ENSBTAG00000052516	CDA	0.0256957	1.97573	-	3_prime_UTR_variant
2_132020558	ENSBTAG00000052516	CDA	0.0285799	-0.633108	rs382209309	3_prime_UTR_variant
2_132021489	ENSBTAG00000052516	CDA	0.00997421	-0.758105	rs382732938	3_prime_UTR_variant
2_132110832	ENSBTAG00000052516	CDA	0.0034377	-0.832505	rs459301017	upstream_gene_variant
2_132110832	ENSBTAG00000055116	ENSBTAG00000055116	0.0186152	-1.22365	rs459301017	upstream_gene_variant
2_132120330	ENSBTAG00000052516	CDA	0.0166685	-0.676557	rs211103121	synonymous_variant
2_132122494	ENSBTAG00000052516	CDA	0.0392591	-0.649728	rs383452459	3_prime_UTR_variant
2_132122936	ENSBTAG00000052516	CDA	0.0125673	-0.821687	rs525470341	3_prime_UTR_variant
2_132453758	ENSBTAG00000026758	ENSBTAG00000026758	2.37469e-05	1.32476	rs444666094	downstream_gene_variant
2_132454082	ENSBTAG00000026758	ENSBTAG00000026758	0.00810686	1.03224	rs378950118	missense_variant
2_132798248	ENSBTAG00000026758	ENSBTAG00000026758	0.0240225	1.1163	rs379855446	downstream_gene_variant
2_132799540	ENSBTAG00000026758	ENSBTAG00000026758	0.00104798	1.38842	rs209361490	downstream_gene_variant
2_132799540	ENSBTAG00000052516	CDA	0.0419228	-0.738871	rs209361490	downstream_gene_variant
2_132801478	ENSBTAG00000052516	CDA	0.00967974	-1.08988	rs465315785	downstream_gene_variant
2_132801719	ENSBTAG00000026758	ENSBTAG00000026758	0.0100708	1.29058	rs209088395	downstream_gene_variant
2_132801719	ENSBTAG00000052516	CDA	0.0360119	-0.771009	rs209088395	downstream_gene_variant
2_132946352	ENSBTAG00000052516	CDA	0.00675057	-0.986765	rs524794505	synonymous_variant
2_132958225	ENSBTAG00000052516	CDA	0.0101023	-1.15039	rs110799503	synonymous_variant
2_132973038	ENSBTAG00000026758	ENSBTAG00000026758	0.00142598	0.979685	rs109659297	synonymous_variant
2_133019736	ENSBTAG00000026758	ENSBTAG00000026758	0.0417915	1.2899	rs208647942	downstream_gene_variant
2_133019736	ENSBTAG00000052516	CDA	0.0153239	-0.910414	rs208647942	downstream_gene_variant
2_133019963	ENSBTAG00000026758	ENSBTAG00000026758	0.00204253	1.38734	rs110917798	downstream_gene_variant
2_133021832	ENSBTAG00000007996	HTR6	0.0101688	0.880415	rs378255024	downstream_gene_variant
2_133021832	ENSBTAG00000052516	CDA	0.00596208	-1.0262	rs378255024	downstream_gene_variant
2_133024281	ENSBTAG00000007996	HTR6	0.0340507	0.549117	rs110411365	intron_variant
2_133024281	ENSBTAG00000026758	ENSBTAG00000026758	0.0135893	1.01565	rs110411365	intron_variant
2_133039303	ENSBTAG00000055116	ENSBTAG00000055116	0.0310932	-1.33483	rs720148051	upstream_gene_variant
2_133040740	ENSBTAG00000055116	ENSBTAG00000055116	0.015308	-1.27132	rs109614218	downstream_gene_variant
2_133042286	ENSBTAG00000055116	ENSBTAG00000055116	0.0456767	-1.38981	rs379717266	downstream_gene_variant
2_133043414	ENSBTAG00000055116	ENSBTAG00000055116	0.0123087	-1.45861	rs110090117	downstream_gene_variant
2_133043444	ENSBTAG00000055116	ENSBTAG00000055116	0.00437407	-1.38747	rs110653155	downstream_gene_variant
2_133306416	ENSBTAG00000026758	ENSBTAG00000026758	1.21334e-05	1.47571	rs518386299	synonymous_variant
2_133339276	ENSBTAG00000026758	ENSBTAG00000026758	0.0209885	0.824391	rs135033065	intron_variant
2_133339544	ENSBTAG00000026758	ENSBTAG00000026758	0.031458	0.86148	rs135535136	intron_variant
2_133339797	ENSBTAG00000026758	ENSBTAG00000026758	0.0185032	0.92771	rs517489272	splice_region_variant,intron_variant
2_133347254	ENSBTAG00000026758	ENSBTAG00000026758	7.50088e-05	1.55209	rs520215181	missense_variant
2_133349550	ENSBTAG00000026758	ENSBTAG00000026758	0.00327757	1.01391	rs716216519	intron_variant
2_133363722	ENSBTAG00000026758	ENSBTAG00000026758	1.32838e-08	1.18436	-	missense_variant
2_133369695	ENSBTAG00000026758	ENSBTAG00000026758	0.00513492	1.41274	rs520390621	synonymous_variant
2_133369990	ENSBTAG00000026758	ENSBTAG00000026758	0.0190983	0.961931	rs43320594	downstream_gene_variant
2_133386125	ENSBTAG00000026758	ENSBTAG00000026758	0.00507685	1.14901	rs515915788	downstream_gene_variant
2_133386322	ENSBTAG00000026758	ENSBTAG00000026758	0.0271505	0.802609	rs43320574	downstream_gene_variant
2_133386453	ENSBTAG00000026758	ENSBTAG00000026758	0.000217621	1.10538	rs523989595	downstream_gene_variant
2_133387007	ENSBTAG00000026758	ENSBTAG00000026758	0.0026466	1.10606	rs520115558	downstream_gene_variant
2_133387295	ENSBTAG00000026758	ENSBTAG00000026758	0.0392889	0.940226	rs474129916	downstream_gene_variant
2_133387640	ENSBTAG00000026758	ENSBTAG00000026758	0.0421109	0.939752	rs43320575	downstream_gene_variant
2_133387780	ENSBTAG00000026758	ENSBTAG00000026758	1.10973e-05	1.27138	rs460964370	downstream_gene_variant
2_133387879	ENSBTAG00000026758	ENSBTAG00000026758	0.00723816	0.951024	-	synonymous_variant
2_133387893	ENSBTAG00000026758	ENSBTAG00000026758	0.0169646	0.906744	-	missense_variant
2_133404925	ENSBTAG00000026758	ENSBTAG00000026758	0.0433294	-0.995853	rs110232492	downstream_gene_variant
2_133405072	ENSBTAG00000026758	ENSBTAG00000026758	5.73474e-05	1.15294	rs473748035	downstream_gene_variant
2_133423429	ENSBTAG00000026758	ENSBTAG00000026758	0.0356837	1.04454	rs527134111	intron_variant
2_133424226	ENSBTAG00000026758	ENSBTAG00000026758	0.0314925	1.16109	rs523459050	intron_variant
2_133434725	ENSBTAG00000026758	ENSBTAG00000026758	0.00330908	1.27876	rs434375131	downstream_gene_variant
2_133536795	ENSBTAG00000026758	ENSBTAG00000026758	0.0167679	0.959771	rs41584708	synonymous_variant
2_133570094	ENSBTAG00000026758	ENSBTAG00000026758	9.49894e-05	1.24911	rs518535504	synonymous_variant
2_133570983	ENSBTAG00000026758	ENSBTAG00000026758	0.0369855	1.014	rs432785563	synonymous_variant
2_133581923	ENSBTAG00000007996	HTR6	0.0421652	0.493372	rs110830433	intron_variant
2_133581926	ENSBTAG00000007996	HTR6	0.00480907	0.645166	rs522185805	intron_variant
2_133586707	ENSBTAG00000026758	ENSBTAG00000026758	0.000710223	1.35545	rs525017418	synonymous_variant
2_133752460	ENSBTAG00000026758	ENSBTAG00000026758	0.0355396	1.04161	rs719255637	downstream_gene_variant
2_133753389	ENSBTAG00000026758	ENSBTAG00000026758	9.92616e-05	1.29364	rs471243124	downstream_gene_variant
2_133757001	ENSBTAG00000026758	ENSBTAG00000026758	0.0262937	1.20185	rs720215925	synonymous_variant
2_133770833	ENSBTAG00000026758	ENSBTAG00000026758	0.0182683	1.26093	rs517709428	missense_variant
2_133778546	ENSBTAG00000026758	ENSBTAG00000026758	0.0417915	1.31011	rs517693783	synonymous_variant
2_133779986	ENSBTAG00000026758	ENSBTAG00000026758	0.0194436	1.44784	rs518358108	synonymous_variant
2_133780049	ENSBTAG00000026758	ENSBTAG00000026758	0.0161073	0.927895	rs207651589	synonymous_variant
2_133787224	ENSBTAG00000026758	ENSBTAG00000026758	0.0186591	1.00604	rs136347201	synonymous_variant
2_133788872	ENSBTAG00000026758	ENSBTAG00000026758	0.0180915	1.45649	rs464575841	synonymous_variant
2_134178379	ENSBTAG00000026758	ENSBTAG00000026758	0.00025379	1.2757	rs483004052	intron_variant
2_134184886	ENSBTAG00000026758	ENSBTAG00000026758	0.0106184	1.21162	rs518568984	intron_variant
2_134188036	ENSBTAG00000026758	ENSBTAG00000026758	0.0151887	0.914351	rs207678829	intron_variant
2_135029213	ENSBTAG00000034680	FAM131C	0.0243572	0.487257	rs42462133	intron_variant
2_135057281	ENSBTAG00000034680	FAM131C	0.0254383	-0.57735	rs42462193	synonymous_variant
2_1351470	ENSBTAG00000009831	OCA2	0.0283712	-1.40438	rs519144387	intron_variant
2_135228260	ENSBTAG00000034680	FAM131C	0.00954637	0.552425	rs109112424	intron_variant
2_135231252	ENSBTAG00000000684	ARHGEF10L	0.0254383	0.259582	rs723005862	synonymous_variant
2_135593093	ENSBTAG00000034680	FAM131C	0.0182245	-0.618208	rs43332853	synonymous_variant
2_135733200	ENSBTAG00000000815	EPHA2	0.0476233	0.353239	rs211603091	intron_variant
2_135768983	ENSBTAG00000034680	FAM131C	0.0267176	0.543947	rs137637997	upstream_gene_variant
2_135770854	ENSBTAG00000000684	ARHGEF10L	0.0436917	0.195468	rs134542483	downstream_gene_variant
2_135770854	ENSBTAG00000000815	EPHA2	0.0228341	0.285129	rs134542483	downstream_gene_variant
2_135816112	ENSBTAG00000034680	FAM131C	0.00866378	0.650455	rs43325468	synonymous_variant
2_136108726	ENSBTAG00000034680	FAM131C	0.0178684	-0.609584	rs43333874	intergenic_variant
2_22359945	ENSBTAG00000012966	SCRN3	0.00246236	0.623658	rs43294097	downstream_gene_variant
2_22361164	ENSBTAG00000012966	SCRN3	0.0284592	0.636096	rs458276003	downstream_gene_variant
2_22397377	ENSBTAG00000012966	SCRN3	0.022303	-0.583914	rs43292988	missense_variant
2_26355435	ENSBTAG00000001092	PHOSPHO2	0.0135836	0.515423	rs441107518	synonymous_variant
2_42650923	ENSBTAG00000047365	ENSBTAG00000047365	0.00188038	-0.612764	rs208015169	5_prime_UTR_variant
2_42651489	ENSBTAG00000047365	ENSBTAG00000047365	0.0134573	-0.527662	rs136803678	3_prime_UTR_variant
2_42651756	ENSBTAG00000047365	ENSBTAG00000047365	0.0276162	-0.617074	rs521372722	3_prime_UTR_variant
2_43459276	ENSBTAG00000047365	ENSBTAG00000047365	0.037614	-0.502074	rs379527630	intron_variant
2_43467950	ENSBTAG00000047365	ENSBTAG00000047365	0.00746447	-0.667339	rs384192567	intron_variant
2_47723570	ENSBTAG00000019683	LYPD6B	0.0281416	0.349503	rs137652514	missense_variant
2_721556	ENSBTAG00000009831	OCA2	0.00523773	1.10541	rs134657467	synonymous_variant
2_742291	ENSBTAG00000009831	OCA2	0.0123087	-1.38753	rs521643744	synonymous_variant
2_7839018	ENSBTAG00000049919	TFPI	0.0390101	-2.6348	-	downstream_gene_variant
2_832177	ENSBTAG00000009831	OCA2	0.0185387	-1.33449	rs518177830	synonymous_variant
2_84307247	ENSBTAG00000017695	CCDC150	0.0382755	0.505293	rs517257467	intron_variant
2_88530338	ENSBTAG00000026812	AOX2	0.0464425	-1.85107	rs718720626	intron_variant
2_89097698	ENSBTAG00000009725	AOX1	0.0190421	0.810812	rs210857329	upstream_gene_variant
2_89130351	ENSBTAG00000009725	AOX1	0.00929069	-0.806288	rs135257330	missense_variant
2_89134989	ENSBTAG00000009725	AOX1	0.00180274	1.40705	rs110560987	synonymous_variant
2_89146872	ENSBTAG00000009725	AOX1	0.0378556	0.745249	rs109437938	missense_variant
2_89600031	ENSBTAG00000026812	AOX2	0.0364673	-1.95769	rs720686255	intergenic_variant
2_896845	ENSBTAG00000009831	OCA2	0.00851661	-1.042	rs210802626	synonymous_variant
2_89759213	ENSBTAG00000009725	AOX1	0.0183108	0.827641	rs109005360	downstream_gene_variant
2_91645158	ENSBTAG00000011017	ABI2	0.0464573	-0.370274	rs136701774	downstream_gene_variant
2_92575531	ENSBTAG00000040367	ENSBTAG00000040367	1.32838e-08	-3.56921	-	synonymous_variant
2_97847595	ENSBTAG00000015066	LANCL1	0.000160804	-1.05934	rs208963669	downstream_gene_variant
2_97949656	ENSBTAG00000015066	LANCL1	0.00581532	-0.929646	rs210903879	synonymous_variant
2_97989373	ENSBTAG00000015066	LANCL1	9.78543e-05	-1.12485	rs449684995	3_prime_UTR_variant
2_9838451	ENSBTAG00000049919	TFPI	0.032735	-2.12208	rs715774166	3_prime_UTR_variant
3_100101101	ENSBTAG00000052979	TMEM69	0.0435285	0.558197	rs516818207	intron_variant
3_100251463	ENSBTAG00000052979	TMEM69	0.0240225	0.471208	rs440094171	synonymous_variant
3_100277927	ENSBTAG00000052979	TMEM69	0.00192454	0.498518	rs135663950	synonymous_variant
3_100369149	ENSBTAG00000052979	TMEM69	0.000108182	0.602233	rs444754887	3_prime_UTR_variant
3_100370201	ENSBTAG00000052979	TMEM69	0.00331958	0.578907	rs521506108	downstream_gene_variant
3_100370329	ENSBTAG00000052979	TMEM69	0.00235981	0.536564	rs476267593	downstream_gene_variant
3_100371155	ENSBTAG00000052979	TMEM69	0.0114163	0.550679	rs460637537	downstream_gene_variant
3_100371522	ENSBTAG00000052979	TMEM69	0.0477978	0.51454	rs483261610	downstream_gene_variant
3_100458472	ENSBTAG00000052979	TMEM69	0.000970995	-0.577821	rs207919481	synonymous_variant
3_100507830	ENSBTAG00000052979	TMEM69	0.00981319	-0.523684	rs207575934	intron_variant
3_100517008	ENSBTAG00000052979	TMEM69	0.00204253	0.652676	rs136211478	5_prime_UTR_variant
3_100517094	ENSBTAG00000052979	TMEM69	0.0206901	0.544356	rs378306270	5_prime_UTR_variant
3_100551506	ENSBTAG00000052979	TMEM69	0.0410518	0.525633	rs381859898	intron_variant
3_100567112	ENSBTAG00000052979	TMEM69	0.0332529	0.532448	rs524129479	downstream_gene_variant
3_100568043	ENSBTAG00000052979	TMEM69	0.0157612	-0.518247	rs133482052	downstream_gene_variant
3_100717567	ENSBTAG00000006125	PLK3	0.00808524	0.592099	rs526481642	upstream_gene_variant
3_100717748	ENSBTAG00000052979	TMEM69	0.0172063	0.551624	rs379812280	upstream_gene_variant
3_100729863	ENSBTAG00000052979	TMEM69	0.0315715	0.643219	rs209360948	downstream_gene_variant
3_101034911	ENSBTAG00000052979	TMEM69	0.00134523	0.552459	rs109732082	synonymous_variant
3_101208007	ENSBTAG00000006125	PLK3	0.0437651	0.43285	rs452891957	downstream_gene_variant
3_101208007	ENSBTAG00000052979	TMEM69	0.0031614	0.566957	rs452891957	downstream_gene_variant
3_101232393	ENSBTAG00000052979	TMEM69	0.00356506	-0.685575	rs210613791	downstream_gene_variant
3_101233025	ENSBTAG00000052979	TMEM69	0.000121446	0.676994	rs526633806	intron_variant
3_101248271	ENSBTAG00000052979	TMEM69	0.00342854	0.520089	rs384687832	downstream_gene_variant
3_101252442	ENSBTAG00000052979	TMEM69	0.000568353	0.60851	rs519144974	synonymous_variant
3_101272824	ENSBTAG00000052979	TMEM69	0.00311257	0.559043	rs482186196	intergenic_variant
3_101273006	ENSBTAG00000052979	TMEM69	0.00492574	0.646574	rs384852953	intergenic_variant
3_101273231	ENSBTAG00000052979	TMEM69	0.000634795	0.644163	rs464864593	intergenic_variant
3_101328679	ENSBTAG00000052979	TMEM69	0.0249182	0.4941	rs42882437	synonymous_variant
3_102064482	ENSBTAG00000018887	IPO13	0.0172003	-0.195283	rs43366628	downstream_gene_variant
3_102396683	ENSBTAG00000016899	ELOVL1	0.0243308	0.241151	rs466795757	intergenic_variant
3_105348834	ENSBTAG00000013832	TRIT1	0.0305159	-0.418699	rs475846714	5_prime_UTR_variant
3_105572946	ENSBTAG00000001629	SCMH1	0.0258847	-0.515133	rs383333492	intergenic_variant
3_105633093	ENSBTAG00000013832	TRIT1	0.0474671	-0.344809	rs208521970	3_prime_UTR_variant
3_105633280	ENSBTAG00000013832	TRIT1	0.00852642	-0.376078	rs109352972	3_prime_UTR_variant
3_105708978	ENSBTAG00000024115	FOXO6	0.0453975	-0.955513	rs525650554	downstream_gene_variant
3_106035734	ENSBTAG00000013832	TRIT1	0.0281588	-0.401442	rs211438281	downstream_gene_variant
3_106127054	ENSBTAG00000013832	TRIT1	0.00993414	0.416058	rs42796879	synonymous_variant
3_106190892	ENSBTAG00000013832	TRIT1	0.043306	-0.43607	rs110467679	3_prime_UTR_variant
3_106191233	ENSBTAG00000013832	TRIT1	4.44865e-05	0.574414	rs42437532	3_prime_UTR_variant
3_106233974	ENSBTAG00000013832	TRIT1	0.0162779	-0.363337	rs137600885	missense_variant
3_106248376	ENSBTAG00000013832	TRIT1	0.00247046	-0.439983	rs386041859	3_prime_UTR_variant
3_106248461	ENSBTAG00000013832	TRIT1	0.0216231	-0.441239	rs381046877	3_prime_UTR_variant
3_106249107	ENSBTAG00000013832	TRIT1	0.00819575	-0.42773	rs42436898	downstream_gene_variant
3_106249193	ENSBTAG00000013832	TRIT1	1.0245e-05	0.607832	rs42436897	downstream_gene_variant
3_106331501	ENSBTAG00000013832	TRIT1	0.0491913	-0.344392	rs209778335	synonymous_variant
3_106497388	ENSBTAG00000013832	TRIT1	0.0169646	-0.433208	rs522060631	synonymous_variant
3_106655043	ENSBTAG00000013832	TRIT1	0.0280363	-0.361081	rs110982722	intron_variant
3_106990743	ENSBTAG00000013832	TRIT1	0.0333431	-0.411923	rs137633434	intron_variant
3_110044727	ENSBTAG00000005717	GJB5	0.0296659	-4.64835	rs481833018	synonymous_variant
3_112316953	ENSBTAG00000014596	EFHD1	0.000127089	1.81975	rs210034094	intergenic_variant
3_112316953	ENSBTAG00000020616	DGKD	0.0496536	-0.201793	rs210034094	intergenic_variant
3_112317154	ENSBTAG00000014596	EFHD1	0.00475775	1.75596	rs473497988	intergenic_variant
3_112318584	ENSBTAG00000014596	EFHD1	0.00617322	-1.42223	rs133742592	downstream_gene_variant
3_112318951	ENSBTAG00000014596	EFHD1	0.000759039	1.88245	rs210961153	downstream_gene_variant
3_112327252	ENSBTAG00000014596	EFHD1	0.0145983	1.89377	rs464823341	synonymous_variant
3_112368908	ENSBTAG00000020616	DGKD	0.0370616	-0.303244	rs723820721	intergenic_variant
3_112397111	ENSBTAG00000014596	EFHD1	0.023238	1.29682	rs455881234	synonymous_variant
3_112481640	ENSBTAG00000014596	EFHD1	1.99181e-05	2.37724	rs210472025	intron_variant
3_112481640	ENSBTAG00000017434	MROH2A	0.0499153	-1.96254	rs210472025	intron_variant
3_112508930	ENSBTAG00000014596	EFHD1	0.000174532	1.82888	rs210679323	downstream_gene_variant
3_112508930	ENSBTAG00000017434	MROH2A	0.00438997	-1.86842	rs210679323	downstream_gene_variant
3_112508930	ENSBTAG00000020616	DGKD	0.0421652	-0.207563	rs210679323	downstream_gene_variant
3_112915967	ENSBTAG00000014596	EFHD1	0.0387004	1.67264	rs210677406	synonymous_variant
3_112924466	ENSBTAG00000014596	EFHD1	0.00819575	1.71375	rs721230638	synonymous_variant
3_112924466	ENSBTAG00000017434	MROH2A	0.000818854	-2.17072	rs721230638	synonymous_variant
3_112928841	ENSBTAG00000014596	EFHD1	0.000608226	1.86543	rs525877380	synonymous_variant
3_112928841	ENSBTAG00000017434	MROH2A	0.00396953	-1.98516	rs525877380	synonymous_variant
3_112968488	ENSBTAG00000014596	EFHD1	0.0305731	-1.27392	rs43365968	5_prime_UTR_variant
3_112979828	ENSBTAG00000014596	EFHD1	0.00897845	2.04449	rs208305425	synonymous_variant
3_112979828	ENSBTAG00000017434	MROH2A	0.0084324	-2.35363	rs208305425	synonymous_variant
3_113007175	ENSBTAG00000014596	EFHD1	0.000732358	2.04076	rs210671979	intron_variant
3_113007175	ENSBTAG00000017434	MROH2A	0.000579689	-2.35835	rs210671979	intron_variant
3_113012374	ENSBTAG00000014596	EFHD1	0.00282229	2.09738	rs211464912	downstream_gene_variant
3_113147964	ENSBTAG00000017434	MROH2A	0.00498587	-2.75106	rs211519038	synonymous_variant
3_113147964	ENSBTAG00000020616	DGKD	0.0417677	-0.30758	rs211519038	synonymous_variant
3_113150388	ENSBTAG00000014596	EFHD1	0.0219943	1.69071	rs133237234	synonymous_variant
3_113150388	ENSBTAG00000017434	MROH2A	0.0336139	-1.87748	rs133237234	synonymous_variant
3_113161119	ENSBTAG00000014596	EFHD1	3.59133e-05	2.01195	rs207562923	missense_variant
3_113161119	ENSBTAG00000017434	MROH2A	0.00088101	-2.11322	rs207562923	missense_variant
3_113168522	ENSBTAG00000014596	EFHD1	6.83594e-07	2.1011	rs110784409	intron_variant
3_113168522	ENSBTAG00000017434	MROH2A	4.54404e-05	-2.23648	rs110784409	intron_variant
3_113172380	ENSBTAG00000014596	EFHD1	9.92616e-05	2.1545	rs714423525	downstream_gene_variant
3_113172380	ENSBTAG00000017434	MROH2A	0.0214817	-1.97358	rs714423525	downstream_gene_variant
3_113172380	ENSBTAG00000020616	DGKD	0.0497299	-0.237267	rs714423525	downstream_gene_variant
3_113175147	ENSBTAG00000014596	EFHD1	4.4864e-07	2.09437	rs109999835	3_prime_UTR_variant
3_113175147	ENSBTAG00000017434	MROH2A	0.00140123	-2.00926	rs109999835	3_prime_UTR_variant
3_113175423	ENSBTAG00000014596	EFHD1	0.00642274	2.39392	rs723412144	3_prime_UTR_variant
3_113176129	ENSBTAG00000017434	MROH2A	0.0456941	-2.67183	-	3_prime_UTR_variant
3_113214314	ENSBTAG00000014596	EFHD1	0.0470296	1.33074	rs133434768	intron_variant
3_113214314	ENSBTAG00000017434	MROH2A	0.000414756	-1.9562	rs133434768	intron_variant
3_113412486	ENSBTAG00000014596	EFHD1	0.0217036	1.32743	rs209299682	intron_variant
3_113412486	ENSBTAG00000017434	MROH2A	0.023203	-1.51558	rs209299682	intron_variant
3_113424641	ENSBTAG00000017434	MROH2A	0.000951901	-2.20534	rs209962200	3_prime_UTR_variant
3_113425059	ENSBTAG00000017434	MROH2A	0.028436	-2.33713	rs208940171	3_prime_UTR_variant
3_113517398	ENSBTAG00000017434	MROH2A	0.0116727	-2.97032	rs524002178	intron_variant
3_113519326	ENSBTAG00000017434	MROH2A	0.000382469	-2.05018	rs208571100	missense_variant
3_117222024	ENSBTAG00000017826	SCLY	0.03414	-0.262577	rs468559371	intron_variant
3_119448135	ENSBTAG00000005797	AGXT	0.0149175	6.85271	-	upstream_gene_variant
3_119470918	ENSBTAG00000053696	ENSBTAG00000053696	0.0161468	-0.477455	rs381538454	intergenic_variant
3_119471788	ENSBTAG00000053696	ENSBTAG00000053696	0.00903502	-0.531078	rs135625985	intergenic_variant
3_119472073	ENSBTAG00000053696	ENSBTAG00000053696	0.0417915	-0.462485	rs383609368	intergenic_variant
3_119473054	ENSBTAG00000053696	ENSBTAG00000053696	0.0189671	-0.523644	rs381064001	intergenic_variant
3_119833893	ENSBTAG00000005797	AGXT	0.0407514	-1.51023	rs720372564	intergenic_variant
3_120107531	ENSBTAG00000005797	AGXT	0.0467107	-1.69206	rs521837609	5_prime_UTR_variant
3_120165986	ENSBTAG00000008711	BOK	0.0236483	-0.476745	-	downstream_gene_variant
3_120169221	ENSBTAG00000005797	AGXT	0.0219576	-2.69601	rs522064481	downstream_gene_variant
3_120170963	ENSBTAG00000054385	ENSBTAG00000054385	0.0224501	-1.47325	rs110489790	intron_variant
3_120203009	ENSBTAG00000054385	ENSBTAG00000054385	0.0168405	1.48528	rs133129210	missense_variant
3_120231724	ENSBTAG00000054385	ENSBTAG00000054385	0.000503321	1.69119	rs209456864	synonymous_variant
3_120249424	ENSBTAG00000054385	ENSBTAG00000054385	0.000846231	1.6941	rs209056852	intergenic_variant
3_120284434	ENSBTAG00000054385	ENSBTAG00000054385	0.0406018	1.38411	rs211554443	synonymous_variant
3_120287592	ENSBTAG00000054385	ENSBTAG00000054385	0.0341076	1.73982	rs522452222	synonymous_variant
3_120349170	ENSBTAG00000005797	AGXT	0.0496114	-1.41785	rs524333868	synonymous_variant
3_120349170	ENSBTAG00000054385	ENSBTAG00000054385	0.0180224	1.82379	rs524333868	synonymous_variant
3_120379907	ENSBTAG00000054385	ENSBTAG00000054385	0.0399869	1.38778	rs525777106	intron_variant
3_120413019	ENSBTAG00000054385	ENSBTAG00000054385	0.0110706	1.35385	rs523798942	intergenic_variant
3_120509781	ENSBTAG00000054385	ENSBTAG00000054385	0.0435387	1.79653	rs210991053	3_prime_UTR_variant
3_120726696	ENSBTAG00000054385	ENSBTAG00000054385	0.0121712	1.49823	rs714970668	downstream_gene_variant
3_120727301	ENSBTAG00000054385	ENSBTAG00000054385	0.0301503	1.40585	rs211218577	downstream_gene_variant
3_120727670	ENSBTAG00000054385	ENSBTAG00000054385	0.0323843	1.48395	rs516563798	downstream_gene_variant
3_13902991	ENSBTAG00000009433	BGLAP	0.00780743	1.47434	rs385039835	synonymous_variant
3_13918109	ENSBTAG00000009433	BGLAP	0.0109825	-1.19787	rs211246589	missense_variant
3_13923128	ENSBTAG00000009433	BGLAP	0.0374885	1.39755	rs383179678	downstream_gene_variant
3_14110704	ENSBTAG00000009433	BGLAP	0.0231194	-0.814246	rs110892321	3_prime_UTR_variant
3_14361895	ENSBTAG00000009433	BGLAP	0.0374885	1.39755	rs458614185	downstream_gene_variant
3_14587340	ENSBTAG00000033423	EFNA3	0.0173483	0.770928	rs439965326	synonymous_variant
3_14701848	ENSBTAG00000033423	EFNA3	0.0165942	0.814412	rs136697748	intron_variant
3_14703650	ENSBTAG00000033423	EFNA3	0.0165374	0.764166	rs136838604	intron_variant
3_14759287	ENSBTAG00000033423	EFNA3	0.0203397	1.11493	rs211461900	intron_variant
3_14813328	ENSBTAG00000010663	ADAM15	0.0263041	0.463203	rs210464372	3_prime_UTR_variant
3_15049162	ENSBTAG00000015794	NES	0.0235201	-2.24732	-	downstream_gene_variant
3_15296218	ENSBTAG00000033423	EFNA3	0.0203162	0.966261	rs481347204	3_prime_UTR_variant
3_15538308	ENSBTAG00000010622	TRIM46	0.0115432	-0.638845	rs134122186	downstream_gene_variant
3_15539144	ENSBTAG00000010622	TRIM46	0.0432224	-0.54088	rs135106754	intron_variant
3_15539262	ENSBTAG00000010622	TRIM46	0.0188104	-0.54459	rs136637086	intron_variant
3_15629964	ENSBTAG00000033423	EFNA3	0.016871	0.918236	rs523064205	upstream_gene_variant
3_15675059	ENSBTAG00000033423	EFNA3	0.0311246	0.755509	rs378953694	intergenic_variant
3_15989090	ENSBTAG00000033423	EFNA3	0.0123417	1.04067	rs136962608	synonymous_variant
3_15994930	ENSBTAG00000010673	EFNA4	0.00631944	0.465939	rs110040286	downstream_gene_variant
3_16120001	ENSBTAG00000010663	ADAM15	0.0281588	0.611228	rs481739481	3_prime_UTR_variant
3_16211497	ENSBTAG00000033423	EFNA3	0.0341709	0.967207	rs723967816	downstream_gene_variant
3_16211548	ENSBTAG00000033423	EFNA3	0.0300499	1.08248	rs523454701	3_prime_UTR_variant
3_16333369	ENSBTAG00000017604	RAB13	0.0323304	-0.543147	rs109025959	intron_variant
3_16449309	ENSBTAG00000033423	EFNA3	0.0084324	0.997041	rs210317429	downstream_gene_variant
3_16587928	ENSBTAG00000006235	INTS3	0.0263467	-0.31315	rs134924898	downstream_gene_variant
3_19371113	ENSBTAG00000007320	PI4KB	0.0192134	-0.316654	rs211547130	3_prime_UTR_variant
3_19471820	ENSBTAG00000021482	APH1A	0.0129942	-0.313365	-	downstream_gene_variant
3_19633494	ENSBTAG00000007320	PI4KB	0.0086671	-0.223082	rs1117288213	intron_variant
3_20085374	ENSBTAG00000037565	ENSBTAG00000037565	0.043642	-0.773825	rs137143546	downstream_gene_variant
3_20110803	ENSBTAG00000017564	CGN	0.0222192	0.427292	-	intergenic_variant
3_20207967	ENSBTAG00000018071	TMOD4	0.037614	-0.504235	rs207714018	intron_variant
3_20312794	ENSBTAG00000007320	PI4KB	0.0206521	-0.248878	rs435921853	intron_variant
3_20362969	ENSBTAG00000017135	CTSS	0.0377178	0.407888	rs384938913	downstream_gene_variant
3_21605150	ENSBTAG00000053114	ENSBTAG00000053114	0.0435888	0.624221	rs136486647	intergenic_variant
3_22876379	ENSBTAG00000032187	ZNF697	0.0390131	-0.570703	rs208701958	downstream_gene_variant
3_22876512	ENSBTAG00000032187	ZNF697	0.048725	-0.55464	rs383786088	downstream_gene_variant
3_22877533	ENSBTAG00000032187	ZNF697	0.0383137	-0.548484	rs109643702	downstream_gene_variant
3_28514190	ENSBTAG00000032057	ENSBTAG00000032057	2.04662e-06	-0.999906	rs438641221	synonymous_variant
3_28562569	ENSBTAG00000015961	TSPAN2	0.0188769	-0.999084	rs436861614	downstream_gene_variant
3_30618027	ENSBTAG00000006081	PPM1J	0.0233205	-1.01272	rs714882483	downstream_gene_variant
3_30618749	ENSBTAG00000006081	PPM1J	0.0398476	-0.824146	rs1118228172	downstream_gene_variant
3_32300031	ENSBTAG00000020172	DENND2D	0.0181925	-0.467752	rs452033224	3_prime_UTR_variant
3_4185801	ENSBTAG00000010009	TMCO1	0.0242088	-0.351922	rs208866382	intron_variant
3_42298797	ENSBTAG00000019026	EXTL2	0.00297814	-1.41199	rs384740330	downstream_gene_variant
3_42304573	ENSBTAG00000019026	EXTL2	0.0104421	-1.39644	rs208479350	intergenic_variant
3_48405989	ENSBTAG00000004422	ALG14	0.0257568	-0.318039	rs109605581	synonymous_variant
3_53222639	ENSBTAG00000037634	ENSBTAG00000037634	0.0350884	1.88592	rs207564453	downstream_gene_variant
3_53687802	ENSBTAG00000024272	ENSBTAG00000024272	0.00728584	-2.83439	rs209329192	downstream_gene_variant
3_53687993	ENSBTAG00000024272	ENSBTAG00000024272	0.0467698	-3.16683	rs209840676	downstream_gene_variant
3_53687993	ENSBTAG00000037634	ENSBTAG00000037634	0.0173	2.09998	rs209840676	downstream_gene_variant
3_53698453	ENSBTAG00000037634	ENSBTAG00000037634	0.037146	1.68994	rs449583194	synonymous_variant
3_53886319	ENSBTAG00000024272	ENSBTAG00000024272	0.0236996	-3.24405	rs208461385	missense_variant
3_53886319	ENSBTAG00000038233	ENSBTAG00000038233	0.0219576	-1.07466	rs208461385	missense_variant
3_53886319	ENSBTAG00000038625	ENSBTAG00000038625	0.0399869	-1.2486	rs208461385	missense_variant
3_53918157	ENSBTAG00000024272	ENSBTAG00000024272	0.0243308	-2.69184	rs207888387	non_coding_transcript_exon_variant
3_53918157	ENSBTAG00000037634	ENSBTAG00000037634	0.00865065	1.76835	rs207888387	non_coding_transcript_exon_variant
3_53919659	ENSBTAG00000024272	ENSBTAG00000024272	0.0196959	-3.90221	rs41576208	intron_variant,non_coding_transcript_variant
3_54155072	ENSBTAG00000038233	ENSBTAG00000038233	0.0129791	-1.17396	rs718827620	synonymous_variant
3_54155072	ENSBTAG00000038938	GBP2	0.0114496	-1.60195	rs718827620	synonymous_variant
3_54155159	ENSBTAG00000037634	ENSBTAG00000037634	0.0067393	-1.61795	rs132778559	synonymous_variant
3_54193737	ENSBTAG00000024272	ENSBTAG00000024272	0.0367553	1.94777	rs439575444	missense_variant
3_54193737	ENSBTAG00000037634	ENSBTAG00000037634	3.59765e-06	-1.6654	rs439575444	missense_variant
3_54193737	ENSBTAG00000038938	GBP2	0.0320875	0.879068	rs439575444	missense_variant
3_54193880	ENSBTAG00000037634	ENSBTAG00000037634	4.23928e-05	-1.39467	rs133046055	synonymous_variant
3_54193880	ENSBTAG00000038625	ENSBTAG00000038625	0.0392591	0.681963	rs133046055	synonymous_variant
3_54205079	ENSBTAG00000037634	ENSBTAG00000037634	0.000210102	-1.56126	rs136187689	synonymous_variant
3_54205079	ENSBTAG00000038938	GBP2	0.0385201	0.885111	rs136187689	synonymous_variant
3_54423338	ENSBTAG00000037634	ENSBTAG00000037634	0.0246875	-1.81099	rs134220249	synonymous_variant
3_54426701	ENSBTAG00000024272	ENSBTAG00000024272	0.0307398	-4.81636	rs717578426	missense_variant
3_54506501	ENSBTAG00000000505	KYAT3	0.0103443	0.533813	rs109293272	synonymous_variant
3_54643851	ENSBTAG00000024272	ENSBTAG00000024272	0.00189945	-2.57163	rs207575027	intergenic_variant
3_54666901	ENSBTAG00000024272	ENSBTAG00000024272	0.00275125	-3.65559	rs135136984	intergenic_variant
3_54667057	ENSBTAG00000024272	ENSBTAG00000024272	0.0400594	-3.48238	rs467603594	intergenic_variant
3_54668180	ENSBTAG00000024272	ENSBTAG00000024272	0.0124605	-3.23178	rs382011525	intergenic_variant
3_54669793	ENSBTAG00000024272	ENSBTAG00000024272	0.0262827	-4.54311	-	intergenic_variant
3_54671653	ENSBTAG00000024272	ENSBTAG00000024272	0.00135473	-4.03882	rs134739880	intergenic_variant
3_54671659	ENSBTAG00000024272	ENSBTAG00000024272	0.000540715	-3.00089	rs136427507	intergenic_variant
3_54673425	ENSBTAG00000038938	GBP2	0.037649	-1.13543	rs385187562	intergenic_variant
3_54673550	ENSBTAG00000024272	ENSBTAG00000024272	0.000477101	-4.33979	rs439540725	intergenic_variant
3_54770623	ENSBTAG00000024272	ENSBTAG00000024272	0.0062669	-2.44449	rs378587329	synonymous_variant
3_54782272	ENSBTAG00000000505	KYAT3	2.1464e-05	-0.700018	rs384977667	downstream_gene_variant
3_54863664	ENSBTAG00000000505	KYAT3	0.0192837	0.615006	rs377976310	synonymous_variant
3_54875175	ENSBTAG00000024272	ENSBTAG00000024272	0.0018793	-4.13033	rs433615976	missense_variant
3_54881768	ENSBTAG00000037634	ENSBTAG00000037634	0.021061	2.25414	rs432542538	3_prime_UTR_variant
3_54882892	ENSBTAG00000024272	ENSBTAG00000024272	0.0214257	-2.13509	rs381207623	downstream_gene_variant
3_54901406	ENSBTAG00000024272	ENSBTAG00000024272	0.0455637	-1.97262	rs210567344	missense_variant
3_54905555	ENSBTAG00000024272	ENSBTAG00000024272	0.0111765	-3.91392	rs207962360	missense_variant
3_54964585	ENSBTAG00000024272	ENSBTAG00000024272	0.0316144	-2.28983	rs208086364	intron_variant
3_54988729	ENSBTAG00000024272	ENSBTAG00000024272	0.0145369	-2.26692	rs209102034	synonymous_variant
3_55200663	ENSBTAG00000000505	KYAT3	0.000431831	-0.653422	rs109281320	upstream_gene_variant
3_56712032	ENSBTAG00000000305	LMO4	0.000195721	0.419773	rs445853196	synonymous_variant
3_56715513	ENSBTAG00000000305	LMO4	9.9915e-05	0.426046	rs466943202	upstream_gene_variant
3_56989546	ENSBTAG00000000305	LMO4	0.0309674	-0.242258	rs381068836	missense_variant
3_57296612	ENSBTAG00000000305	LMO4	0.000331662	0.381172	rs109430862	synonymous_variant
3_6938199	ENSBTAG00000010206	UAP1	0.0457068	0.240871	rs135568987	5_prime_UTR_variant
3_7467900	ENSBTAG00000009215	NR1I3	0.0275054	-1.60147	rs718237926	intergenic_variant
3_77627380	ENSBTAG00000054533	GNG12	0.0327988	-0.372514	rs43345538	3_prime_UTR_variant
3_77944197	ENSBTAG00000009455	IL12RB2	0.0332277	1.07837	rs480072471	downstream_gene_variant
3_7860358	ENSBTAG00000040512	PCP4L1	0.0414596	0.745936	rs135706535	synonymous_variant
3_8387067	ENSBTAG00000009215	NR1I3	0.0335883	-1.14886	rs526628653	downstream_gene_variant
3_83902357	ENSBTAG00000019877	DOCK7	0.0144443	0.444487	rs723411385	synonymous_variant
3_8926833	ENSBTAG00000002947	LY9	0.0157277	0.816277	rs209436300	missense_variant
3_89425697	ENSBTAG00000003774	C8A	0.0481433	1.90669	rs43354070	intron_variant
3_89427105	ENSBTAG00000003774	C8A	0.0270325	-3.26661	rs467680120	intron_variant
3_89427232	ENSBTAG00000003774	C8A	0.0107193	2.20935	rs134300299	intron_variant
3_89427466	ENSBTAG00000003774	C8A	0.0281447	-2.57303	rs209776538	intron_variant
3_9127941	ENSBTAG00000002947	LY9	0.0451873	0.685594	rs137698189	intergenic_variant
3_91285760	ENSBTAG00000020037	CYB5RL	0.00448348	0.589304	rs211238036	downstream_gene_variant
3_91515624	ENSBTAG00000040313	PARS2	0.0323843	-1.51692	rs384407212	downstream_gene_variant
3_91532329	ENSBTAG00000020037	CYB5RL	0.0098614	-0.397014	rs109314246	downstream_gene_variant
3_91536091	ENSBTAG00000020037	CYB5RL	0.0211313	-0.384517	rs109396771	3_prime_UTR_variant
3_91537089	ENSBTAG00000020037	CYB5RL	0.00851736	-0.462181	rs134183718	3_prime_UTR_variant
3_92054223	ENSBTAG00000020037	CYB5RL	0.00448348	0.58961	rs380714832	downstream_gene_variant
3_9271683	ENSBTAG00000002947	LY9	0.0268462	0.712052	rs379934492	synonymous_variant
3_93221317	ENSBTAG00000054697	ENSBTAG00000054697	0.00756828	-0.527567	rs42717675	downstream_gene_variant
3_93221890	ENSBTAG00000054697	ENSBTAG00000054697	0.0383137	-0.477458	rs471954688	downstream_gene_variant
3_93222369	ENSBTAG00000054697	ENSBTAG00000054697	0.00995188	-0.498103	rs137771204	downstream_gene_variant
3_93222420	ENSBTAG00000054697	ENSBTAG00000054697	0.0129942	-0.586243	rs209946098	downstream_gene_variant
3_93380590	ENSBTAG00000054697	ENSBTAG00000054697	0.046724	-0.549427	rs211310529	missense_variant
3_93543698	ENSBTAG00000014289	ZFYVE9	0.0392429	-0.5773	rs719160132	intron_variant
3_93543819	ENSBTAG00000054697	ENSBTAG00000054697	0.0227922	-0.498737	rs210065038	intron_variant
3_99043967	ENSBTAG00000051070	ENSBTAG00000051070	0.0209025	-1.85455	rs209316711	intron_variant
3_99421737	ENSBTAG00000052979	TMEM69	0.00428094	0.585919	rs385112108	5_prime_UTR_variant
3_99456104	ENSBTAG00000052979	TMEM69	0.000928418	0.572494	rs209595938	3_prime_UTR_variant
3_99457814	ENSBTAG00000052979	TMEM69	0.0101023	0.653624	rs464660489	3_prime_UTR_variant
3_99458891	ENSBTAG00000052979	TMEM69	0.0103678	0.557112	rs108996712	downstream_gene_variant
3_99474998	ENSBTAG00000052979	TMEM69	0.0362652	0.533725	rs378837585	missense_variant
3_99492159	ENSBTAG00000052979	TMEM69	0.0159281	0.555726	rs208075632	downstream_gene_variant
3_99493332	ENSBTAG00000052979	TMEM69	0.00342854	0.548297	rs209774597	downstream_gene_variant
3_99514871	ENSBTAG00000052979	TMEM69	0.0213627	0.527993	rs381066809	5_prime_UTR_variant
3_99521431	ENSBTAG00000052979	TMEM69	0.0328858	0.551913	rs207535113	3_prime_UTR_variant
3_99521592	ENSBTAG00000052979	TMEM69	0.000745768	0.688515	rs209155123	3_prime_UTR_variant
3_99522123	ENSBTAG00000052979	TMEM69	0.00342854	0.675881	rs482704855	3_prime_UTR_variant
3_99742491	ENSBTAG00000052979	TMEM69	0.0317479	0.531775	rs211595838	upstream_gene_variant
3_99749066	ENSBTAG00000052979	TMEM69	0.00902828	0.571999	rs445326572	downstream_gene_variant
3_99791393	ENSBTAG00000052979	TMEM69	0.000167949	-0.704555	rs377843692	intron_variant
3_99791963	ENSBTAG00000052979	TMEM69	0.00218083	-0.619641	rs209885987	intron_variant
3_99793034	ENSBTAG00000052979	TMEM69	0.015243	-0.513852	rs207870498	intron_variant
3_99800446	ENSBTAG00000052979	TMEM69	0.0367781	-0.470658	rs109528993	intron_variant
3_99800871	ENSBTAG00000052979	TMEM69	0.0192144	0.483786	rs110198441	intron_variant
3_99800911	ENSBTAG00000052979	TMEM69	0.00184292	-0.596528	rs110850491	intron_variant
3_99805893	ENSBTAG00000052979	TMEM69	0.00420596	0.559123	rs209520673	intron_variant
3_99817067	ENSBTAG00000052979	TMEM69	0.0168405	0.558402	rs208494415	downstream_gene_variant
3_99843518	ENSBTAG00000052979	TMEM69	0.00313849	-0.552505	rs110724641	5_prime_UTR_variant
3_99897143	ENSBTAG00000052979	TMEM69	0.0151545	0.535883	rs135714977	intron_variant
3_99962903	ENSBTAG00000052979	TMEM69	0.0101606	-0.517709	rs210151612	upstream_gene_variant
4_102615393	ENSBTAG00000001527	TMEM213	0.0398248	-0.939543	rs207949991	upstream_gene_variant
4_102615393	ENSBTAG00000002431	TRIM24	0.0186032	0.301791	rs207949991	upstream_gene_variant
4_102615393	ENSBTAG00000004263	ATP6V0A4	0.036379	-0.875433	rs207949991	upstream_gene_variant
4_102670653	ENSBTAG00000014250	ZC3HAV1L	0.0490089	-0.622829	rs208949117	missense_variant
4_103089810	ENSBTAG00000012261	RAB19	0.0422983	0.360823	rs209831996	synonymous_variant
4_103475528	ENSBTAG00000014250	ZC3HAV1L	0.0417298	-0.659999	rs210290049	intron_variant
4_10452974	ENSBTAG00000015844	TFPI2	0.0176399	-1.24251	rs382056667	non_coding_transcript_exon_variant
4_111930085	ENSBTAG00000014402	GIMAP8	0.0154717	-0.581691	rs133086223	upstream_gene_variant
4_111930413	ENSBTAG00000014402	GIMAP8	0.0267176	-0.549254	rs210931716	upstream_gene_variant
4_111930865	ENSBTAG00000031059	LRRC61	0.0338735	0.711887	rs137067050	upstream_gene_variant
4_11203328	ENSBTAG00000015844	TFPI2	0.0390558	-1.37639	rs379816271	downstream_gene_variant
4_11204266	ENSBTAG00000015844	TFPI2	0.00740993	-1.5457	rs382759810	3_prime_UTR_variant
4_112210091	ENSBTAG00000014768	ZNF786	0.0114449	0.23047	rs109714759	synonymous_variant
4_112243296	ENSBTAG00000014768	ZNF786	0.0456673	-0.176006	rs43419924	5_prime_UTR_variant
4_112270330	ENSBTAG00000014768	ZNF786	0.0326638	0.186633	rs43419023	synonymous_variant
4_112581021	ENSBTAG00000007983	ZNF775	0.0352875	-0.26294	rs43421527	intron_variant
4_112581021	ENSBTAG00000049343	ENSBTAG00000049343	0.0206153	0.968354	rs43421527	intron_variant
4_112718538	ENSBTAG00000004215	RARRES2	0.0270378	-0.670108	rs133919043	3_prime_UTR_variant
4_112718538	ENSBTAG00000007983	ZNF775	0.0242139	-0.266897	rs133919043	3_prime_UTR_variant
4_112718746	ENSBTAG00000004215	RARRES2	0.000178772	-0.814847	rs135807885	3_prime_UTR_variant
4_112718746	ENSBTAG00000007983	ZNF775	0.00284528	-0.292604	rs135807885	3_prime_UTR_variant
4_112718746	ENSBTAG00000014402	GIMAP8	0.0462069	0.540861	rs135807885	3_prime_UTR_variant
4_112748561	ENSBTAG00000004215	RARRES2	0.000799977	-0.898832	rs133275409	downstream_gene_variant
4_112748561	ENSBTAG00000014402	GIMAP8	0.00641254	0.716471	rs133275409	downstream_gene_variant
4_112784057	ENSBTAG00000007983	ZNF775	0.0124605	0.376322	rs385106397	intron_variant
4_112784057	ENSBTAG00000039588	ENSBTAG00000039588	0.0106448	-0.665546	rs385106397	intron_variant
4_112784391	ENSBTAG00000007983	ZNF775	0.01783	-0.276164	rs110299590	intron_variant
4_112784391	ENSBTAG00000014402	GIMAP8	0.000479111	0.719	rs110299590	intron_variant
4_112784408	ENSBTAG00000007983	ZNF775	0.00511632	0.305024	rs134843786	intron_variant
4_112784408	ENSBTAG00000014402	GIMAP8	0.0243033	-0.610677	rs134843786	intron_variant
4_112802312	ENSBTAG00000007983	ZNF775	0.0397341	-0.22923	rs109511546	intron_variant
4_112812672	ENSBTAG00000007983	ZNF775	0.011703	-0.275303	-	synonymous_variant
4_112812672	ENSBTAG00000014402	GIMAP8	0.0340507	0.562096	-	synonymous_variant
4_112812919	ENSBTAG00000007983	ZNF775	0.00774893	-0.299624	-	synonymous_variant
4_112812919	ENSBTAG00000014402	GIMAP8	0.0196582	0.621562	-	synonymous_variant
4_112823597	ENSBTAG00000039594	ZNF862	0.0372008	0.54613	rs209058170	upstream_gene_variant
4_112862696	ENSBTAG00000039588	ENSBTAG00000039588	0.0364923	0.679075	rs43418988	missense_variant
4_112873553	ENSBTAG00000007983	ZNF775	0.00807157	-0.424603	rs436327476	missense_variant
4_112873553	ENSBTAG00000014402	GIMAP8	0.0317621	0.852086	rs436327476	missense_variant
4_112873667	ENSBTAG00000007983	ZNF775	0.0127635	-0.591822	rs110303363	missense_variant
4_112873667	ENSBTAG00000014402	GIMAP8	0.0409274	1.1961	rs110303363	missense_variant
4_112873671	ENSBTAG00000014402	GIMAP8	0.00418418	1.17688	rs109945088	missense_variant
4_112905335	ENSBTAG00000007983	ZNF775	0.012487	-0.413086	rs385639679	missense_variant
4_112905335	ENSBTAG00000014402	GIMAP8	0.0114294	0.915417	rs385639679	missense_variant
4_112940624	ENSBTAG00000014402	GIMAP8	0.0235174	0.617804	rs110648933	3_prime_UTR_variant
4_112940630	ENSBTAG00000007983	ZNF775	0.0167986	-0.320252	rs42744919	3_prime_UTR_variant
4_112940630	ENSBTAG00000039588	ENSBTAG00000039588	0.0371944	0.528171	rs42744919	3_prime_UTR_variant
4_112940806	ENSBTAG00000014402	GIMAP8	0.0172804	0.943922	rs800444359	missense_variant
4_112940933	ENSBTAG00000007983	ZNF775	0.00108066	-0.438243	-	synonymous_variant
4_112941223	ENSBTAG00000007983	ZNF775	0.0123948	-0.378748	rs42744922	missense_variant
4_112957092	ENSBTAG00000014402	GIMAP8	0.0414645	-0.602648	rs42746201	downstream_gene_variant
4_112957318	ENSBTAG00000001198	GIMAP7	0.0328534	0.475576	rs42746203	downstream_gene_variant
4_112957318	ENSBTAG00000014402	GIMAP8	0.0234569	-0.602354	rs42746203	downstream_gene_variant
4_113067538	ENSBTAG00000004215	RARRES2	0.0197102	-1.08219	rs448103272	3_prime_UTR_variant
4_113067538	ENSBTAG00000014402	GIMAP8	0.0141629	0.962894	rs448103272	3_prime_UTR_variant
4_113067615	ENSBTAG00000004215	RARRES2	0.0243557	-1.05609	rs434545381	3_prime_UTR_variant
4_113067615	ENSBTAG00000014402	GIMAP8	0.0147182	0.951648	rs434545381	3_prime_UTR_variant
4_113068323	ENSBTAG00000014402	GIMAP8	0.0423824	1.02631	rs476033414	missense_variant
4_113068466	ENSBTAG00000014402	GIMAP8	0.00167441	1.24139	rs470146771	synonymous_variant
4_113068505	ENSBTAG00000004215	RARRES2	0.0456767	-1.03969	rs478095338	synonymous_variant
4_113068505	ENSBTAG00000014402	GIMAP8	0.00756828	1.02781	rs478095338	synonymous_variant
4_113068558	ENSBTAG00000014402	GIMAP8	0.000345012	1.13759	rs453058581	missense_variant
4_113132113	ENSBTAG00000002445	ENSBTAG00000002445	0.0491127	-0.837231	rs461218027	synonymous_variant
4_113238773	ENSBTAG00000014402	GIMAP8	0.0341709	0.88468	-	missense_variant
4_113238829	ENSBTAG00000004215	RARRES2	0.0253228	-1.05967	-	synonymous_variant
4_113238829	ENSBTAG00000014402	GIMAP8	0.00513492	1.01717	-	synonymous_variant
4_113238857	ENSBTAG00000014402	GIMAP8	0.0141933	0.947712	-	missense_variant
4_113238867	ENSBTAG00000007983	ZNF775	0.0103602	0.331239	-	missense_variant
4_113238867	ENSBTAG00000014402	GIMAP8	0.0123968	-0.72157	-	missense_variant
4_113238867	ENSBTAG00000039588	ENSBTAG00000039588	0.0267205	-0.5434	-	missense_variant
4_113238904	ENSBTAG00000007983	ZNF775	0.0446538	0.330458	-	synonymous_variant
4_113238904	ENSBTAG00000039588	ENSBTAG00000039588	0.00253185	-0.691028	-	synonymous_variant
4_113239064	ENSBTAG00000007983	ZNF775	0.00841749	0.340678	-	missense_variant
4_113239064	ENSBTAG00000039588	ENSBTAG00000039588	0.017956	-0.568596	-	missense_variant
4_113239294	ENSBTAG00000039588	ENSBTAG00000039588	0.00326826	-0.759852	-	synonymous_variant
4_113239344	ENSBTAG00000014402	GIMAP8	0.0175247	0.934672	-	missense_variant
4_113239868	ENSBTAG00000014402	GIMAP8	0.00130413	1.09756	-	3_prime_UTR_variant
4_113239909	ENSBTAG00000014402	GIMAP8	0.0249028	0.90494	rs110093257	3_prime_UTR_variant
4_113239929	ENSBTAG00000014402	GIMAP8	0.0420444	0.878955	-	3_prime_UTR_variant
4_113239943	ENSBTAG00000014402	GIMAP8	0.0130007	0.959064	-	3_prime_UTR_variant
4_113239953	ENSBTAG00000014402	GIMAP8	0.0228907	0.926073	-	3_prime_UTR_variant
4_113239969	ENSBTAG00000004215	RARRES2	0.00810686	-1.1128	-	3_prime_UTR_variant
4_113239969	ENSBTAG00000014402	GIMAP8	0.00328712	1.01056	-	3_prime_UTR_variant
4_113240048	ENSBTAG00000004215	RARRES2	0.0203162	-1.16036	-	3_prime_UTR_variant
4_113240048	ENSBTAG00000014402	GIMAP8	0.00088101	1.17892	-	3_prime_UTR_variant
4_113240205	ENSBTAG00000014402	GIMAP8	0.00380178	1.11048	rs109287552	3_prime_UTR_variant
4_113263701	ENSBTAG00000016766	TMEM176B	0.0412016	1.41041	rs210542226	missense_variant
4_113263853	ENSBTAG00000006022	ATP6V0E2	0.0407281	0.385147	rs43686005	missense_variant
4_113263853	ENSBTAG00000007983	ZNF775	0.00562894	-0.29126	rs43686005	missense_variant
4_113286294	ENSBTAG00000014402	GIMAP8	0.0272942	0.60506	rs108968073	missense_variant
4_11331044	ENSBTAG00000015844	TFPI2	0.00197733	-1.3576	rs208910309	3_prime_UTR_variant
4_113337989	ENSBTAG00000049343	ENSBTAG00000049343	0.0477978	0.928871	-	synonymous_variant
4_113349867	ENSBTAG00000014402	GIMAP8	0.019326	0.737611	rs43018496	missense_variant
4_113647167	ENSBTAG00000007762	ASIC3	0.0449329	1.15283	rs109955943	synonymous_variant
4_113649856	ENSBTAG00000031059	LRRC61	0.0228393	-0.817998	rs480482367	intron_variant
4_113653664	ENSBTAG00000007762	ASIC3	0.0300824	1.02821	rs43417219	downstream_gene_variant
4_113813362	ENSBTAG00000016766	TMEM176B	0.0428306	-1.1116	rs43413692	intron_variant
4_114610046	ENSBTAG00000021260	GALNT11	0.0250794	0.475778	rs522150956	synonymous_variant
4_117464743	ENSBTAG00000001592	INSIG1	0.0340507	0.365024	-	downstream_gene_variant
4_11798661	ENSBTAG00000015844	TFPI2	0.0185804	-1.15637	rs524527049	synonymous_variant
4_11798661	ENSBTAG00000034645	PON3	0.0084324	-2.37551	rs524527049	synonymous_variant
4_118348893	ENSBTAG00000004958	PTPRN2	0.0370043	-2.48151	rs721382434	missense_variant
4_11887117	ENSBTAG00000015844	TFPI2	0.0484598	-1.05539	rs382523378	synonymous_variant
4_119431621	ENSBTAG00000005483	ESYT2	0.0281588	0.435316	rs518482232	downstream_gene_variant
4_119509221	ENSBTAG00000004958	PTPRN2	0.00088101	-3.21275	-	upstream_gene_variant
4_119596754	ENSBTAG00000004958	PTPRN2	0.0108208	-2.2736	rs719574883	intergenic_variant
4_119597681	ENSBTAG00000004958	PTPRN2	0.00261007	-7.9809	-	intergenic_variant
4_12535575	ENSBTAG00000034645	PON3	0.0301137	-1.8801	rs450192580	downstream_gene_variant
4_12535889	ENSBTAG00000034645	PON3	0.00897845	-2.21144	rs466323690	downstream_gene_variant
4_12536683	ENSBTAG00000034645	PON3	0.000539138	-2.21476	rs476501260	downstream_gene_variant
4_12537269	ENSBTAG00000034645	PON3	0.00148607	-2.37635	rs137723985	downstream_gene_variant
4_13442197	ENSBTAG00000034645	PON3	0.003495	-2.33142	rs453099032	downstream_gene_variant
4_13442219	ENSBTAG00000034645	PON3	0.0350884	-3.0062	rs384835949	downstream_gene_variant
4_13442396	ENSBTAG00000034645	PON3	0.00774893	-2.25967	rs518373139	downstream_gene_variant
4_13443178	ENSBTAG00000034645	PON3	0.0405333	-2.9645	rs720032105	downstream_gene_variant
4_13443206	ENSBTAG00000034645	PON3	0.000521383	-2.6744	rs515738742	downstream_gene_variant
4_13444108	ENSBTAG00000034645	PON3	5.20602e-05	-2.95016	rs448415148	downstream_gene_variant
4_13444411	ENSBTAG00000034645	PON3	0.0437249	-1.88641	rs715705944	downstream_gene_variant
4_13444802	ENSBTAG00000034645	PON3	0.00242492	-2.78315	rs718558720	downstream_gene_variant
4_13444810	ENSBTAG00000034645	PON3	0.00322115	-2.56665	rs721526199	downstream_gene_variant
4_13462720	ENSBTAG00000034645	PON3	0.000517187	-2.6448	rs209985794	3_prime_UTR_variant
4_28410337	ENSBTAG00000003751	MACC1	0.000608226	1.05159	rs43710292	missense_variant
4_29115882	ENSBTAG00000003751	MACC1	0.000214991	1.04253	rs110891162	downstream_gene_variant
4_30909404	ENSBTAG00000004575	FAM126A	0.0211401	-1.04105	rs449032808	3_prime_UTR_variant
4_31511726	ENSBTAG00000004575	FAM126A	0.00193167	-1.07441	rs518158692	intergenic_variant
4_31823569	ENSBTAG00000033449	ENSBTAG00000033449	0.00711196	-2.10825	rs438187307	3_prime_UTR_variant
4_32128034	ENSBTAG00000021313	RUNDC3B	0.0149175	-1.77322	rs382589745	intron_variant
4_40077389	ENSBTAG00000017866	CD36	0.0399575	1.06569	rs446428988	synonymous_variant
4_43914431	ENSBTAG00000005102	PHTF2	0.0260268	-0.53218	rs379773842	downstream_gene_variant
4_49588157	ENSBTAG00000006732	NRCAM	0.00908113	-2.32816	rs515761804	downstream_gene_variant
4_49588157	ENSBTAG00000050348	ENSBTAG00000050348	0.036304	-0.512927	rs515761804	downstream_gene_variant
4_49606735	ENSBTAG00000006732	NRCAM	0.0234599	-1.92114	rs134409295	synonymous_variant
4_50056121	ENSBTAG00000006732	NRCAM	0.00778613	-2.86365	rs210508457	downstream_gene_variant
4_51613904	ENSBTAG00000006161	MET	0.0446023	0.626574	-	intergenic_variant
4_55621039	ENSBTAG00000013050	ZNF277	9.37672e-05	-0.687785	rs134847252	downstream_gene_variant
4_55985329	ENSBTAG00000013050	ZNF277	0.0100369	-0.519545	rs210455021	synonymous_variant
4_56010335	ENSBTAG00000013050	ZNF277	0.0152403	0.561031	rs209269536	missense_variant
4_56119324	ENSBTAG00000013050	ZNF277	0.0071959	0.562519	rs43395215	missense_variant
4_56845253	ENSBTAG00000013050	ZNF277	0.00737525	0.658528	rs109023028	synonymous_variant
4_65815636	ENSBTAG00000038235	NOD1	0.0483053	-0.552694	rs448728409	3_prime_UTR_variant
4_65880691	ENSBTAG00000038235	NOD1	0.0315276	-0.463321	rs517057594	synonymous_variant
4_65960936	ENSBTAG00000038235	NOD1	0.0234991	-0.585628	rs721284413	downstream_gene_variant
4_66431032	ENSBTAG00000016223	SCRN1	0.0350884	0.536009	-	intron_variant
4_71040820	ENSBTAG00000015326	GSDME	0.0292157	-1.28814	rs210835428	synonymous_variant
4_72044560	ENSBTAG00000010609	STK31	0.0410579	-0.862865	rs437399441	missense_variant
4_77209787	ENSBTAG00000021216	HECW1	0.0115432	0.372349	rs133757993	synonymous_variant
4_78118805	ENSBTAG00000032288	GCK	0.0386626	-1.2598	rs723284347	downstream_gene_variant
4_92281820	ENSBTAG00000003449	KCP	0.00841136	1.52947	rs717428882	synonymous_variant
4_92824916	ENSBTAG00000003449	KCP	0.0110706	1.6547	rs210894338	synonymous_variant
4_92843907	ENSBTAG00000003449	KCP	0.00453289	0.891605	rs518229084	downstream_gene_variant
4_93108875	ENSBTAG00000003449	KCP	0.0013677	1.6236	rs717275020	synonymous_variant
4_93125695	ENSBTAG00000003449	KCP	0.021449	1.10231	rs525238120	synonymous_variant
4_93386126	ENSBTAG00000003449	KCP	0.0103678	0.960391	rs465544161	downstream_gene_variant
4_93400871	ENSBTAG00000003449	KCP	0.0208903	0.962995	rs43416774	3_prime_UTR_variant
4_93400933	ENSBTAG00000007206	STRIP2	0.0203397	0.486747	rs110073060	3_prime_UTR_variant
4_95235413	ENSBTAG00000050548	ENSBTAG00000050548	8.08647e-05	-2.31946	rs134721246	downstream_gene_variant
5_100482609	ENSBTAG00000023192	ENSBTAG00000023192	0.0172694	1.22021	rs522218629	intron_variant
5_100483706	ENSBTAG00000013640	KLRG1	0.0261196	-2.45082	rs137701288	intron_variant
5_101287794	ENSBTAG00000051330	WC-7	0.0370231	-1.51681	rs524450867	intergenic_variant
5_101704159	ENSBTAG00000023192	ENSBTAG00000023192	0.0405454	-0.967064	rs135842138	synonymous_variant
5_103285140	ENSBTAG00000016204	C1RL	0.00945022	0.666242	rs379766363	downstream_gene_variant
5_103520236	ENSBTAG00000016204	C1RL	1.42439e-05	-0.856503	rs109326921	downstream_gene_variant
5_103520337	ENSBTAG00000044624	U7	0.0310835	0.484017	rs211687797	downstream_gene_variant
5_103524687	ENSBTAG00000016204	C1RL	0.000818854	-0.741966	rs110741941	synonymous_variant
5_103529933	ENSBTAG00000003598	P3H3	0.0364673	0.620241	-	5_prime_UTR_variant
5_103529933	ENSBTAG00000011273	LRRC23	0.00659525	1.23045	-	5_prime_UTR_variant
5_103529933	ENSBTAG00000014730	NCAPD2	0.00993067	-0.72962	-	5_prime_UTR_variant
5_103531787	ENSBTAG00000014931	MLF2	0.0239051	-0.369709	rs448517712	upstream_gene_variant
5_103579664	ENSBTAG00000016204	C1RL	0.0487758	-0.680988	rs380680554	downstream_gene_variant
5_103586711	ENSBTAG00000044624	U7	0.0125687	0.538484	rs109678270	synonymous_variant
5_103691453	ENSBTAG00000016204	C1RL	1.15448e-05	-0.783932	rs134627262	5_prime_UTR_variant
5_103691584	ENSBTAG00000016204	C1RL	0.0259489	0.593413	rs110658807	5_prime_UTR_variant
5_103696420	ENSBTAG00000016204	C1RL	0.0366829	0.671612	rs41257419	3_prime_UTR_variant
5_103932531	ENSBTAG00000034246	ACRBP	0.043155	0.596465	rs136110594	3_prime_UTR_variant
5_104034590	ENSBTAG00000016204	C1RL	0.0243156	-0.843255	rs481570595	downstream_gene_variant
5_104257435	ENSBTAG00000044624	U7	0.0255922	0.399742	rs210027721	intron_variant
5_105474132	ENSBTAG00000007556	DYRK4	0.0328858	-0.515137	rs41257416	3_prime_UTR_variant
5_105630638	ENSBTAG00000053303	C5H12orf4	0.00368185	0.20214	-	intron_variant
5_105731180	ENSBTAG00000016649	CCND2	0.0287643	-0.484868	rs457782512	downstream_gene_variant
5_105732916	ENSBTAG00000016649	CCND2	0.0485479	0.448367	rs135992016	3_prime_UTR_variant
5_106541081	ENSBTAG00000016649	CCND2	0.0362652	-0.648185	rs522748890	synonymous_variant
5_106932653	ENSBTAG00000050785	ENSBTAG00000050785	0.028907	-0.312783	rs137739277	intron_variant
5_109506985	ENSBTAG00000010573	FAM227A	0.0461063	-1.6793	rs378039874	downstream_gene_variant
5_109512791	ENSBTAG00000010573	FAM227A	0.0151567	-1.58988	rs383880716	intron_variant
5_109524466	ENSBTAG00000010573	FAM227A	0.0423045	-1.24765	rs211178449	downstream_gene_variant
5_110243461	ENSBTAG00000051118	NOL12	0.0466377	0.516646	rs481140029	intergenic_variant
5_110266080	ENSBTAG00000037703	MICALL1	0.0443782	-0.348111	rs109116923	downstream_gene_variant
5_111692387	ENSBTAG00000047942	DESI1	0.023238	0.26763	rs110603734	downstream_gene_variant
5_112173852	ENSBTAG00000047942	DESI1	0.0339512	0.341912	rs379208917	intron_variant
5_112606300	ENSBTAG00000047942	DESI1	0.00786435	0.352287	rs109360997	synonymous_variant
5_112615532	ENSBTAG00000047942	DESI1	0.0103385	0.364717	rs208697518	downstream_gene_variant
5_112684564	ENSBTAG00000047942	DESI1	0.037649	0.317841	rs207682297	downstream_gene_variant
5_112715435	ENSBTAG00000009507	PHETA2	0.0315374	-0.532819	rs110661691	synonymous_variant
5_112729851	ENSBTAG00000009507	PHETA2	0.0267064	-0.557805	rs110249377	3_prime_UTR_variant
5_113039738	ENSBTAG00000047942	DESI1	0.0390986	0.29515	rs210893408	3_prime_UTR_variant
5_113090612	ENSBTAG00000026501	MGC127055	0.0154463	1.24859	rs478692610	synonymous_variant
5_113474082	ENSBTAG00000047942	DESI1	0.038224	-0.329278	rs109459697	upstream_gene_variant
5_115723853	ENSBTAG00000003017	TTC38	0.0197689	0.332748	rs434196983	synonymous_variant
5_115730318	ENSBTAG00000008066	ENSBTAG00000008066	0.0306918	1.20558	rs109615696	intron_variant
5_116349031	ENSBTAG00000008066	ENSBTAG00000008066	0.0476172	1.37529	rs377928897	intergenic_variant
5_116400816	ENSBTAG00000008066	ENSBTAG00000008066	0.0405394	0.845089	rs133765133	downstream_gene_variant
5_116401630	ENSBTAG00000054859	ENSBTAG00000054859	0.0117663	1.33531	rs209992341	downstream_gene_variant
5_116509397	ENSBTAG00000008066	ENSBTAG00000008066	0.0223305	0.881377	rs209153651	downstream_gene_variant
5_116509397	ENSBTAG00000054859	ENSBTAG00000054859	0.0182245	1.2343	rs209153651	downstream_gene_variant
5_116509553	ENSBTAG00000012088	FBLN1	0.0471974	-0.635587	rs385524353	downstream_gene_variant
5_116510147	ENSBTAG00000008066	ENSBTAG00000008066	0.0162047	0.871443	rs208120835	downstream_gene_variant
5_116510147	ENSBTAG00000054859	ENSBTAG00000054859	0.0192134	1.18762	rs208120835	downstream_gene_variant
5_116593191	ENSBTAG00000003017	TTC38	0.04288	0.222923	rs211590929	synonymous_variant
5_116596441	ENSBTAG00000003017	TTC38	0.00214098	0.270314	rs211017534	downstream_gene_variant
5_116603142	ENSBTAG00000003017	TTC38	0.000508887	0.25694	rs385891363	intron_variant
5_116603155	ENSBTAG00000003017	TTC38	0.00630773	0.320083	rs481380248	intron_variant
5_116607810	ENSBTAG00000003017	TTC38	0.00555951	0.364351	rs385803504	upstream_gene_variant
5_116621822	ENSBTAG00000008066	ENSBTAG00000008066	0.0142666	-0.891524	rs134594194	missense_variant
5_116640443	ENSBTAG00000003017	TTC38	0.0361274	0.23133	rs209067917	intron_variant
5_119206906	ENSBTAG00000011000	HDAC10	0.0206153	0.291724	rs378367063	downstream_gene_variant
5_119221578	ENSBTAG00000011000	HDAC10	0.0393182	0.281207	rs521114735	synonymous_variant
5_119313978	ENSBTAG00000011000	HDAC10	0.0286296	0.255987	rs383714377	upstream_gene_variant
5_119613677	ENSBTAG00000017925	LMF2	0.0248314	-0.278957	rs109236783	upstream_gene_variant
5_119613677	ENSBTAG00000019574	MAPK12	0.00982669	-0.784546	rs109236783	upstream_gene_variant
5_119645835	ENSBTAG00000011000	HDAC10	0.0339894	0.235453	rs210119458	synonymous_variant
5_119652950	ENSBTAG00000011000	HDAC10	0.0164184	0.320398	rs209818423	intron_variant
5_119736120	ENSBTAG00000011000	HDAC10	0.0191224	0.289268	rs207631317	intron_variant
5_119748652	ENSBTAG00000011000	HDAC10	0.0245779	0.350204	rs522644344	synonymous_variant
5_119819298	ENSBTAG00000017925	LMF2	0.0478134	0.254068	rs211518377	synonymous_variant
5_119827744	ENSBTAG00000011098	TTLL8	0.0136804	2.46003	-	upstream_gene_variant
5_119827744	ENSBTAG00000051406	ENSBTAG00000051406	0.016037	1.79768	-	upstream_gene_variant
5_119890553	ENSBTAG00000011000	HDAC10	0.0456673	0.25593	rs207764481	intron_variant
5_119900978	ENSBTAG00000011000	HDAC10	0.0261196	0.317961	rs379714211	upstream_gene_variant
5_25856448	ENSBTAG00000049837	ENSBTAG00000049837	0.0351968	-1.78044	rs450523922	upstream_gene_variant
5_26589676	ENSBTAG00000018524	AMHR2	0.01233	-1.08318	rs209209041	downstream_gene_variant
5_28042768	ENSBTAG00000025005	METTL7A	0.0462069	0.624615	rs209896247	downstream_gene_variant
5_28408568	ENSBTAG00000025005	METTL7A	0.0265791	0.771932	rs522962555	downstream_gene_variant
5_28447235	ENSBTAG00000025005	METTL7A	0.0292157	0.778898	rs208526381	missense_variant
5_28767415	ENSBTAG00000017950	SLC4A8	0.0392429	-2.00921	-	intergenic_variant
5_28782379	ENSBTAG00000049198	ENSBTAG00000049198	0.026358	-0.582895	rs208887027	missense_variant
5_29432277	ENSBTAG00000049198	ENSBTAG00000049198	0.0480585	0.573988	rs209752575	downstream_gene_variant
5_29727122	ENSBTAG00000016398	DNAJC22	0.0263028	1.896	rs715906912	synonymous_variant
5_30081843	ENSBTAG00000017504	FAIM2	0.0358163	0.780584	rs209757229	synonymous_variant
5_30088968	ENSBTAG00000016398	DNAJC22	0.0327988	1.76289	rs723275389	synonymous_variant
5_30113902	ENSBTAG00000016398	DNAJC22	0.0263028	1.896	rs133141650	3_prime_UTR_variant
5_30274037	ENSBTAG00000016398	DNAJC22	0.0493242	1.81188	rs517231198	downstream_gene_variant
5_30471070	ENSBTAG00000016398	DNAJC22	0.0251096	1.10189	rs136049050	3_prime_UTR_variant
5_30660074	ENSBTAG00000001489	TUBA1A	0.00378158	-0.581046	rs385299131	synonymous_variant
5_30660074	ENSBTAG00000016398	DNAJC22	0.00226023	-1.44983	rs385299131	synonymous_variant
5_30725855	ENSBTAG00000001489	TUBA1A	0.0316242	-0.478965	rs109068855	upstream_gene_variant
5_30725855	ENSBTAG00000016398	DNAJC22	0.025837	-1.18546	rs109068855	upstream_gene_variant
5_30725857	ENSBTAG00000016398	DNAJC22	0.0278198	1.64615	rs524038591	upstream_gene_variant
5_30774610	ENSBTAG00000016398	DNAJC22	0.00181499	1.70121	rs210756854	synonymous_variant
5_30871825	ENSBTAG00000001489	TUBA1A	0.0265245	-0.602141	rs136999296	downstream_gene_variant
5_30955057	ENSBTAG00000016398	DNAJC22	0.00304544	1.49311	rs474426799	intron_variant
5_31002048	ENSBTAG00000016398	DNAJC22	0.0075934	1.76624	rs134399947	synonymous_variant
5_31063367	ENSBTAG00000016398	DNAJC22	0.0449172	1.13565	rs525187161	intron_variant
5_31094531	ENSBTAG00000016496	ZNF641	0.0327193	-1.57662	rs445934858	downstream_gene_variant
5_31113831	ENSBTAG00000016398	DNAJC22	0.042416	1.27031	rs519748616	intron_variant
5_31113831	ENSBTAG00000021808	CACNB3	0.036304	0.203694	rs519748616	intron_variant
5_32593981	ENSBTAG00000016496	ZNF641	0.0249504	-1.60978	rs481824053	5_prime_UTR_variant
5_32605938	ENSBTAG00000016496	ZNF641	0.0060317	-1.59336	rs465101015	missense_variant
5_32621603	ENSBTAG00000016496	ZNF641	0.0103722	-1.97917	rs723648471	synonymous_variant
5_43884967	ENSBTAG00000014829	MYRFL	0.00892325	0.647915	rs110173707	5_prime_UTR_variant
5_44558725	ENSBTAG00000026779	LYZ	0.015183	-1.17553	rs132971444	downstream_gene_variant
5_44981104	ENSBTAG00000026779	LYZ	0.039823	-0.966342	rs378095262	synonymous_variant
5_45048876	ENSBTAG00000026779	LYZ	0.00660221	-1.02585	rs136466664	3_prime_UTR_variant
5_47494174	ENSBTAG00000026993	TMBIM4	0.046215	0.198638	rs447470311	missense_variant
5_48612866	ENSBTAG00000026993	TMBIM4	0.0227881	0.212765	rs110535887	splice_region_variant,synonymous_variant
5_56432883	ENSBTAG00000020459	TIMELESS	0.00786435	-0.563178	rs207661993	missense_variant
5_56435758	ENSBTAG00000020459	TIMELESS	0.0398248	-0.556877	rs209365442	downstream_gene_variant
5_56839661	ENSBTAG00000038896	RPS26	0.0170338	-0.389907	rs453537311	intron_variant
5_56923365	ENSBTAG00000020459	TIMELESS	0.0496388	-0.522462	rs457128058	3_prime_UTR_variant
5_57279950	ENSBTAG00000020459	TIMELESS	0.0162837	-0.648281	rs382764624	3_prime_UTR_variant
5_60955095	ENSBTAG00000002251	ENSBTAG00000002251	0.0192134	0.843309	rs133764255	synonymous_variant
5_65728227	ENSBTAG00000004145	ANO4	0.00761723	-2.08759	rs209161354	missense_variant
5_70967871	ENSBTAG00000053105	TMEM263	0.0477111	-0.627681	rs208729549	intergenic_variant
5_71027096	ENSBTAG00000053105	TMEM263	0.0399617	-0.633339	rs433249589	synonymous_variant
5_74287679	ENSBTAG00000048740	ENSBTAG00000048740	0.0130676	-1.19636	rs448264431	missense_variant
5_74287803	ENSBTAG00000037799	ENSBTAG00000037799	0.0456673	0.869784	rs208314831	synonymous_variant
5_74287950	ENSBTAG00000037799	ENSBTAG00000037799	0.0375138	0.880819	rs208081627	synonymous_variant
5_74288317	ENSBTAG00000037799	ENSBTAG00000037799	0.0192864	1.11763	rs211615026	downstream_gene_variant
5_74317177	ENSBTAG00000037799	ENSBTAG00000037799	0.0184473	0.722418	rs378746774	3_prime_UTR_variant
5_74439335	ENSBTAG00000037799	ENSBTAG00000037799	0.0462069	0.808305	rs381546488	downstream_gene_variant
5_74499659	ENSBTAG00000048740	ENSBTAG00000048740	0.00489572	-1.00413	-	downstream_gene_variant
5_74499710	ENSBTAG00000012192	ENSBTAG00000012192	0.00246236	-1.64525	rs378059849	downstream_gene_variant
5_74499806	ENSBTAG00000048740	ENSBTAG00000048740	0.000238329	-1.0777	rs519579854	downstream_gene_variant
5_74499895	ENSBTAG00000048740	ENSBTAG00000048740	0.0037739	-0.973539	rs482394457	downstream_gene_variant
5_74500124	ENSBTAG00000048740	ENSBTAG00000048740	0.00226023	-1.02966	rs385171868	downstream_gene_variant
5_74500270	ENSBTAG00000048740	ENSBTAG00000048740	0.0262677	-0.77417	rs110366189	downstream_gene_variant
5_74500335	ENSBTAG00000012192	ENSBTAG00000012192	0.0140555	-1.41618	rs209515086	downstream_gene_variant
5_74500389	ENSBTAG00000048740	ENSBTAG00000048740	1.4023e-06	-1.07347	rs522134536	downstream_gene_variant
5_74500653	ENSBTAG00000048740	ENSBTAG00000048740	0.000313241	-0.980243	rs525717662	downstream_gene_variant
5_74500774	ENSBTAG00000048740	ENSBTAG00000048740	3.44741e-05	-1.07772	rs526568746	downstream_gene_variant
5_74500805	ENSBTAG00000012192	ENSBTAG00000012192	0.00593713	-1.33535	rs109258986	downstream_gene_variant
5_74501084	ENSBTAG00000048740	ENSBTAG00000048740	0.0159336	-0.912926	rs519612810	downstream_gene_variant
5_74501368	ENSBTAG00000012192	ENSBTAG00000012192	0.0204391	-2.07042	rs383432828	downstream_gene_variant
5_74610388	ENSBTAG00000048740	ENSBTAG00000048740	0.0343853	-1.02749	rs384981933	missense_variant
5_74622961	ENSBTAG00000048740	ENSBTAG00000048740	0.0461786	-0.664533	rs384548402	downstream_gene_variant
5_74624784	ENSBTAG00000048740	ENSBTAG00000048740	0.0123417	-1.56191	rs526625536	intron_variant
5_74638564	ENSBTAG00000048740	ENSBTAG00000048740	0.0261756	-1.09143	rs381705549	intergenic_variant
5_74710162	ENSBTAG00000012192	ENSBTAG00000012192	0.0212982	-2.23423	rs383770782	synonymous_variant
5_74723855	ENSBTAG00000048740	ENSBTAG00000048740	0.000766541	-0.954989	rs211070132	synonymous_variant
5_74737005	ENSBTAG00000048740	ENSBTAG00000048740	0.000794902	-0.951194	rs455453868	synonymous_variant
5_74884702	ENSBTAG00000037799	ENSBTAG00000037799	0.0382736	0.629981	rs716853579	intron_variant
5_74884702	ENSBTAG00000048740	ENSBTAG00000048740	0.0228895	-0.679156	rs716853579	intron_variant
5_74902178	ENSBTAG00000048740	ENSBTAG00000048740	0.0456767	-0.819609	rs520931323	downstream_gene_variant
5_74904093	ENSBTAG00000048740	ENSBTAG00000048740	0.0283939	-0.872053	rs385232188	downstream_gene_variant
5_75150940	ENSBTAG00000048740	ENSBTAG00000048740	0.00947605	-0.93868	rs386096396	synonymous_variant
5_75158266	ENSBTAG00000048740	ENSBTAG00000048740	0.00139476	-1.16849	rs384935961	5_prime_UTR_variant
5_75371965	ENSBTAG00000048740	ENSBTAG00000048740	0.0162779	0.829262	rs208216182	downstream_gene_variant
5_75438801	ENSBTAG00000026657	IFT27	0.0254088	0.347067	rs210293314	intron_variant
5_75438801	ENSBTAG00000048740	ENSBTAG00000048740	0.0190421	0.805216	rs210293314	intron_variant
5_77142302	ENSBTAG00000011399	YARS2	0.0449027	-0.332259	rs110017475	intron_variant
5_77142304	ENSBTAG00000011399	YARS2	0.019382	-0.500485	rs211284639	intron_variant
5_78270365	ENSBTAG00000020315	DENND5B	0.0324015	-0.535782	-	downstream_gene_variant
5_85177669	ENSBTAG00000013825	BCAT1	0.00713686	2.95617	-	downstream_gene_variant
5_87782466	ENSBTAG00000053951	SPX	0.0272589	-0.812959	rs385145744	3_prime_UTR_variant
5_88710015	ENSBTAG00000053951	SPX	0.0182887	-0.601461	rs482904721	synonymous_variant
5_88714032	ENSBTAG00000053951	SPX	0.00133555	-0.694908	rs527145207	synonymous_variant
5_94320614	ENSBTAG00000015562	PLBD1	0.0485551	2.14111	rs385690913	3_prime_UTR_variant
5_95112241	ENSBTAG00000015562	PLBD1	0.00993067	2.34861	rs208502207	synonymous_variant
5_95118976	ENSBTAG00000015562	PLBD1	0.0147182	2.57368	rs472946909	downstream_gene_variant
5_95238037	ENSBTAG00000015562	PLBD1	0.00372234	2.02516	rs135019126	3_prime_UTR_variant
5_95360048	ENSBTAG00000015562	PLBD1	1.59126e-05	2.07016	rs209302066	missense_variant
5_95366373	ENSBTAG00000015562	PLBD1	0.000517187	2.51935	rs454601583	downstream_gene_variant
5_98878725	ENSBTAG00000052486	ENSBTAG00000052486	0.0284059	-1.67391	rs133036510	downstream_gene_variant
5_98944801	ENSBTAG00000052486	ENSBTAG00000052486	0.044389	-1.29067	rs208958564	3_prime_UTR_variant
6_101949659	ENSBTAG00000002455	KLHL8	0.0139599	-0.674772	rs211312174	synonymous_variant
6_101949659	ENSBTAG00000047432	ENSBTAG00000047432	0.0270247	0.587497	rs211312174	synonymous_variant
6_102064156	ENSBTAG00000011354	NUDT9	0.0435888	-0.316584	rs482052156	downstream_gene_variant
6_104616009	ENSBTAG00000003651	OTOP1	0.0386074	-1.12259	rs524995271	intron_variant
6_104689160	ENSBTAG00000039197	SLC2A9	0.0191726	-1.56353	rs714315829	intron_variant
6_104692475	ENSBTAG00000003651	OTOP1	0.0496114	-1.85805	rs721191621	synonymous_variant
6_104692475	ENSBTAG00000039197	SLC2A9	0.0135893	-1.90716	rs721191621	synonymous_variant
6_105296255	ENSBTAG00000003651	OTOP1	0.00841087	-1.23353	rs524775563	intron_variant
6_105298263	ENSBTAG00000003651	OTOP1	0.00184292	-1.19568	rs211685549	intron_variant
6_111343736	ENSBTAG00000055011	FAM200B	0.0349167	0.706677	rs525403363	intergenic_variant
6_114138508	ENSBTAG00000004893	ACOX3	0.0489829	0.338974	rs134028503	3_prime_UTR_variant
6_114185085	ENSBTAG00000004797	TRMT44	0.0420467	-0.486842	rs460848022	missense_variant
6_114659799	ENSBTAG00000004893	ACOX3	0.0067393	0.30378	rs137141859	intron_variant
6_114661528	ENSBTAG00000004893	ACOX3	0.0141034	0.378057	rs110541967	intron_variant
6_114671675	ENSBTAG00000004797	TRMT44	0.0100457	-0.543995	rs211491837	intron_variant
6_114737268	ENSBTAG00000004797	TRMT44	0.0476515	0.468904	rs42875322	missense_variant
6_114737375	ENSBTAG00000004797	TRMT44	0.0456767	-0.509541	rs209942876	missense_variant
6_115754887	ENSBTAG00000014803	CPZ	0.0323326	-1.11691	rs384450469	synonymous_variant
6_116197917	ENSBTAG00000011044	TACC3	0.0437801	-1.20416	-	intron_variant
6_116439512	ENSBTAG00000017296	POLN	0.0305731	-0.68572	-	intron_variant
6_116638552	ENSBTAG00000055098	ENSBTAG00000055098	0.0276235	1.04989	rs42410388	downstream_gene_variant
6_116640408	ENSBTAG00000051207	ENSBTAG00000051207	0.0446538	-2.36038	rs441856095	downstream_gene_variant
6_15675781	ENSBTAG00000012995	MCUB	0.0154477	-0.753551	rs379065344	synonymous_variant
6_21766662	ENSBTAG00000002526	BDH2	0.00086727	0.299233	rs133674837	missense_variant
6_22078488	ENSBTAG00000005668	SLC39A8	0.0271018	-0.715701	rs208096100	synonymous_variant
6_22171752	ENSBTAG00000027630	CISD2	0.0396099	-0.200447	rs110824600	synonymous_variant
6_22189472	ENSBTAG00000005668	SLC39A8	0.0486622	-0.935016	rs433425484	3_prime_UTR_variant
6_22497075	ENSBTAG00000005668	SLC39A8	0.0212628	-0.874932	rs378760978	synonymous_variant
6_22739193	ENSBTAG00000019761	MANBA	0.0208911	-1.3201	rs717267089	missense_variant
6_58143178	ENSBTAG00000006044	KLHL5	0.0162779	-0.328036	rs481145137	synonymous_variant
6_58158890	ENSBTAG00000006044	KLHL5	0.0219576	-0.409054	rs524340938	downstream_gene_variant
6_58578573	ENSBTAG00000006044	KLHL5	0.0478747	-0.326711	rs209962696	splice_region_variant,intron_variant
6_59907660	ENSBTAG00000027569	APBB2	0.0224628	-0.431229	rs719568099	missense_variant
6_71753231	ENSBTAG00000010571	PPAT	0.0432513	-0.298905	rs43474914	missense_variant
6_72379846	ENSBTAG00000010571	PPAT	0.0268135	-0.311557	rs385871853	synonymous_variant
6_85830131	ENSBTAG00000007816	ENSBTAG00000007816	0.000479869	-1.73307	rs449360670	non_coding_transcript_exon_variant
6_86071557	ENSBTAG00000007816	ENSBTAG00000007816	0.00261555	3.48112	rs517669338	upstream_gene_variant
6_86214682	ENSBTAG00000007816	ENSBTAG00000007816	0.0384093	2.40332	-	synonymous_variant
6_90479609	ENSBTAG00000010955	NUP54	0.0387554	0.232398	rs520543524	synonymous_variant
6_90612457	ENSBTAG00000010955	NUP54	0.0186179	0.325447	rs518529723	synonymous_variant
6_90622249	ENSBTAG00000010955	NUP54	0.0260045	0.271714	rs440371517	synonymous_variant
6_91052888	ENSBTAG00000010955	NUP54	0.0444059	0.242298	rs381731183	synonymous_variant
6_91052900	ENSBTAG00000010955	NUP54	0.0430122	0.252437	rs384079664	synonymous_variant
6_92650406	ENSBTAG00000000599	CCNI	0.0231447	0.410657	rs209789337	3_prime_UTR_variant
6_97134135	ENSBTAG00000005745	HPSE	0.0214552	-0.608352	rs519976861	intergenic_variant
6_97135089	ENSBTAG00000005745	HPSE	0.0232948	-0.677004	rs211408622	intergenic_variant
6_97150935	ENSBTAG00000009849	PLAC8A	0.00336057	1.38606	rs109973530	intron_variant
6_98039492	ENSBTAG00000009849	PLAC8A	0.0497112	1.3702	rs210054430	missense_variant
7_110517265	ENSBTAG00000026909	ENSBTAG00000026909	2.13575e-05	1.36402	-	synonymous_variant
7_110517835	ENSBTAG00000026909	ENSBTAG00000026909	2.50318e-09	-1.48999	-	intron_variant
7_110581132	ENSBTAG00000045886	STARD4	0.0185654	0.603932	rs43738918	intron_variant
7_11766502	ENSBTAG00000016936	MISP3	0.0333729	-0.754676	rs522001373	3_prime_UTR_variant
7_11769730	ENSBTAG00000016936	MISP3	0.0422713	-0.678485	rs454253893	intron_variant
7_12402287	ENSBTAG00000016211	GCDH	0.038797	0.166001	rs520393040	intergenic_variant
7_12410100	ENSBTAG00000016936	MISP3	0.0350778	0.70456	-	intergenic_variant
7_1401367	ENSBTAG00000009738	MGAT4B	0.00945022	-0.46584	rs209384741	synonymous_variant
7_1401367	ENSBTAG00000015611	TBC1D9B	0.00240782	-0.479715	rs209384741	synonymous_variant
7_14216146	ENSBTAG00000050244	ZNF177	0.0485551	-0.360472	rs109231464	intergenic_variant
7_14216446	ENSBTAG00000050244	ZNF177	0.0326035	-0.429664	rs110962834	intergenic_variant
7_14216864	ENSBTAG00000050244	ZNF177	0.0470659	0.4907	rs459735644	intergenic_variant
7_14903919	ENSBTAG00000008192	PLPPR2	0.026358	-0.54823	rs459997698	synonymous_variant
7_1545771	ENSBTAG00000019868	RUFY1	0.0153025	0.187042	rs209248023	3_prime_UTR_variant
7_1545864	ENSBTAG00000019868	RUFY1	0.0230765	0.181195	rs715336684	3_prime_UTR_variant
7_1550234	ENSBTAG00000019868	RUFY1	0.0216764	0.171219	rs210748386	synonymous_variant
7_15738775	ENSBTAG00000016429	TMEM205	0.00311257	0.557134	rs380846965	3_prime_UTR_variant
7_15744599	ENSBTAG00000016429	TMEM205	0.00964849	0.564202	rs209989389	downstream_gene_variant
7_15745688	ENSBTAG00000008202	PRKCSH	0.0263439	0.253574	rs135694528	downstream_gene_variant
7_15745688	ENSBTAG00000046837	ZNF358	0.0124605	0.327021	rs135694528	downstream_gene_variant
7_16011630	ENSBTAG00000003434	CERS4	0.0230985	-1.34135	rs722590228	downstream_gene_variant
7_16058269	ENSBTAG00000010968	TMED1	0.0106448	-0.37759	rs516855022	downstream_gene_variant
7_16058269	ENSBTAG00000011207	CNN1	0.0324997	-2.49436	rs516855022	downstream_gene_variant
7_16356393	ENSBTAG00000008197	EPOR	0.00645316	-1.1866	-	intron_variant
7_16412742	ENSBTAG00000008192	PLPPR2	0.0343634	-0.588747	rs522516833	synonymous_variant
7_16421027	ENSBTAG00000004270	FCER2	0.0296838	0.94744	rs137372815	intron_variant
7_16460170	ENSBTAG00000021036	MARCHF2	0.036304	-0.698814	rs519000755	synonymous_variant
7_16968580	ENSBTAG00000049668	ENSBTAG00000049668	0.0437249	0.700041	rs521659653	intron_variant
7_1699199	ENSBTAG00000015611	TBC1D9B	0.0377178	-0.480281	rs210216988	intron_variant
7_17142591	ENSBTAG00000046266	TNFSF9	0.0436169	-0.946822	rs209456366	synonymous_variant
7_1733865	ENSBTAG00000019868	RUFY1	0.00421402	0.197789	rs435422369	synonymous_variant
7_1757583	ENSBTAG00000018673	TRIM17	0.0327988	-0.284519	rs451430843	synonymous_variant
7_17697736	ENSBTAG00000003434	CERS4	0.0124008	-1.47873	rs470095285	synonymous_variant
7_17743886	ENSBTAG00000001793	HSD11B1L	0.04274	0.339445	rs109949036	downstream_gene_variant
7_17746099	ENSBTAG00000046266	TNFSF9	0.00403908	-0.882909	rs451713655	downstream_gene_variant
7_18013048	ENSBTAG00000046266	TNFSF9	0.0166668	-1.0616	rs518174390	synonymous_variant
7_18022744	ENSBTAG00000046266	TNFSF9	0.023316	-0.974337	rs477053886	intron_variant
7_18024666	ENSBTAG00000046266	TNFSF9	0.0102491	-1.07776	rs519359470	downstream_gene_variant
7_18035549	ENSBTAG00000018052	PTPRS	0.034997	0.407299	rs457848641	intron_variant
7_18084081	ENSBTAG00000046266	TNFSF9	0.0327495	-0.95886	rs719599053	intron_variant
7_18204826	ENSBTAG00000001793	HSD11B1L	0.0254383	0.491216	rs520905257	synonymous_variant
7_18394149	ENSBTAG00000001793	HSD11B1L	0.0428306	0.339852	rs211482263	intron_variant
7_18397909	ENSBTAG00000000414	FUT6	0.00311257	-1.04229	rs210286825	3_prime_UTR_variant
7_18466173	ENSBTAG00000000414	FUT6	0.0340853	0.965088	rs132978781	downstream_gene_variant
7_18516002	ENSBTAG00000000414	FUT6	0.00789258	-0.948576	rs135453366	downstream_gene_variant
7_18519566	ENSBTAG00000000414	FUT6	0.00871023	-0.963043	rs209576051	intron_variant
7_18559058	ENSBTAG00000000414	FUT6	0.00442149	-1.00447	rs137671258	intron_variant
7_18567660	ENSBTAG00000001793	HSD11B1L	0.0284682	-0.355441	rs132975510	intron_variant
7_18573322	ENSBTAG00000001793	HSD11B1L	0.0166228	0.39764	rs43503131	synonymous_variant
7_18575310	ENSBTAG00000001793	HSD11B1L	0.00723298	0.382841	rs43502621	synonymous_variant
7_18587142	ENSBTAG00000001793	HSD11B1L	0.0326035	0.419599	rs135290704	upstream_gene_variant
7_18611664	ENSBTAG00000001793	HSD11B1L	0.000101698	0.573021	rs452579792	3_prime_UTR_variant
7_18612958	ENSBTAG00000001793	HSD11B1L	0.00211961	0.49535	rs521465238	upstream_gene_variant
7_18615299	ENSBTAG00000001793	HSD11B1L	0.00354028	0.511538	rs521761433	upstream_gene_variant
7_18616752	ENSBTAG00000001793	HSD11B1L	0.0310765	0.484258	rs721326156	downstream_gene_variant
7_18616838	ENSBTAG00000001793	HSD11B1L	0.00596287	-0.4022	rs211640934	downstream_gene_variant
7_18616838	ENSBTAG00000006067	VMAC	0.0378463	-0.271448	rs211640934	downstream_gene_variant
7_18635045	ENSBTAG00000001793	HSD11B1L	0.00063913	-0.436131	rs109021700	intron_variant
7_18635045	ENSBTAG00000046266	TNFSF9	0.0392591	0.714304	rs109021700	intron_variant
7_18652890	ENSBTAG00000001793	HSD11B1L	0.0176894	0.419544	rs521653740	upstream_gene_variant
7_18660777	ENSBTAG00000001793	HSD11B1L	0.0330942	-0.391205	rs382334794	intergenic_variant
7_18692308	ENSBTAG00000001793	HSD11B1L	0.0368693	0.333987	rs208689943	intron_variant
7_18711597	ENSBTAG00000006067	VMAC	0.0429949	0.31892	rs477375543	3_prime_UTR_variant
7_18995507	ENSBTAG00000001793	HSD11B1L	0.00550959	0.388592	rs522395527	synonymous_variant
7_18995507	ENSBTAG00000018052	PTPRS	0.0148027	0.420722	rs522395527	synonymous_variant
7_19014328	ENSBTAG00000018052	PTPRS	0.0277164	0.454448	rs209295597	synonymous_variant
7_19032226	ENSBTAG00000001793	HSD11B1L	0.0299454	0.383972	rs109652181	synonymous_variant
7_19032226	ENSBTAG00000018052	PTPRS	0.0205043	0.452836	rs109652181	synonymous_variant
7_19037038	ENSBTAG00000018052	PTPRS	0.0216516	0.626689	rs516433219	synonymous_variant
7_19095582	ENSBTAG00000006067	VMAC	0.00229459	0.371071	rs518331359	downstream_gene_variant
7_19095582	ENSBTAG00000018052	PTPRS	0.048703	0.460847	rs518331359	downstream_gene_variant
7_19095582	ENSBTAG00000018375	ATCAY	0.0250673	-1.6209	rs518331359	downstream_gene_variant
7_19095582	ENSBTAG00000051828	ENSBTAG00000051828	0.0134998	-1.48634	rs518331359	downstream_gene_variant
7_19167581	ENSBTAG00000018052	PTPRS	0.0390966	0.440779	rs208063189	synonymous_variant
7_19167581	ENSBTAG00000018375	ATCAY	0.000447794	-1.84651	rs208063189	synonymous_variant
7_19167581	ENSBTAG00000051828	ENSBTAG00000051828	0.0159336	-1.37954	rs208063189	synonymous_variant
7_19224794	ENSBTAG00000006005	MPND	0.0140614	0.760878	rs525486628	3_prime_UTR_variant
7_19236287	ENSBTAG00000018375	ATCAY	0.00173498	-3.15781	rs516017250	synonymous_variant
7_19236502	ENSBTAG00000018375	ATCAY	0.0462069	1.40477	rs110395895	synonymous_variant
7_19247271	ENSBTAG00000001793	HSD11B1L	0.00832594	0.41185	rs379215738	synonymous_variant
7_19254600	ENSBTAG00000051828	ENSBTAG00000051828	0.0124245	-1.15196	rs208765176	intron_variant
7_19255038	ENSBTAG00000018052	PTPRS	0.0203111	0.470413	rs443865808	intron_variant
7_19255038	ENSBTAG00000018375	ATCAY	0.00242492	-1.75923	rs443865808	intron_variant
7_19255038	ENSBTAG00000051828	ENSBTAG00000051828	0.0136782	-1.41203	rs443865808	intron_variant
7_19255380	ENSBTAG00000018375	ATCAY	0.0281452	-2.00986	rs519017041	intron_variant
7_19255380	ENSBTAG00000051828	ENSBTAG00000051828	0.000799469	-2.12067	rs519017041	intron_variant
7_19257635	ENSBTAG00000001793	HSD11B1L	0.00925809	0.358577	rs384107667	upstream_gene_variant
7_19257635	ENSBTAG00000051828	ENSBTAG00000051828	0.0464648	-1.06793	rs384107667	upstream_gene_variant
7_19335810	ENSBTAG00000018375	ATCAY	0.0152788	-3.25438	rs714826073	non_coding_transcript_exon_variant
7_19335810	ENSBTAG00000051828	ENSBTAG00000051828	0.0217572	-2.78632	rs714826073	non_coding_transcript_exon_variant
7_19336445	ENSBTAG00000001793	HSD11B1L	0.0156049	-0.350745	rs43502715	non_coding_transcript_exon_variant
7_19336445	ENSBTAG00000051828	ENSBTAG00000051828	0.0343348	1.10858	rs43502715	non_coding_transcript_exon_variant
7_19337840	ENSBTAG00000051828	ENSBTAG00000051828	0.0444996	1.14672	rs43502706	non_coding_transcript_exon_variant
7_19502999	ENSBTAG00000018375	ATCAY	4.38568e-05	-2.05935	rs110836354	5_prime_UTR_variant
7_19502999	ENSBTAG00000051828	ENSBTAG00000051828	7.72571e-06	-1.87604	rs110836354	5_prime_UTR_variant
7_19630442	ENSBTAG00000006001	STAP2	0.0172804	0.544558	rs516262377	intron_variant
7_19630442	ENSBTAG00000006005	MPND	0.000604264	0.684611	rs516262377	intron_variant
7_19631505	ENSBTAG00000006005	MPND	0.00326203	0.46846	rs134976521	splice_region_variant,intron_variant
7_19631505	ENSBTAG00000018375	ATCAY	0.031272	-1.31589	rs134976521	splice_region_variant,intron_variant
7_19662277	ENSBTAG00000006005	MPND	0.00126491	0.444934	rs208698596	upstream_gene_variant
7_19662277	ENSBTAG00000018375	ATCAY	0.0250794	-1.22169	rs208698596	upstream_gene_variant
7_19662277	ENSBTAG00000051828	ENSBTAG00000051828	0.028836	-1.06147	rs208698596	upstream_gene_variant
7_19696669	ENSBTAG00000018375	ATCAY	0.0146281	-3.25592	rs461642241	missense_variant
7_19696669	ENSBTAG00000051828	ENSBTAG00000051828	0.0202104	-2.79615	rs461642241	missense_variant
7_19707000	ENSBTAG00000006001	STAP2	0.0119738	0.463977	rs384120308	5_prime_UTR_variant
7_19707000	ENSBTAG00000006005	MPND	1.21029e-05	0.627732	rs384120308	5_prime_UTR_variant
7_19732393	ENSBTAG00000018375	ATCAY	0.0431169	-1.62977	rs516444943	downstream_gene_variant
7_19732393	ENSBTAG00000051828	ENSBTAG00000051828	0.0285591	-1.4807	rs516444943	downstream_gene_variant
7_19737412	ENSBTAG00000006005	MPND	0.0228788	0.391523	rs43503695	intron_variant
7_19758691	ENSBTAG00000006001	STAP2	0.0216275	0.488614	rs110707251	downstream_gene_variant
7_19758691	ENSBTAG00000006005	MPND	0.000503321	0.627803	rs110707251	downstream_gene_variant
7_19759971	ENSBTAG00000006001	STAP2	0.023377	0.506621	rs382530133	downstream_gene_variant
7_19759971	ENSBTAG00000006005	MPND	0.000401348	0.659209	rs382530133	downstream_gene_variant
7_19782112	ENSBTAG00000006005	MPND	0.012176	0.405922	rs380915793	missense_variant
7_19782112	ENSBTAG00000018375	ATCAY	0.000779007	-1.48151	rs380915793	missense_variant
7_19782112	ENSBTAG00000051828	ENSBTAG00000051828	0.0373194	-1.05692	rs380915793	missense_variant
7_19797109	ENSBTAG00000006005	MPND	0.031603	-0.394633	rs135397083	downstream_gene_variant
7_19797109	ENSBTAG00000018375	ATCAY	0.032702	1.2655	rs135397083	downstream_gene_variant
7_19797878	ENSBTAG00000018375	ATCAY	0.0140836	-1.76188	rs384716747	downstream_gene_variant
7_19797878	ENSBTAG00000051828	ENSBTAG00000051828	0.0456673	-1.41465	rs384716747	downstream_gene_variant
7_19923062	ENSBTAG00000006005	MPND	0.016942	0.352622	rs109515671	intron_variant
7_19923062	ENSBTAG00000018375	ATCAY	0.0486622	-1.04353	rs109515671	intron_variant
7_19930821	ENSBTAG00000006005	MPND	0.0121378	0.5059	rs517090777	downstream_gene_variant
7_19974562	ENSBTAG00000006001	STAP2	0.0456009	0.463421	rs464194201	downstream_gene_variant
7_19974562	ENSBTAG00000006005	MPND	0.000974737	0.617589	rs464194201	downstream_gene_variant
7_19979600	ENSBTAG00000006005	MPND	0.000236222	0.556427	rs521397157	3_prime_UTR_variant
7_19980452	ENSBTAG00000018375	ATCAY	0.0146281	-3.25592	-	missense_variant
7_19980452	ENSBTAG00000051828	ENSBTAG00000051828	0.0202104	-2.79615	-	missense_variant
7_20030904	ENSBTAG00000051828	ENSBTAG00000051828	0.0365916	-1.23462	rs211563070	synonymous_variant
7_20050163	ENSBTAG00000006005	MPND	0.00249613	0.438768	rs209045747	intron_variant
7_20050163	ENSBTAG00000018375	ATCAY	0.0126959	-1.29773	rs209045747	intron_variant
7_20050163	ENSBTAG00000051828	ENSBTAG00000051828	0.00749135	-1.17739	rs209045747	intron_variant
7_20052577	ENSBTAG00000006005	MPND	0.0165619	0.42841	rs109730787	3_prime_UTR_variant
7_20052577	ENSBTAG00000018375	ATCAY	0.0217509	-1.35095	rs109730787	3_prime_UTR_variant
7_20052577	ENSBTAG00000051828	ENSBTAG00000051828	0.043382	-1.12303	rs109730787	3_prime_UTR_variant
7_20197924	ENSBTAG00000051828	ENSBTAG00000051828	0.00143469	-1.77329	rs519942302	synonymous_variant
7_20210654	ENSBTAG00000018375	ATCAY	0.0025371	-1.75157	rs516407496	upstream_gene_variant
7_20210654	ENSBTAG00000051828	ENSBTAG00000051828	0.00184292	-1.55922	rs516407496	upstream_gene_variant
7_20222490	ENSBTAG00000018375	ATCAY	0.0463823	-1.20678	rs522376525	downstream_gene_variant
7_20222490	ENSBTAG00000051828	ENSBTAG00000051828	0.0314874	-1.09587	rs522376525	downstream_gene_variant
7_20229095	ENSBTAG00000051828	ENSBTAG00000051828	0.00290198	-1.44096	rs527019866	synonymous_variant
7_20306071	ENSBTAG00000051828	ENSBTAG00000051828	0.0281746	-1.04795	rs437135822	downstream_gene_variant
7_20354845	ENSBTAG00000000753	PIAS4	0.015243	0.298208	rs716872149	intron_variant
7_20354845	ENSBTAG00000013251	HDGFL2	0.0325914	0.300135	rs716872149	intron_variant
7_20369099	ENSBTAG00000051828	ENSBTAG00000051828	0.0487223	-1.22229	rs378257871	5_prime_UTR_variant
7_20385321	ENSBTAG00000006005	MPND	0.0281588	0.410673	rs721047178	upstream_gene_variant
7_20385321	ENSBTAG00000018375	ATCAY	0.0057786	-1.46224	rs721047178	upstream_gene_variant
7_20385321	ENSBTAG00000051828	ENSBTAG00000051828	0.00521009	-1.28998	rs721047178	upstream_gene_variant
7_20435926	ENSBTAG00000018375	ATCAY	4.84453e-05	-1.71667	rs520195472	3_prime_UTR_variant
7_20435926	ENSBTAG00000051828	ENSBTAG00000051828	0.00166224	-1.35926	rs520195472	3_prime_UTR_variant
7_20442450	ENSBTAG00000018375	ATCAY	0.00751039	-1.67838	rs517485287	downstream_gene_variant
7_20442450	ENSBTAG00000051828	ENSBTAG00000051828	0.00118796	-1.59757	rs517485287	downstream_gene_variant
7_20443261	ENSBTAG00000006005	MPND	0.0143256	0.646556	rs519244120	downstream_gene_variant
7_20632800	ENSBTAG00000051828	ENSBTAG00000051828	0.0416595	-1.18398	rs110673867	downstream_gene_variant
7_20666179	ENSBTAG00000051828	ENSBTAG00000051828	0.015997	-1.17439	rs522169750	synonymous_variant
7_20695567	ENSBTAG00000018375	ATCAY	0.012487	-2.65078	rs718837287	downstream_gene_variant
7_20695567	ENSBTAG00000051828	ENSBTAG00000051828	0.0329209	-2.17219	rs718837287	downstream_gene_variant
7_20696342	ENSBTAG00000051828	ENSBTAG00000051828	0.00447844	-1.43083	rs519816643	downstream_gene_variant
7_20768394	ENSBTAG00000018375	ATCAY	0.000661396	-3.00623	rs470594240	synonymous_variant
7_20768394	ENSBTAG00000051828	ENSBTAG00000051828	0.0336665	-2.15153	rs470594240	synonymous_variant
7_20836254	ENSBTAG00000016477	PEAK3	0.0294464	-2.05167	rs441671714	intergenic_variant
7_20846465	ENSBTAG00000051828	ENSBTAG00000051828	0.0114163	-1.35591	rs522552169	downstream_gene_variant
7_20849233	ENSBTAG00000018375	ATCAY	0.00630988	-2.50904	rs438911013	missense_variant
7_20849270	ENSBTAG00000051828	ENSBTAG00000051828	0.0084324	-1.39119	rs463693720	synonymous_variant
7_20851033	ENSBTAG00000051828	ENSBTAG00000051828	0.00698016	-1.19137	rs524684980	intron_variant
7_20851965	ENSBTAG00000051828	ENSBTAG00000051828	0.0129942	-1.27351	rs475929793	synonymous_variant
7_20870333	ENSBTAG00000051828	ENSBTAG00000051828	0.00841136	-1.47961	rs470726780	synonymous_variant
7_21095365	ENSBTAG00000051828	ENSBTAG00000051828	0.0341328	-1.3794	rs522883865	3_prime_UTR_variant
7_21097082	ENSBTAG00000051828	ENSBTAG00000051828	0.00723298	-1.26979	rs441368254	3_prime_UTR_variant
7_2442833	ENSBTAG00000018673	TRIM17	0.0122071	-0.321903	rs210323088	synonymous_variant
7_2544078	ENSBTAG00000017123	ZNF354B	0.046215	0.477272	rs521832854	intron_variant
7_2571180	ENSBTAG00000017123	ZNF354B	0.000756665	0.450517	rs455975888	downstream_gene_variant
7_2573258	ENSBTAG00000017123	ZNF354B	0.00185034	0.453287	rs522254716	synonymous_variant
7_2573258	ENSBTAG00000019868	RUFY1	0.0190088	0.187179	rs522254716	synonymous_variant
7_2626300	ENSBTAG00000017123	ZNF354B	0.043458	0.400874	rs466377941	intron_variant
7_2626492	ENSBTAG00000017123	ZNF354B	0.00436346	0.530695	rs714504639	missense_variant
7_2627423	ENSBTAG00000017123	ZNF354B	0.0120065	0.382879	rs136017399	upstream_gene_variant
7_2628014	ENSBTAG00000014916	GJC2	0.0168605	-1.15338	rs43497336	upstream_gene_variant
7_2632020	ENSBTAG00000017123	ZNF354B	0.00493453	0.579998	rs719664459	upstream_gene_variant
7_2633221	ENSBTAG00000017123	ZNF354B	0.0075934	0.384921	rs43496601	intron_variant
7_2638877	ENSBTAG00000017123	ZNF354B	0.0204391	0.55048	rs721829525	3_prime_UTR_variant
7_2639434	ENSBTAG00000018673	TRIM17	0.0324015	-0.359403	rs453568834	3_prime_UTR_variant
7_2686908	ENSBTAG00000019868	RUFY1	0.0430994	0.160667	rs522937835	synonymous_variant
7_3428426	ENSBTAG00000001817	TMEM161A	0.00443758	0.395002	rs383504015	missense_variant
7_3470070	ENSBTAG00000009975	PBX4	0.0241128	-0.375294	rs135509781	upstream_gene_variant
7_3470070	ENSBTAG00000018673	TRIM17	0.0135358	0.323034	rs135509781	upstream_gene_variant
7_3472462	ENSBTAG00000017123	ZNF354B	0.0196959	0.440161	rs435177723	upstream_gene_variant
7_3684151	ENSBTAG00000001817	TMEM161A	0.0454105	0.38145	rs519641922	synonymous_variant
7_3763286	ENSBTAG00000017123	ZNF354B	0.0212676	0.736824	rs721753789	missense_variant
7_3820488	ENSBTAG00000001817	TMEM161A	0.020749	0.37581	rs210776845	intron_variant
7_3929779	ENSBTAG00000001817	TMEM161A	0.0159832	0.40811	rs384440943	downstream_gene_variant
7_3929779	ENSBTAG00000053097	ENSBTAG00000053097	0.037614	1.16517	rs384440943	downstream_gene_variant
7_3934113	ENSBTAG00000001817	TMEM161A	0.0355088	0.387566	rs518827715	intron_variant
7_3940273	ENSBTAG00000001817	TMEM161A	0.0211401	0.372749	rs723811076	synonymous_variant
7_3965574	ENSBTAG00000001817	TMEM161A	0.0466106	0.401569	rs383918159	synonymous_variant
7_40047019	ENSBTAG00000004815	ENSBTAG00000004815	0.0182352	0.747408	rs462164071	downstream_gene_variant
7_40397908	ENSBTAG00000004815	ENSBTAG00000004815	0.00204253	0.570294	rs43514985	downstream_gene_variant
7_40398114	ENSBTAG00000004815	ENSBTAG00000004815	0.0433182	-0.543124	rs378431059	downstream_gene_variant
7_40398342	ENSBTAG00000004815	ENSBTAG00000004815	0.00871023	0.608268	rs380483365	downstream_gene_variant
7_40399479	ENSBTAG00000004815	ENSBTAG00000004815	0.000756213	-0.728171	rs43514976	downstream_gene_variant
7_40400225	ENSBTAG00000004815	ENSBTAG00000004815	0.0310765	-0.487441	rs210486922	downstream_gene_variant
7_40578030	ENSBTAG00000004815	ENSBTAG00000004815	0.0401502	0.537062	rs211272045	synonymous_variant
7_4117274	ENSBTAG00000017123	ZNF354B	0.0472625	0.6194	rs207594014	missense_variant
7_4117557	ENSBTAG00000001817	TMEM161A	0.0212584	-0.265881	rs385891739	synonymous_variant
7_4118542	ENSBTAG00000001817	TMEM161A	0.0158026	0.275574	rs381242362	3_prime_UTR_variant
7_4118814	ENSBTAG00000017123	ZNF354B	0.00593713	0.83702	rs440767525	3_prime_UTR_variant
7_4118846	ENSBTAG00000017123	ZNF354B	0.0373974	0.697399	rs438154565	3_prime_UTR_variant
7_4122594	ENSBTAG00000001817	TMEM161A	0.0243135	0.390882	rs526920266	downstream_gene_variant
7_4123838	ENSBTAG00000001817	TMEM161A	0.0476036	0.47051	rs518846318	downstream_gene_variant
7_4168420	ENSBTAG00000001817	TMEM161A	0.0327988	-0.26739	rs211372190	3_prime_UTR_variant
7_4183821	ENSBTAG00000001817	TMEM161A	0.00587731	0.317028	rs209061521	upstream_gene_variant
7_4210263	ENSBTAG00000017123	ZNF354B	0.0139021	0.691416	rs1116724808	intron_variant
7_42598958	ENSBTAG00000016072	SHC2	0.0371846	1.34527	rs207973409	downstream_gene_variant
7_42602742	ENSBTAG00000016072	SHC2	0.0166516	1.53702	rs209410086	synonymous_variant
7_42602742	ENSBTAG00000047560	C2CD4C	0.0194436	1.64164	rs209410086	synonymous_variant
7_42629810	ENSBTAG00000016072	SHC2	0.0467107	1.62705	rs132728527	downstream_gene_variant
7_4276049	ENSBTAG00000004652	LPAR2	0.0246292	0.250141	rs378869095	5_prime_UTR_variant
7_4278484	ENSBTAG00000053097	ENSBTAG00000053097	0.0240225	0.881168	rs109863335	intron_variant
7_4284263	ENSBTAG00000024904	IQCN	0.0115377	1.41203	rs43496047	downstream_gene_variant
7_43016726	ENSBTAG00000016072	SHC2	0.0489404	-1.17822	rs136005547	downstream_gene_variant
7_43016974	ENSBTAG00000016072	SHC2	0.0264335	1.51234	rs525906167	downstream_gene_variant
7_43019832	ENSBTAG00000016072	SHC2	0.00934656	1.47511	rs208430099	intron_variant
7_43019832	ENSBTAG00000020764	CNN2	0.0165673	-0.388147	rs208430099	intron_variant
7_43019930	ENSBTAG00000030839	PWWP3A	0.0252038	0.297171	rs446911007	intron_variant
7_43020553	ENSBTAG00000016072	SHC2	0.034225	1.39441	rs432381665	intron_variant
7_43024016	ENSBTAG00000016072	SHC2	0.0144443	1.1693	rs474420987	intron_variant
7_43024016	ENSBTAG00000030839	PWWP3A	0.0317479	0.210935	rs474420987	intron_variant
7_4303588	ENSBTAG00000053097	ENSBTAG00000053097	0.0113059	1.01347	rs134626763	intron_variant
7_4303760	ENSBTAG00000001817	TMEM161A	0.0240632	0.334928	rs378978855	intron_variant
7_4304603	ENSBTAG00000001817	TMEM161A	0.0293842	0.335687	rs383155010	intron_variant
7_4309207	ENSBTAG00000001817	TMEM161A	0.0428306	0.365324	rs110709003	intron_variant
7_43117022	ENSBTAG00000016072	SHC2	0.00226023	1.07848	rs523798522	missense_variant
7_43117022	ENSBTAG00000030839	PWWP3A	0.0267995	0.178954	rs523798522	missense_variant
7_43117022	ENSBTAG00000047560	C2CD4C	0.0174268	1.04505	rs523798522	missense_variant
7_43165515	ENSBTAG00000016072	SHC2	0.00463642	1.68006	rs382783277	intron_variant
7_43167544	ENSBTAG00000016072	SHC2	0.00904829	1.46175	rs209927825	intron_variant
7_43167544	ENSBTAG00000030839	PWWP3A	0.0152403	0.270162	rs209927825	intron_variant
7_43173727	ENSBTAG00000016072	SHC2	0.00143174	1.48633	-	5_prime_UTR_variant
7_43173727	ENSBTAG00000030839	PWWP3A	0.0242147	0.244078	-	5_prime_UTR_variant
7_43173727	ENSBTAG00000047560	C2CD4C	0.0467408	1.30773	-	5_prime_UTR_variant
7_43244508	ENSBTAG00000016072	SHC2	0.000187446	1.67617	rs522184211	missense_variant
7_43244508	ENSBTAG00000030839	PWWP3A	0.00305198	0.290798	rs522184211	missense_variant
7_43244508	ENSBTAG00000047560	C2CD4C	0.013038	1.52215	rs522184211	missense_variant
7_43285192	ENSBTAG00000030839	PWWP3A	3.13417e-05	0.452769	rs519345133	3_prime_UTR_variant
7_4331190	ENSBTAG00000001817	TMEM161A	0.0108959	0.421876	rs110144483	upstream_gene_variant
7_4331190	ENSBTAG00000009975	PBX4	0.0186179	0.49391	rs110144483	upstream_gene_variant
7_43376700	ENSBTAG00000016072	SHC2	0.0100541	1.36539	rs525637596	intron_variant
7_43381297	ENSBTAG00000016072	SHC2	0.0105219	1.26659	-	downstream_gene_variant
7_43381297	ENSBTAG00000047560	C2CD4C	0.0134445	1.34692	-	downstream_gene_variant
7_43383416	ENSBTAG00000016072	SHC2	0.0100708	1.50427	rs211350764	intron_variant
7_43383416	ENSBTAG00000047560	C2CD4C	0.0436169	1.45928	rs211350764	intron_variant
7_43420412	ENSBTAG00000016072	SHC2	0.0059995	1.6245	-	downstream_gene_variant
7_43420412	ENSBTAG00000047560	C2CD4C	0.01783	1.64337	-	downstream_gene_variant
7_43447456	ENSBTAG00000016072	SHC2	0.0327495	1.23375	rs208506116	upstream_gene_variant
7_43447456	ENSBTAG00000030839	PWWP3A	0.0430016	0.230214	rs208506116	upstream_gene_variant
7_43447997	ENSBTAG00000016072	SHC2	0.00974115	1.50278	rs137276826	upstream_gene_variant
7_43499205	ENSBTAG00000016072	SHC2	0.00417626	1.42128	rs524152493	downstream_gene_variant
7_43499205	ENSBTAG00000030839	PWWP3A	0.0213461	0.246594	rs524152493	downstream_gene_variant
7_43499205	ENSBTAG00000047560	C2CD4C	0.0478237	1.30671	rs524152493	downstream_gene_variant
7_43500292	ENSBTAG00000030839	PWWP3A	0.0183789	0.337274	rs723890236	upstream_gene_variant
7_43538960	ENSBTAG00000016072	SHC2	0.0260414	1.50684	rs450601982	intron_variant
7_43538960	ENSBTAG00000030839	PWWP3A	0.00270614	0.327671	rs450601982	intron_variant
7_43539096	ENSBTAG00000030839	PWWP3A	6.0248e-05	0.430912	rs524386216	intron_variant
7_43576015	ENSBTAG00000030839	PWWP3A	0.00290198	0.337669	rs525450825	downstream_gene_variant
7_43576063	ENSBTAG00000030839	PWWP3A	0.0368064	0.215911	rs447095887	downstream_gene_variant
7_43577032	ENSBTAG00000016072	SHC2	0.00507104	1.40688	rs522068873	downstream_gene_variant
7_43577032	ENSBTAG00000030839	PWWP3A	0.0102139	0.258735	rs522068873	downstream_gene_variant
7_43580912	ENSBTAG00000016072	SHC2	0.00906915	1.38836	rs208068444	splice_region_variant,intron_variant
7_43580912	ENSBTAG00000030839	PWWP3A	0.0326415	0.242672	rs208068444	splice_region_variant,intron_variant
7_43583657	ENSBTAG00000030839	PWWP3A	2.11978e-05	0.404087	rs525439578	upstream_gene_variant
7_43610445	ENSBTAG00000016072	SHC2	0.0498137	1.25524	rs208179715	intron_variant
7_43610445	ENSBTAG00000030839	PWWP3A	0.00897792	0.271912	rs208179715	intron_variant
7_43670962	ENSBTAG00000016072	SHC2	0.00584858	1.34729	rs518006191	downstream_gene_variant
7_43693443	ENSBTAG00000030839	PWWP3A	0.0326035	0.283377	rs136001965	intron_variant
7_43694882	ENSBTAG00000016072	SHC2	0.0109659	1.36296	rs210875238	intron_variant
7_43694882	ENSBTAG00000030839	PWWP3A	0.000769672	0.2935	rs210875238	intron_variant
7_43694882	ENSBTAG00000047560	C2CD4C	0.0407012	1.33771	rs210875238	intron_variant
7_43698030	ENSBTAG00000016072	SHC2	0.0426797	1.85097	rs1117823641	3_prime_UTR_variant
7_43698030	ENSBTAG00000030839	PWWP3A	0.00213299	0.423181	rs1117823641	3_prime_UTR_variant
7_43808045	ENSBTAG00000016072	SHC2	0.000907849	1.4345	rs524949418	downstream_gene_variant
7_43808045	ENSBTAG00000030839	PWWP3A	0.0167679	0.237849	rs524949418	downstream_gene_variant
7_43808045	ENSBTAG00000047560	C2CD4C	0.0114163	1.37912	rs524949418	downstream_gene_variant
7_43811194	ENSBTAG00000016072	SHC2	0.0103711	1.70413	rs516780248	downstream_gene_variant
7_43811194	ENSBTAG00000030839	PWWP3A	0.000214954	0.379697	rs516780248	downstream_gene_variant
7_43825821	ENSBTAG00000016072	SHC2	0.00659525	1.3672	rs210087998	intron_variant
7_43825821	ENSBTAG00000030839	PWWP3A	0.00329982	0.269502	rs210087998	intron_variant
7_43828720	ENSBTAG00000016072	SHC2	0.00879227	1.39392	rs209235092	intron_variant
7_43828720	ENSBTAG00000030839	PWWP3A	0.049908	0.234353	rs209235092	intron_variant
7_43829614	ENSBTAG00000030839	PWWP3A	0.0162695	-0.216615	rs43513402	intron_variant
7_43830304	ENSBTAG00000016072	SHC2	0.0243979	1.24171	rs517333976	intron_variant
7_43830304	ENSBTAG00000030839	PWWP3A	0.018956	0.241651	rs517333976	intron_variant
7_43830762	ENSBTAG00000030839	PWWP3A	0.00372234	0.327325	rs211338123	intron_variant
7_43837739	ENSBTAG00000016072	SHC2	0.0421797	1.26036	rs526306724	intron_variant
7_43837739	ENSBTAG00000030839	PWWP3A	0.0462069	0.238717	rs526306724	intron_variant
7_43842386	ENSBTAG00000016072	SHC2	0.0474671	1.50575	rs208638782	synonymous_variant
7_43842386	ENSBTAG00000030839	PWWP3A	0.0292243	0.299567	rs208638782	synonymous_variant
7_43878331	ENSBTAG00000016072	SHC2	0.0310835	1.60577	-	downstream_gene_variant
7_43878331	ENSBTAG00000030839	PWWP3A	0.000997809	0.368077	-	downstream_gene_variant
7_43878753	ENSBTAG00000002100	GZMM	0.0449172	-1.74257	rs385768945	downstream_gene_variant
7_43889634	ENSBTAG00000030839	PWWP3A	0.0102139	0.279848	-	intron_variant
7_43910875	ENSBTAG00000030839	PWWP3A	0.000634795	0.284854	rs523084151	3_prime_UTR_variant
7_43934632	ENSBTAG00000016072	SHC2	0.00660288	1.39855	rs525700677	intron_variant
7_43934632	ENSBTAG00000030839	PWWP3A	0.0188104	0.2503	rs525700677	intron_variant
7_43934632	ENSBTAG00000047560	C2CD4C	0.0310765	1.36354	rs525700677	intron_variant
7_43949515	ENSBTAG00000030839	PWWP3A	0.0348924	0.256008	rs523481639	intron_variant
7_43960184	ENSBTAG00000016072	SHC2	0.0390558	1.38989	rs210925948	downstream_gene_variant
7_43960184	ENSBTAG00000030839	PWWP3A	0.0287375	0.272228	rs210925948	downstream_gene_variant
7_43966232	ENSBTAG00000047560	C2CD4C	0.0463823	1.90677	rs208793971	intron_variant
7_43974466	ENSBTAG00000016072	SHC2	0.0326035	1.5566	rs521791668	downstream_gene_variant
7_43974466	ENSBTAG00000030839	PWWP3A	0.00132397	0.354707	rs521791668	downstream_gene_variant
7_43978538	ENSBTAG00000030839	PWWP3A	0.0146759	0.315975	rs520892775	intron_variant
7_44152232	ENSBTAG00000030839	PWWP3A	0.00188038	0.296387	rs516348890	intron_variant
7_44152263	ENSBTAG00000030839	PWWP3A	0.000622672	0.300419	rs461508838	intron_variant
7_44154115	ENSBTAG00000038221	EFNA2	0.0187559	0.514077	rs207767902	intron_variant
7_44158579	ENSBTAG00000030839	PWWP3A	7.94997e-05	0.365857	rs482228886	missense_variant
7_44190294	ENSBTAG00000030839	PWWP3A	0.0362291	0.21937	rs133389931	downstream_gene_variant
7_44190545	ENSBTAG00000030839	PWWP3A	0.0327495	0.229532	rs133683717	downstream_gene_variant
7_44224571	ENSBTAG00000030839	PWWP3A	0.000382469	0.324444	rs523740180	intron_variant
7_44266394	ENSBTAG00000030839	PWWP3A	0.0181585	0.371651	rs724007909	intron_variant
7_44283736	ENSBTAG00000030839	PWWP3A	9.9915e-05	0.383304	rs516956682	synonymous_variant
7_4432517	ENSBTAG00000004652	LPAR2	0.0316242	0.249841	rs43493539	downstream_gene_variant
7_4433511	ENSBTAG00000017123	ZNF354B	0.0476172	0.480501	rs110727185	downstream_gene_variant
7_4528751	ENSBTAG00000001817	TMEM161A	0.0198603	0.369142	rs132676770	intron_variant
7_45964322	ENSBTAG00000021226	SAR1B	0.0491963	0.399365	rs479562589	downstream_gene_variant
7_4600579	ENSBTAG00000001817	TMEM161A	0.00737525	0.398744	rs443331327	downstream_gene_variant
7_4600922	ENSBTAG00000001817	TMEM161A	0.0169887	0.36055	rs524520857	downstream_gene_variant
7_4611494	ENSBTAG00000053097	ENSBTAG00000053097	0.0257568	1.44546	rs718053082	intron_variant
7_4637833	ENSBTAG00000001817	TMEM161A	0.0159841	0.347766	rs380082823	missense_variant
7_4637833	ENSBTAG00000053097	ENSBTAG00000053097	0.0364923	0.99563	rs380082823	missense_variant
7_4879332	ENSBTAG00000053097	ENSBTAG00000053097	3.2772e-10	-1.04368	rs432247894	synonymous_variant
7_4894892	ENSBTAG00000006116	SUGP1	0.0338159	0.367883	rs384289849	downstream_gene_variant
7_4936892	ENSBTAG00000001817	TMEM161A	0.0158847	0.45486	-	upstream_gene_variant
7_4937809	ENSBTAG00000053097	ENSBTAG00000053097	0.0217509	1.76288	rs446313339	upstream_gene_variant
7_4982334	ENSBTAG00000024904	IQCN	0.00172454	1.48491	rs134346440	downstream_gene_variant
7_4982621	ENSBTAG00000024904	IQCN	0.0118491	1.07639	rs43497974	downstream_gene_variant
7_5061740	ENSBTAG00000001817	TMEM161A	0.0227041	0.379581	rs719609777	3_prime_UTR_variant
7_50884772	ENSBTAG00000008881	PURA	0.0283165	0.184459	rs211331392	intron_variant
7_51778384	ENSBTAG00000049493	ENSBTAG00000049493	0.0320373	0.59961	rs136432642	upstream_gene_variant
7_52602437	ENSBTAG00000015938	ARAP3	0.0321786	-0.642262	rs109022129	downstream_gene_variant
7_5349967	ENSBTAG00000002566	PGPEP1	0.0328858	-0.247477	-	intron_variant
7_5404872	ENSBTAG00000024904	IQCN	0.0101688	1.56276	-	downstream_gene_variant
7_5594546	ENSBTAG00000024904	IQCN	0.0417985	1.23722	rs210110692	intron_variant
7_5739206	ENSBTAG00000008021	ENSBTAG00000008021	0.00848291	1.84453	rs110337454	downstream_gene_variant
7_5745766	ENSBTAG00000008021	ENSBTAG00000008021	0.037373	1.61771	-	missense_variant
7_5745766	ENSBTAG00000053424	ENSBTAG00000053424	0.0350057	-0.818611	-	missense_variant
7_5869036	ENSBTAG00000008021	ENSBTAG00000008021	0.0306071	-1.77901	rs43498416	intron_variant
7_61191630	ENSBTAG00000005326	CSNK1A1	0.0498537	-0.653753	rs42862790	downstream_gene_variant
7_61379111	ENSBTAG00000005326	CSNK1A1	0.00247628	0.846944	rs43518632	downstream_gene_variant
7_61379111	ENSBTAG00000015419	ARHGEF37	0.0386832	1.42915	rs43518632	downstream_gene_variant
7_62944592	ENSBTAG00000052642	ENSBTAG00000052642	0.0386109	-0.73237	rs43524115	intron_variant
7_6404357	ENSBTAG00000011125	MYO9B	0.0248578	0.236203	-	intergenic_variant
7_6404363	ENSBTAG00000003914	MVB12A	0.0326035	0.377049	-	intergenic_variant
7_75123461	ENSBTAG00000012350	MAT2B	0.0338735	0.447849	-	downstream_gene_variant
7_82225148	ENSBTAG00000050733	ATP6AP1L	0.0315592	-0.900132	rs134533719	intergenic_variant
7_94744703	ENSBTAG00000004413	RHOBTB3	0.0255928	0.605175	rs110196563	synonymous_variant
8_10149089	ENSBTAG00000034626	FBXO16	0.0122023	-0.381271	rs462077846	downstream_gene_variant
8_101635267	ENSBTAG00000000250	HDHD3	0.0232948	-0.379658	rs42511060	downstream_gene_variant
8_101721883	ENSBTAG00000005884	WDR31	0.0465184	0.962933	rs134886817	5_prime_UTR_variant
8_102498587	ENSBTAG00000005884	WDR31	0.0465184	0.962933	rs43571791	synonymous_variant
8_102530254	ENSBTAG00000000250	HDHD3	0.0483677	0.362898	rs208861460	synonymous_variant
8_102530254	ENSBTAG00000009596	C8H9orf43	0.0181234	0.713793	rs208861460	synonymous_variant
8_102543628	ENSBTAG00000055315	ENSBTAG00000055315	0.0456673	-2.113	rs136015346	missense_variant
8_102571509	ENSBTAG00000004813	SUSD1	0.0350884	-0.527365	rs718102027	downstream_gene_variant
8_102571604	ENSBTAG00000005884	WDR31	0.034785	-0.488251	rs133429710	missense_variant
8_102594832	ENSBTAG00000005884	WDR31	0.0167195	-0.690002	rs134993380	5_prime_UTR_variant
8_102617606	ENSBTAG00000000250	HDHD3	0.0125673	0.436682	-	missense_variant
8_102631389	ENSBTAG00000000250	HDHD3	0.0167722	-0.390687	rs380471501	3_prime_UTR_variant
8_102631483	ENSBTAG00000009596	C8H9orf43	0.0103722	0.736033	rs110703164	3_prime_UTR_variant
8_102635850	ENSBTAG00000000250	HDHD3	0.0366829	-0.375503	rs381434389	upstream_gene_variant
8_102636494	ENSBTAG00000000250	HDHD3	0.0126323	-0.386908	rs383247733	upstream_gene_variant
8_102636762	ENSBTAG00000009596	C8H9orf43	0.0350884	-0.664494	rs384549376	upstream_gene_variant
8_102637269	ENSBTAG00000000250	HDHD3	0.0167986	0.366051	rs43571056	upstream_gene_variant
8_102637856	ENSBTAG00000000250	HDHD3	0.0176291	-0.369824	rs383736871	upstream_gene_variant
8_102638714	ENSBTAG00000000250	HDHD3	0.0435888	-0.363785	rs383695276	upstream_gene_variant
8_102641540	ENSBTAG00000000250	HDHD3	0.0185159	-0.365895	rs383620054	downstream_gene_variant
8_102641726	ENSBTAG00000000250	HDHD3	0.0018557	0.441203	rs43571040	downstream_gene_variant
8_102641726	ENSBTAG00000009596	C8H9orf43	0.0206901	0.705079	rs43571040	downstream_gene_variant
8_102641737	ENSBTAG00000000250	HDHD3	0.00500449	-0.395005	rs382900136	downstream_gene_variant
8_102650372	ENSBTAG00000005116	FKBP15	0.0446538	-0.153382	rs110177285	intron_variant
8_104209193	ENSBTAG00000025782	TNFSF8	0.036304	-1.54403	rs470574802	3_prime_UTR_variant
8_110294190	ENSBTAG00000016235	RNASEH1	0.0327988	0.581908	rs466319069	3_prime_UTR_variant
8_110338720	ENSBTAG00000000712	FBXW2	0.0453272	-0.257012	rs522934229	3_prime_UTR_variant
8_110338797	ENSBTAG00000016235	RNASEH1	0.00789274	0.45199	rs518695361	3_prime_UTR_variant
8_110987447	ENSBTAG00000016235	RNASEH1	0.011905	0.400904	rs516316754	intron_variant
8_110988020	ENSBTAG00000016235	RNASEH1	0.0208278	0.388544	-	intron_variant
8_111039027	ENSBTAG00000016235	RNASEH1	0.0302178	0.430594	rs719809231	upstream_gene_variant
8_111040987	ENSBTAG00000016235	RNASEH1	0.0277856	0.35865	rs715770920	intron_variant
8_11121877	ENSBTAG00000003366	DDX58	0.0420995	1.79891	rs715653796	downstream_gene_variant
8_24860988	ENSBTAG00000033543	RRAGA	0.00115466	0.38908	rs42214448	downstream_gene_variant
8_24919332	ENSBTAG00000033543	RRAGA	0.0101342	-0.607451	rs208872137	downstream_gene_variant
8_24920794	ENSBTAG00000033543	RRAGA	0.0487223	0.34633	rs42213434	downstream_gene_variant
8_24925357	ENSBTAG00000033543	RRAGA	0.0155953	-0.425262	rs209382713	intron_variant
8_24925360	ENSBTAG00000033543	RRAGA	1.5983e-05	-0.477632	rs384584230	intron_variant
8_24940703	ENSBTAG00000033543	RRAGA	0.00197733	-0.5477	rs441495817	synonymous_variant
8_25039925	ENSBTAG00000033543	RRAGA	0.0190421	-0.510062	rs520621178	5_prime_UTR_variant
8_25117184	ENSBTAG00000033543	RRAGA	8.5691e-05	-0.558665	rs209601310	5_prime_UTR_variant
8_25123737	ENSBTAG00000033543	RRAGA	0.0102749	-0.506463	rs452749834	synonymous_variant
8_25179742	ENSBTAG00000033543	RRAGA	0.00411703	-0.397913	rs209072492	downstream_gene_variant
8_25180018	ENSBTAG00000033543	RRAGA	0.000214954	-0.51639	rs385442201	downstream_gene_variant
8_25180597	ENSBTAG00000033543	RRAGA	0.000597511	-0.452961	rs449489750	downstream_gene_variant
8_25180741	ENSBTAG00000033543	RRAGA	2.08657e-05	-0.49166	rs208258098	downstream_gene_variant
8_25181383	ENSBTAG00000033543	RRAGA	2.4979e-06	-0.531558	rs379356058	downstream_gene_variant
8_25185573	ENSBTAG00000033543	RRAGA	3.86914e-05	-0.451625	rs380452911	downstream_gene_variant
8_39864078	ENSBTAG00000011048	SPATA6L	0.0420467	0.538741	rs134194491	intron_variant
8_45412404	ENSBTAG00000021586	PABIR1	0.0348378	0.194424	rs209556156	synonymous_variant
8_45412810	ENSBTAG00000021586	PABIR1	0.042418	0.18001	rs109744504	downstream_gene_variant
8_59358119	ENSBTAG00000055183	HRCT1	0.0456472	-1.394	rs110100228	3_prime_UTR_variant
8_59566248	ENSBTAG00000011434	NPR2	0.0206429	-0.944714	rs458362876	synonymous_variant
8_59598869	ENSBTAG00000011431	GBA2	0.0278491	-0.162968	rs43553093	3_prime_UTR_variant
8_59799621	ENSBTAG00000011434	NPR2	0.00350779	-1.2542	rs451310848	missense_variant
8_59918116	ENSBTAG00000055183	HRCT1	0.0198603	-1.44982	rs208560857	upstream_gene_variant
8_60497119	ENSBTAG00000055183	HRCT1	0.0276385	-1.48648	rs109317226	3_prime_UTR_variant
8_60813373	ENSBTAG00000055183	HRCT1	0.0477002	-1.33403	rs383575006	missense_variant
8_62708153	ENSBTAG00000018922	TRMT10B	0.041475	0.38791	rs442962461	synonymous_variant
8_62878105	ENSBTAG00000005133	ANKS6	0.0461076	-0.541553	rs384752549	3_prime_UTR_variant
8_63223984	ENSBTAG00000024851	TRIM14	0.0336665	0.525834	rs720299022	synonymous_variant
8_67315356	ENSBTAG00000012855	LPL	0.0286886	-1.03824	rs43563469	synonymous_variant
8_67328089	ENSBTAG00000012855	LPL	0.0381107	1.34886	rs435542555	3_prime_UTR_variant
8_70713017	ENSBTAG00000038064	ENSBTAG00000038064	0.0312745	5.15256	rs447818437	intron_variant
8_70977058	ENSBTAG00000006214	LOXL2	0.0037867	-1.67286	rs137302651	downstream_gene_variant
8_74693682	ENSBTAG00000018373	DPYSL2	0.0267176	-0.473635	rs211621875	3_prime_UTR_variant
8_7626154	ENSBTAG00000004769	NEIL2	0.0353443	0.365455	rs134728176	3_prime_UTR_variant
8_76849739	ENSBTAG00000047103	IDNK	0.00593713	-0.653015	rs208732115	missense_variant
8_77218069	ENSBTAG00000047103	IDNK	0.0452691	0.800313	rs382859394	downstream_gene_variant
8_77511979	ENSBTAG00000047103	IDNK	0.032855	-0.776709	rs478101142	downstream_gene_variant
8_79346108	ENSBTAG00000046803	GAS1	0.0143256	-2.20673	rs517486253	intergenic_variant
8_80919751	ENSBTAG00000000720	CTSL	0.0341908	-0.859305	rs110388961	synonymous_variant
8_81021409	ENSBTAG00000000720	CTSL	0.0183108	0.854515	rs133155622	synonymous_variant
8_84495115	ENSBTAG00000008301	WNK2	0.0467504	0.653134	rs526160090	synonymous_variant
8_88627306	ENSBTAG00000001939	SECISBP2	0.0181925	0.430607	-	5_prime_UTR_variant
8_91120728	ENSBTAG00000020844	PGAP4	0.0160129	0.626969	rs523125431	upstream_gene_variant
8_91120728	ENSBTAG00000025760	ENSBTAG00000025760	0.00357774	0.993946	rs523125431	upstream_gene_variant
8_91129674	ENSBTAG00000020844	PGAP4	0.0018517	1.04034	rs719491702	synonymous_variant
8_91129674	ENSBTAG00000025760	ENSBTAG00000025760	0.000930404	1.55866	rs719491702	synonymous_variant
8_91183779	ENSBTAG00000020844	PGAP4	0.0100755	0.804013	rs435621983	intron_variant
8_91195257	ENSBTAG00000003137	PLPPR1	0.0319656	1.20829	rs456027231	3_prime_UTR_variant
8_91195257	ENSBTAG00000020844	PGAP4	0.0336545	0.718712	rs456027231	3_prime_UTR_variant
8_91195257	ENSBTAG00000025760	ENSBTAG00000025760	0.000907849	1.27268	rs456027231	3_prime_UTR_variant
8_91195520	ENSBTAG00000003137	PLPPR1	0.00163502	1.27554	rs474453274	3_prime_UTR_variant
8_91195520	ENSBTAG00000020844	PGAP4	0.00210473	0.753524	rs474453274	3_prime_UTR_variant
8_91195520	ENSBTAG00000025760	ENSBTAG00000025760	0.00749293	1.03792	rs474453274	3_prime_UTR_variant
8_91196131	ENSBTAG00000025760	ENSBTAG00000025760	0.0350884	0.781436	rs135589527	3_prime_UTR_variant
8_91196209	ENSBTAG00000020844	PGAP4	0.00246236	0.642283	rs109734706	3_prime_UTR_variant
8_91196209	ENSBTAG00000025760	ENSBTAG00000025760	0.00311257	0.928098	rs109734706	3_prime_UTR_variant
8_91272982	ENSBTAG00000025760	ENSBTAG00000025760	0.0206083	0.934822	rs480660117	upstream_gene_variant
8_91297790	ENSBTAG00000020844	PGAP4	0.0192144	0.68451	rs439947480	synonymous_variant
8_91297790	ENSBTAG00000025760	ENSBTAG00000025760	0.0227038	0.987287	rs439947480	synonymous_variant
8_9548879	ENSBTAG00000034626	FBXO16	0.0392471	-0.3779	rs134879738	missense_variant
8_9966862	ENSBTAG00000034626	FBXO16	0.0368693	-0.343144	rs210610806	3_prime_UTR_variant
8_9978981	ENSBTAG00000034626	FBXO16	0.0479647	-0.502986	rs518645811	downstream_gene_variant
9_104061921	ENSBTAG00000011179	PDCD2	0.0376966	0.257556	rs519547695	intergenic_variant
9_12933653	ENSBTAG00000014534	EEF1A1	0.00165863	-0.380174	rs438424716	downstream_gene_variant
9_12933653	ENSBTAG00000019600	OOEP	0.0130307	-0.735508	rs438424716	downstream_gene_variant
9_12934931	ENSBTAG00000014534	EEF1A1	0.00246236	-0.411331	rs136629933	3_prime_UTR_variant
9_12934931	ENSBTAG00000019600	OOEP	5.07384e-05	-0.994135	rs136629933	3_prime_UTR_variant
9_12957697	ENSBTAG00000019600	OOEP	0.030075	-0.688965	rs523681350	synonymous_variant
9_12999982	ENSBTAG00000014534	EEF1A1	0.00353743	-0.394851	rs470897498	intergenic_variant
9_12999982	ENSBTAG00000019600	OOEP	0.0340507	-0.737104	rs470897498	intergenic_variant
9_13000657	ENSBTAG00000014534	EEF1A1	0.00135473	-0.372005	rs722909968	intergenic_variant
9_13000657	ENSBTAG00000019600	OOEP	0.00342854	-0.767237	rs722909968	intergenic_variant
9_13011431	ENSBTAG00000014534	EEF1A1	0.00141161	-0.51566	rs384134175	downstream_gene_variant
9_13011431	ENSBTAG00000019600	OOEP	0.000248913	-1.16977	rs384134175	downstream_gene_variant
9_13011823	ENSBTAG00000014534	EEF1A1	0.0110536	-0.388088	-	downstream_gene_variant
9_13011823	ENSBTAG00000019600	OOEP	0.0441349	-0.751626	-	downstream_gene_variant
9_13085851	ENSBTAG00000014534	EEF1A1	0.0172804	-0.350517	rs209213011	downstream_gene_variant
9_13110246	ENSBTAG00000014534	EEF1A1	0.0439721	-0.332842	rs211565228	synonymous_variant
9_13110246	ENSBTAG00000019600	OOEP	0.0359648	-0.726701	rs211565228	synonymous_variant
9_13145257	ENSBTAG00000014534	EEF1A1	0.00260789	-0.373839	rs210656447	synonymous_variant
9_13145257	ENSBTAG00000019600	OOEP	0.00544999	-0.775523	rs210656447	synonymous_variant
9_13336126	ENSBTAG00000014534	EEF1A1	0.0387055	-0.460502	rs384678305	synonymous_variant
9_13336395	ENSBTAG00000014534	EEF1A1	0.0115732	0.33689	rs208684337	downstream_gene_variant
9_13336395	ENSBTAG00000019600	OOEP	0.0448757	0.653627	rs208684337	downstream_gene_variant
9_40739743	ENSBTAG00000008145	SMPD2	0.0159964	0.542234	-	intron_variant
9_50495953	ENSBTAG00000038931	TSTD3	0.024601	-0.519726	rs483258029	intergenic_variant
9_76635621	ENSBTAG00000000245	NHSL1	0.0380717	0.249822	rs382021498	downstream_gene_variant
9_84018733	ENSBTAG00000038112	ENSBTAG00000038112	0.0493555	1.4904	rs109085506	missense_variant
9_84046275	ENSBTAG00000038112	ENSBTAG00000038112	0.00993414	3.44176	rs109606657	synonymous_variant
9_84083448	ENSBTAG00000038112	ENSBTAG00000038112	0.00358192	4.29232	rs110108834	missense_variant
9_84644690	ENSBTAG00000038112	ENSBTAG00000038112	1.23199e-05	3.04628	rs718243970	synonymous_variant
9_84646615	ENSBTAG00000038112	ENSBTAG00000038112	0.00192454	3.18805	rs441254459	synonymous_variant
9_84663872	ENSBTAG00000038112	ENSBTAG00000038112	0.000271077	2.42411	rs379353352	downstream_gene_variant
9_84665353	ENSBTAG00000038112	ENSBTAG00000038112	0.00389296	2.30547	rs42753735	downstream_gene_variant
9_84666246	ENSBTAG00000038112	ENSBTAG00000038112	0.00554015	1.97369	-	downstream_gene_variant
9_84892686	ENSBTAG00000038112	ENSBTAG00000038112	0.0206873	2.91091	rs722038780	intergenic_variant
9_84896749	ENSBTAG00000038112	ENSBTAG00000038112	0.00183122	3.31863	rs523933938	intergenic_variant
9_84897100	ENSBTAG00000038112	ENSBTAG00000038112	0.00360976	2.00032	rs385577699	intergenic_variant
9_86814800	ENSBTAG00000047902	ULBP21	0.0248578	-1.32049	rs111030042	3_prime_UTR_variant
9_87052466	ENSBTAG00000047902	ULBP21	0.0292115	1.44976	rs43167273	synonymous_variant
9_87056586	ENSBTAG00000047902	ULBP21	0.0154428	1.40763	rs43167311	missense_variant
9_89097585	ENSBTAG00000004099	CCDC170	0.0169153	-0.865291	rs385205185	downstream_gene_variant
9_95330059	ENSBTAG00000015166	PNLDC1	0.022408	0.901986	rs453594623	missense_variant
9_95954856	ENSBTAG00000015166	PNLDC1	0.0204198	0.998307	rs207558556	downstream_gene_variant
9_96016103	ENSBTAG00000015166	PNLDC1	0.0075934	1.11645	rs133606180	intron_variant
9_96023249	ENSBTAG00000015166	PNLDC1	0.0279258	1.11799	rs718097203	3_prime_UTR_variant
10_10003777	ENSBTAG00000008341	ARSB	0.0115518	0.566986	rs133770097	synonymous_variant
10_101666396	ENSBTAG00000006392	TTC7B	0.00387342	-0.444992	rs520836841	missense_variant
10_101708610	ENSBTAG00000006392	TTC7B	0.00805612	-0.429292	rs517777796	3_prime_UTR_variant
10_101867808	ENSBTAG00000006392	TTC7B	0.0350191	-0.27261	rs525658068	intron_variant
10_101873022	ENSBTAG00000006392	TTC7B	0.0178058	-0.425921	rs524469530	synonymous_variant
10_101874658	ENSBTAG00000006392	TTC7B	0.000469691	-0.461767	rs523144771	3_prime_UTR_variant
10_101875582	ENSBTAG00000006392	TTC7B	0.0186179	-0.326804	rs526865517	downstream_gene_variant
10_101883744	ENSBTAG00000006392	TTC7B	0.0143256	-0.434991	rs516868352	synonymous_variant
10_102840292	ENSBTAG00000006392	TTC7B	0.0186179	-0.326804	rs456601738	synonymous_variant
10_102969119	ENSBTAG00000006392	TTC7B	0.0137784	-0.405572	rs474489870	missense_variant
10_10948799	ENSBTAG00000025853	HOMER1	0.0351807	-0.463529	rs479469994	downstream_gene_variant
10_10950397	ENSBTAG00000025853	HOMER1	0.0227041	-0.483244	rs209839806	downstream_gene_variant
10_12577150	ENSBTAG00000005211	RPL4	0.0383137	0.543222	rs435432393	synonymous_variant
10_14082098	ENSBTAG00000040368	AAGAB	0.00932353	-0.439844	rs440895039	synonymous_variant
10_18378804	ENSBTAG00000025814	TMEM202	0.0433194	-2.466	rs522051272	intergenic_variant
10_19264257	ENSBTAG00000025814	TMEM202	0.0047828	-2.40993	rs209278279	downstream_gene_variant
10_19264757	ENSBTAG00000025814	TMEM202	0.00977627	-1.82376	rs208607573	3_prime_UTR_variant
10_19270147	ENSBTAG00000025814	TMEM202	0.0266614	-1.94207	rs519047598	synonymous_variant
10_19470529	ENSBTAG00000025814	TMEM202	0.00708179	-2.31667	rs470663223	downstream_gene_variant
10_19483017	ENSBTAG00000005753	PARP6	0.034785	0.307458	rs462673882	upstream_gene_variant
10_20094286	ENSBTAG00000025814	TMEM202	0.0470797	-1.96803	rs208452081	synonymous_variant
10_20738305	ENSBTAG00000006884	PABPN1	0.0489606	0.598218	rs518834370	synonymous_variant
10_20884131	ENSBTAG00000009703	MYH7	0.00163502	-2.52953	rs518460658	downstream_gene_variant
10_20894448	ENSBTAG00000010234	DHRS1	0.0325143	0.282857	rs109871979	synonymous_variant
10_20906593	ENSBTAG00000009703	MYH7	0.020845	-1.35884	rs135225211	synonymous_variant
10_20987113	ENSBTAG00000009703	MYH7	0.0415017	-1.56352	rs207498941	upstream_gene_variant
10_21390806	ENSBTAG00000009703	MYH7	0.0255981	-1.79178	rs211508174	upstream_gene_variant
10_21576780	ENSBTAG00000002710	TSSK4	0.0306422	-0.895002	rs525343200	synonymous_variant
10_21604377	ENSBTAG00000002710	TSSK4	0.0494606	-1.48105	rs207845261	3_prime_UTR_variant
10_21792384	ENSBTAG00000009703	MYH7	0.0351807	-1.55595	rs383063965	intron_variant
10_22244966	ENSBTAG00000009703	MYH7	0.0264148	-1.62601	rs473562883	intron_variant
10_22244966	ENSBTAG00000038733	EFS	0.0466892	0.585374	rs473562883	intron_variant
10_25709495	ENSBTAG00000006613	METTL17	0.0303786	0.264171	rs109328434	3_prime_UTR_variant
10_26118850	ENSBTAG00000037452	ENSBTAG00000037452	0.000610234	-2.49079	rs211664549	downstream_gene_variant
10_26614849	ENSBTAG00000046482	ENSBTAG00000046482	0.0390207	-0.906643	rs208489249	intergenic_variant
10_26622011	ENSBTAG00000046482	ENSBTAG00000046482	0.0378463	-0.995186	rs109429157	intergenic_variant
10_26625283	ENSBTAG00000000843	NDRG2	0.0247934	0.491843	-	intergenic_variant
10_26629046	ENSBTAG00000037452	ENSBTAG00000037452	0.0268135	-1.01444	rs42758092	downstream_gene_variant
10_26630157	ENSBTAG00000037452	ENSBTAG00000037452	0.0478345	-1.5404	rs42758095	downstream_gene_variant
10_26631253	ENSBTAG00000037452	ENSBTAG00000037452	0.010571	-1.26078	rs42758097	downstream_gene_variant
10_26643845	ENSBTAG00000037452	ENSBTAG00000037452	0.00892325	-1.25489	rs380812745	downstream_gene_variant
10_26644332	ENSBTAG00000037452	ENSBTAG00000037452	0.00382387	-2.11472	rs378364619	downstream_gene_variant
10_26645901	ENSBTAG00000037452	ENSBTAG00000037452	0.00742446	-1.57789	rs384956543	missense_variant
10_26648453	ENSBTAG00000037452	ENSBTAG00000037452	0.000935435	-2.30177	rs800265344	missense_variant
10_26648502	ENSBTAG00000037452	ENSBTAG00000037452	0.0473066	-1.66277	-	splice_region_variant,intron_variant
10_26648536	ENSBTAG00000037452	ENSBTAG00000037452	0.0386626	-1.17857	rs481384824	intron_variant
10_26667459	ENSBTAG00000037452	ENSBTAG00000037452	0.00795052	1.11368	rs17871735	downstream_gene_variant
10_26679775	ENSBTAG00000037452	ENSBTAG00000037452	0.0428306	-1.52036	rs43619642	intron_variant
10_26708129	ENSBTAG00000037452	ENSBTAG00000037452	0.0332529	-0.915368	rs109634037	intergenic_variant
10_26715508	ENSBTAG00000037452	ENSBTAG00000037452	0.00062778	-1.73195	rs208046984	synonymous_variant
10_26716961	ENSBTAG00000037452	ENSBTAG00000037452	0.00166224	-2.09343	rs208680634	missense_variant
10_26719925	ENSBTAG00000001179	TEP1	0.0277983	0.271946	rs109269304	synonymous_variant
10_26802479	ENSBTAG00000001179	TEP1	0.0387004	0.343415	rs385357318	3_prime_UTR_variant
10_26815667	ENSBTAG00000006613	METTL17	0.0151413	0.310406	rs43622031	synonymous_variant
10_36377771	ENSBTAG00000006792	EHD4	0.0356837	-0.567881	rs718933661	intron_variant
10_37791577	ENSBTAG00000011439	EPB42	0.0351807	-1.41877	rs378725178	missense_variant
10_38336440	ENSBTAG00000013031	TMEM62	0.0216728	0.384404	rs110752859	upstream_gene_variant
10_38398149	ENSBTAG00000011439	EPB42	0.0240632	1.31715	rs137689827	downstream_gene_variant
10_42628599	ENSBTAG00000033891	MGAT2	0.0223989	0.31125	rs211005237	upstream_gene_variant
10_42662967	ENSBTAG00000033891	MGAT2	0.0269126	0.396639	rs210954977	downstream_gene_variant
10_42859817	ENSBTAG00000033891	MGAT2	0.0400174	0.452017	-	downstream_gene_variant
10_43046715	ENSBTAG00000005547	VCPKMT	0.0392591	-0.226947	rs110506868	3_prime_UTR_variant
10_43220008	ENSBTAG00000005547	VCPKMT	0.0350778	-0.454476	rs800786981	upstream_gene_variant
10_51433210	ENSBTAG00000005479	LIPC	0.0403155	0.892866	rs526652607	intergenic_variant
10_51436850	ENSBTAG00000005479	LIPC	0.0378463	1.01744	rs464529528	downstream_gene_variant
10_51662138	ENSBTAG00000005479	LIPC	0.0165942	1.17144	rs455192730	synonymous_variant
10_54360292	ENSBTAG00000012740	PIGB	0.0332277	0.355583	rs211403995	missense_variant
10_54830910	ENSBTAG00000012740	PIGB	0.00620467	0.338276	rs209432931	downstream_gene_variant
10_54831185	ENSBTAG00000012740	PIGB	0.043624	0.295706	rs210951703	downstream_gene_variant
10_54969060	ENSBTAG00000012740	PIGB	0.011385	0.359812	rs444868544	downstream_gene_variant
10_55002192	ENSBTAG00000012740	PIGB	0.00797258	0.386051	rs465005512	upstream_gene_variant
10_69695009	ENSBTAG00000013043	AP5M1	0.0406569	0.383359	rs445091423	downstream_gene_variant
10_70515454	ENSBTAG00000013043	AP5M1	0.0129791	0.591513	rs43636683	5_prime_UTR_variant
10_70683136	ENSBTAG00000013043	AP5M1	0.0307332	0.395566	rs457450664	downstream_gene_variant
10_71668675	ENSBTAG00000003090	LRRC9	0.032855	-2.01043	rs723248525	intron_variant
10_72385774	ENSBTAG00000020729	DHRS7	0.0289761	0.639437	rs43636546	upstream_gene_variant
10_76229684	ENSBTAG00000003474	RAB15	0.00135473	-0.893506	rs468488345	missense_variant
10_76233547	ENSBTAG00000003474	RAB15	0.000399998	-0.812709	rs380015905	missense_variant
10_76680578	ENSBTAG00000003474	RAB15	0.0010429	-1.34473	rs136173257	synonymous_variant
10_76683078	ENSBTAG00000003474	RAB15	0.0131871	-0.833345	rs135609545	downstream_gene_variant
10_77064293	ENSBTAG00000003474	RAB15	0.0374885	-0.680171	rs134182979	3_prime_UTR_variant
10_77065008	ENSBTAG00000003474	RAB15	0.0010429	-1.34473	rs385142733	3_prime_UTR_variant
10_77772295	ENSBTAG00000003474	RAB15	0.00803431	0.584281	rs207927874	synonymous_variant
10_8030172	ENSBTAG00000052845	ZBED3	0.0368495	-1.47979	rs209936482	synonymous_variant
10_8031581	ENSBTAG00000052845	ZBED3	0.0084324	-1.34861	rs481316621	3_prime_UTR_variant
10_8214927	ENSBTAG00000052845	ZBED3	0.00703012	-2.22681	rs433494647	intron_variant
10_82204544	ENSBTAG00000045604	TTC9	0.0435285	0.393343	rs470322364	downstream_gene_variant
10_8232992	ENSBTAG00000052845	ZBED3	0.00526834	-2.25116	rs717115137	downstream_gene_variant
10_83237973	ENSBTAG00000014189	RGS6	0.041924	-1.7794	rs381278454	synonymous_variant
10_84486816	ENSBTAG00000014189	RGS6	0.030729	2.43092	rs437165528	downstream_gene_variant
10_84740077	ENSBTAG00000020331	COQ6	0.00991306	-0.356346	rs465464057	downstream_gene_variant
10_85346578	ENSBTAG00000020331	COQ6	0.0278198	-0.328084	rs382943413	intron_variant
10_85347438	ENSBTAG00000020331	COQ6	0.0010769	-0.411236	rs383264299	synonymous_variant
10_85348496	ENSBTAG00000020331	COQ6	0.0487223	-0.327437	rs133700170	synonymous_variant
10_85349251	ENSBTAG00000020331	COQ6	0.0312121	-0.400731	rs378054586	downstream_gene_variant
10_85352524	ENSBTAG00000020331	COQ6	0.0204391	-0.281431	rs108951721	downstream_gene_variant
10_8575435	ENSBTAG00000052845	ZBED3	0.00889438	-1.51621	rs474834262	synonymous_variant
10_85775241	ENSBTAG00000021957	LTBP2	0.042994	0.595971	rs209892744	3_prime_UTR_variant
10_86156595	ENSBTAG00000015052	PROX2	0.000694437	-1.53654	rs210341302	downstream_gene_variant
10_86263549	ENSBTAG00000015052	PROX2	0.0141841	0.941596	rs43705155	synonymous_variant
10_86373311	ENSBTAG00000015052	PROX2	0.0306422	1.01897	rs384825718	downstream_gene_variant
10_88308110	ENSBTAG00000002706	GSTZ1	0.043924	0.461111	rs521225291	missense_variant
10_88544800	ENSBTAG00000012106	ADCK1	0.0345955	-0.92849	rs43705163	intergenic_variant
10_88549492	ENSBTAG00000012106	ADCK1	0.0350884	1.07049	rs135408556	downstream_gene_variant
10_88550733	ENSBTAG00000012106	ADCK1	2.48399e-05	-1.24154	rs384281649	downstream_gene_variant
10_88551241	ENSBTAG00000012106	ADCK1	0.00210473	-0.964741	rs208150779	downstream_gene_variant
10_88583094	ENSBTAG00000012106	ADCK1	0.000104785	-1.20526	rs211391349	upstream_gene_variant
10_88591845	ENSBTAG00000008133	ALKBH1	0.0332529	-0.322347	rs443032316	downstream_gene_variant
10_88592653	ENSBTAG00000012106	ADCK1	0.0150724	0.945262	rs110451380	downstream_gene_variant
10_88648305	ENSBTAG00000002706	GSTZ1	0.00329158	0.440726	rs209404263	5_prime_UTR_variant
10_88654353	ENSBTAG00000012106	ADCK1	0.000121968	-1.05474	rs207592377	intron_variant
10_88654491	ENSBTAG00000002706	GSTZ1	0.0315802	0.348358	rs383485732	intron_variant
10_88661281	ENSBTAG00000012106	ADCK1	0.00127656	-0.95691	rs43644945	downstream_gene_variant
10_88661660	ENSBTAG00000012106	ADCK1	1.01092e-08	-1.35116	rs43644944	intergenic_variant
10_88853262	ENSBTAG00000012106	ADCK1	0.0383016	-0.834866	rs110598008	downstream_gene_variant
10_88853289	ENSBTAG00000012106	ADCK1	0.00015551	-1.16264	rs110068954	downstream_gene_variant
10_88853705	ENSBTAG00000002706	GSTZ1	0.0458729	0.602348	rs463149367	3_prime_UTR_variant
10_9099802	ENSBTAG00000052845	ZBED3	0.0344413	-1.2971	rs518762113	3_prime_UTR_variant
10_9180158	ENSBTAG00000052845	ZBED3	0.00303431	-1.62506	rs479908545	synonymous_variant
10_994924	ENSBTAG00000035858	MCC	0.0250794	-0.605778	rs471319154	downstream_gene_variant
11_100026766	ENSBTAG00000019513	C11H9orf50	0.0281739	-1.22653	rs525056081	downstream_gene_variant
11_100028642	ENSBTAG00000002837	TOR1B	0.0326921	-0.598945	rs516214149	downstream_gene_variant
11_100031379	ENSBTAG00000002837	TOR1B	0.00311257	-0.530891	rs517342073	3_prime_UTR_variant
11_100188640	ENSBTAG00000002837	TOR1B	0.010186	-0.476653	rs516019124	missense_variant
11_100189282	ENSBTAG00000002837	TOR1B	0.00159623	-0.471842	rs717526179	intron_variant
11_100189793	ENSBTAG00000020747	ASS1	0.0191951	-1.07877	rs717187073	intron_variant
11_100189847	ENSBTAG00000020747	ASS1	0.0459224	-0.824534	rs519293291	intron_variant
11_100189884	ENSBTAG00000002837	TOR1B	0.00561281	-0.496904	rs522948923	intron_variant
11_100190350	ENSBTAG00000020305	TOR1A	0.0327988	-0.367642	rs516761182	intron_variant
11_100193685	ENSBTAG00000002837	TOR1B	2.03774e-06	-0.56368	rs447492995	3_prime_UTR_variant
11_100197080	ENSBTAG00000002837	TOR1B	0.0304852	-0.449969	rs521825330	downstream_gene_variant
11_100197172	ENSBTAG00000002837	TOR1B	0.00358192	-0.491415	rs517494357	downstream_gene_variant
11_100206371	ENSBTAG00000002837	TOR1B	0.00903502	-0.537023	rs449612866	upstream_gene_variant
11_100206371	ENSBTAG00000019513	C11H9orf50	0.0311658	-0.817703	rs449612866	upstream_gene_variant
11_100236682	ENSBTAG00000002837	TOR1B	0.0260803	-0.42582	rs210628120	synonymous_variant
11_100241344	ENSBTAG00000002837	TOR1B	0.0364386	-0.528504	rs721752128	synonymous_variant
11_100241344	ENSBTAG00000020305	TOR1A	0.0474177	-0.308092	rs721752128	synonymous_variant
11_100252499	ENSBTAG00000002837	TOR1B	0.000769672	-0.568332	rs385797018	synonymous_variant
11_100265557	ENSBTAG00000002837	TOR1B	0.0290369	0.351447	rs136008935	3_prime_UTR_variant
11_100265650	ENSBTAG00000002837	TOR1B	0.00652838	-0.455738	rs137774239	3_prime_UTR_variant
11_100266435	ENSBTAG00000002837	TOR1B	0.00750981	0.422223	rs109368158	3_prime_UTR_variant
11_100268234	ENSBTAG00000036099	ENSBTAG00000036099	0.0430654	-0.615683	rs210675385	intron_variant
11_100268503	ENSBTAG00000002837	TOR1B	0.00200101	0.482267	rs110722354	intron_variant
11_100269035	ENSBTAG00000002837	TOR1B	2.03774e-06	-0.56368	rs432960767	intron_variant
11_100269361	ENSBTAG00000002837	TOR1B	0.00161714	-0.47086	rs41600097	intron_variant
11_100271136	ENSBTAG00000002837	TOR1B	0.0408235	-0.381664	rs110091041	intron_variant
11_100422589	ENSBTAG00000019513	C11H9orf50	0.0016763	-1.27876	rs210531140	synonymous_variant
11_100430369	ENSBTAG00000002837	TOR1B	0.0133751	-0.520525	rs521755904	missense_variant
11_100463461	ENSBTAG00000002837	TOR1B	0.0092203	0.42206	rs133179943	downstream_gene_variant
11_100463775	ENSBTAG00000002837	TOR1B	0.0157133	-0.482941	rs209153382	downstream_gene_variant
11_100526784	ENSBTAG00000002837	TOR1B	2.03774e-06	-0.56368	rs209299450	synonymous_variant
11_100542436	ENSBTAG00000002837	TOR1B	0.0313989	-0.528862	rs516895626	intergenic_variant
11_100542436	ENSBTAG00000020747	ASS1	0.0476233	-0.824574	rs516895626	intergenic_variant
11_100543060	ENSBTAG00000020747	ASS1	0.0251621	-1.01472	rs516501670	intergenic_variant
11_100923183	ENSBTAG00000002837	TOR1B	0.00118796	-0.502257	rs520199318	intron_variant
11_101127700	ENSBTAG00000002837	TOR1B	0.00340095	0.43802	rs110770194	synonymous_variant
11_101127955	ENSBTAG00000002319	HMCN2	0.0219498	-2.76909	rs722863692	synonymous_variant
11_101127955	ENSBTAG00000020747	ASS1	0.0322885	-1.33265	rs722863692	synonymous_variant
11_101129294	ENSBTAG00000002837	TOR1B	0.010571	-0.556529	rs133868087	3_prime_UTR_variant
11_102468913	ENSBTAG00000030319	GBGT1	0.0499153	0.731633	rs438402797	synonymous_variant
11_102680564	ENSBTAG00000030319	GBGT1	0.0453975	0.578924	rs718210839	intron_variant
11_102753483	ENSBTAG00000004091	GTF3C4	0.0403155	1.14119	-	downstream_gene_variant
11_103037831	ENSBTAG00000030319	GBGT1	0.0476172	0.363423	-	synonymous_variant
11_103045610	ENSBTAG00000030319	GBGT1	0.039734	0.576662	rs137233588	synonymous_variant
11_103083482	ENSBTAG00000030319	GBGT1	0.00686264	0.454955	rs135122858	downstream_gene_variant
11_103140053	ENSBTAG00000030319	GBGT1	0.0311043	-0.453295	rs211230905	synonymous_variant
11_103177670	ENSBTAG00000025161	AGPAT2	0.0374885	0.514035	rs522551222	intergenic_variant
11_103469214	ENSBTAG00000048781	ENSBTAG00000048781	0.0106127	-0.439524	rs208045496	intron_variant
11_103729807	ENSBTAG00000025161	AGPAT2	0.0261196	0.49664	rs526243632	downstream_gene_variant
11_103871908	ENSBTAG00000050776	ENSBTAG00000050776	0.0499124	-0.844134	rs382818603	intron_variant
11_103875274	ENSBTAG00000050776	ENSBTAG00000050776	0.0241249	-1.07899	rs518627275	downstream_gene_variant
11_103876447	ENSBTAG00000001352	ENTR1	0.0306422	-0.293205	rs1117060205	downstream_gene_variant
11_103876447	ENSBTAG00000049030	ENSBTAG00000049030	0.0477978	-1.01189	rs1117060205	downstream_gene_variant
11_103890803	ENSBTAG00000052898	ENSBTAG00000052898	0.0499381	-1.72713	rs453600195	upstream_gene_variant
11_103894205	ENSBTAG00000030319	GBGT1	0.0465587	0.396358	rs211484406	missense_variant
11_104236027	ENSBTAG00000030278	EGFL7	0.0430016	0.926314	rs132763316	downstream_gene_variant
11_104266822	ENSBTAG00000051352	SURF4	0.0252023	-0.317587	rs448756830	synonymous_variant
11_104311834	ENSBTAG00000000054	SNAPC4	0.0406278	-0.473087	rs442785215	missense_variant
11_104616687	ENSBTAG00000025161	AGPAT2	0.0387004	0.8343	rs717624995	synonymous_variant
11_104881689	ENSBTAG00000016148	ENSBTAG00000016148	0.00556557	-2.98765	rs517508127	downstream_gene_variant
11_105114224	ENSBTAG00000016148	ENSBTAG00000016148	0.0495816	-5.41129	rs1116258260	downstream_gene_variant
11_105311517	ENSBTAG00000016148	ENSBTAG00000016148	0.00601757	-3.5045	rs721808811	synonymous_variant
11_105348426	ENSBTAG00000016148	ENSBTAG00000016148	0.0129791	-2.59757	rs720656468	synonymous_variant
11_105417058	ENSBTAG00000053827	ENSBTAG00000053827	0.029941	-3.07071	rs380338910	synonymous_variant
11_105417854	ENSBTAG00000016148	ENSBTAG00000016148	0.0332529	-2.40102	rs211400022	3_prime_UTR_variant
11_105418238	ENSBTAG00000053827	ENSBTAG00000053827	0.0405851	3.10046	rs384970147	3_prime_UTR_variant
11_105418709	ENSBTAG00000016148	ENSBTAG00000016148	0.00394822	-3.41375	rs526581881	3_prime_UTR_variant
11_105418709	ENSBTAG00000053827	ENSBTAG00000053827	0.0109825	3.18523	rs526581881	3_prime_UTR_variant
11_105800071	ENSBTAG00000053827	ENSBTAG00000053827	0.0400174	2.36863	rs133566124	upstream_gene_variant
11_105808313	ENSBTAG00000016148	ENSBTAG00000016148	0.0173806	-5.07578	rs438030941	missense_variant
11_105808483	ENSBTAG00000016148	ENSBTAG00000016148	7.91887e-07	-3.00609	rs378228926	synonymous_variant
11_105808483	ENSBTAG00000053827	ENSBTAG00000053827	4.34495e-05	2.75795	rs378228926	synonymous_variant
11_105809380	ENSBTAG00000053827	ENSBTAG00000053827	0.0196959	2.57895	rs109007204	synonymous_variant
11_105809521	ENSBTAG00000016148	ENSBTAG00000016148	0.00156493	-2.72415	rs519310626	synonymous_variant
11_105809521	ENSBTAG00000053827	ENSBTAG00000053827	2.99295e-07	3.2331	rs519310626	synonymous_variant
11_105811452	ENSBTAG00000016148	ENSBTAG00000016148	0.000374149	-3.14398	rs516111829	downstream_gene_variant
11_105811452	ENSBTAG00000053827	ENSBTAG00000053827	0.000982491	2.99514	rs516111829	downstream_gene_variant
11_105811486	ENSBTAG00000016148	ENSBTAG00000016148	0.0326035	-2.44921	rs110941988	downstream_gene_variant
11_105816247	ENSBTAG00000016148	ENSBTAG00000016148	0.00325115	-2.72494	rs207667710	3_prime_UTR_variant
11_105816247	ENSBTAG00000053827	ENSBTAG00000053827	4.1073e-06	3.21425	rs207667710	3_prime_UTR_variant
11_105821870	ENSBTAG00000053827	ENSBTAG00000053827	0.0370231	2.50758	rs720789085	upstream_gene_variant
11_105822425	ENSBTAG00000016148	ENSBTAG00000016148	0.0105984	-2.76316	rs380960966	intron_variant
11_105822425	ENSBTAG00000053827	ENSBTAG00000053827	0.0103711	2.72358	rs380960966	intron_variant
11_105897284	ENSBTAG00000030246	ENTPD8	0.0410506	-1.18635	rs210756420	upstream_gene_variant
11_105906851	ENSBTAG00000016148	ENSBTAG00000016148	0.00513492	-3.0099	rs518320132	3_prime_UTR_variant
11_105906851	ENSBTAG00000053827	ENSBTAG00000053827	0.0036432	3.00974	rs518320132	3_prime_UTR_variant
11_105924020	ENSBTAG00000053827	ENSBTAG00000053827	0.0243603	-2.62504	rs382495781	intron_variant
11_105948876	ENSBTAG00000016148	ENSBTAG00000016148	0.0103722	-2.39492	rs109630858	downstream_gene_variant
11_105948876	ENSBTAG00000053827	ENSBTAG00000053827	0.00805612	2.39496	rs109630858	downstream_gene_variant
11_105974922	ENSBTAG00000053827	ENSBTAG00000053827	0.0226018	3.54044	rs515858895	intron_variant
11_105974989	ENSBTAG00000053827	ENSBTAG00000053827	0.0248314	2.33882	rs723503735	intron_variant
11_105983029	ENSBTAG00000053827	ENSBTAG00000053827	0.0182245	-2.24703	rs110331247	intron_variant
11_105986251	ENSBTAG00000053827	ENSBTAG00000053827	0.00372579	2.61116	rs716590039	upstream_gene_variant
11_106039458	ENSBTAG00000052600	ENSBTAG00000052600	0.0137665	2.19338	rs110831738	3_prime_UTR_variant
11_106039694	ENSBTAG00000016148	ENSBTAG00000016148	0.00126307	-3.12489	rs1115882962	3_prime_UTR_variant
11_106039694	ENSBTAG00000053827	ENSBTAG00000053827	6.21201e-10	3.91603	rs1115882962	3_prime_UTR_variant
11_106041901	ENSBTAG00000016148	ENSBTAG00000016148	0.0185387	-4.34211	rs384151279	synonymous_variant
11_106046375	ENSBTAG00000053827	ENSBTAG00000053827	0.0322177	-2.48648	-	upstream_gene_variant
11_106050096	ENSBTAG00000052600	ENSBTAG00000052600	0.0332156	-2.01972	rs210177562	non_coding_transcript_exon_variant
11_106051020	ENSBTAG00000030246	ENTPD8	0.0267176	-1.49836	rs458176046	non_coding_transcript_exon_variant
11_106051020	ENSBTAG00000053827	ENSBTAG00000053827	0.00458641	3.42413	rs458176046	non_coding_transcript_exon_variant
11_106052684	ENSBTAG00000030246	ENTPD8	0.0355054	-1.15416	rs519034076	non_coding_transcript_exon_variant
11_106052684	ENSBTAG00000053827	ENSBTAG00000053827	0.00417626	2.70941	rs519034076	non_coding_transcript_exon_variant
11_106054672	ENSBTAG00000016148	ENSBTAG00000016148	0.0197416	-2.95737	rs521758892	non_coding_transcript_exon_variant
11_106054672	ENSBTAG00000053827	ENSBTAG00000053827	0.00818384	3.08232	rs521758892	non_coding_transcript_exon_variant
11_106055166	ENSBTAG00000053827	ENSBTAG00000053827	0.0456767	2.75753	rs521018059	non_coding_transcript_exon_variant
11_106055682	ENSBTAG00000015085	CLIC3	0.0282826	-0.898368	rs720203113	non_coding_transcript_exon_variant
11_106073731	ENSBTAG00000053827	ENSBTAG00000053827	0.00792318	-2.45896	rs379864133	3_prime_UTR_variant
11_106081187	ENSBTAG00000016148	ENSBTAG00000016148	0.000195323	-2.76129	rs384934189	3_prime_UTR_variant
11_106081187	ENSBTAG00000053827	ENSBTAG00000053827	9.78543e-05	2.77102	rs384934189	3_prime_UTR_variant
11_106096946	ENSBTAG00000052600	ENSBTAG00000052600	0.0187686	3.10573	rs478371612	3_prime_UTR_variant
11_106113248	ENSBTAG00000053827	ENSBTAG00000053827	8.71602e-05	4.11511	rs723026146	upstream_gene_variant
11_106113945	ENSBTAG00000016148	ENSBTAG00000016148	0.0188038	-2.85386	rs432233352	upstream_gene_variant
11_106113945	ENSBTAG00000053827	ENSBTAG00000053827	0.0185387	2.81196	rs432233352	upstream_gene_variant
11_106124197	ENSBTAG00000053827	ENSBTAG00000053827	0.000634795	3.63143	-	synonymous_variant
11_106124918	ENSBTAG00000053827	ENSBTAG00000053827	0.0161741	3.06922	-	intron_variant
11_106127323	ENSBTAG00000016148	ENSBTAG00000016148	0.0412326	-2.5237	-	downstream_gene_variant
11_106128519	ENSBTAG00000016148	ENSBTAG00000016148	0.0155699	-2.99011	-	downstream_gene_variant
11_106128519	ENSBTAG00000030246	ENTPD8	0.0121378	-1.4579	-	downstream_gene_variant
11_106128519	ENSBTAG00000053827	ENSBTAG00000053827	0.00233966	3.25137	-	downstream_gene_variant
11_106129889	ENSBTAG00000053827	ENSBTAG00000053827	0.0373655	3.06335	-	downstream_gene_variant
11_106130187	ENSBTAG00000016148	ENSBTAG00000016148	0.0477978	-2.35382	-	downstream_gene_variant
11_106130187	ENSBTAG00000053827	ENSBTAG00000053827	0.0255283	2.4404	-	downstream_gene_variant
11_106130530	ENSBTAG00000052600	ENSBTAG00000052600	0.00308091	3.10561	-	3_prime_UTR_variant
11_106131933	ENSBTAG00000053827	ENSBTAG00000053827	0.0414983	-2.63194	-	intron_variant
11_106138017	ENSBTAG00000016148	ENSBTAG00000016148	3.27333e-05	-2.71132	rs384655571	upstream_gene_variant
11_106138017	ENSBTAG00000053827	ENSBTAG00000053827	1.24583e-07	2.91005	rs384655571	upstream_gene_variant
11_106138212	ENSBTAG00000053827	ENSBTAG00000053827	0.00863278	3.68471	rs720932805	upstream_gene_variant
11_106138223	ENSBTAG00000016148	ENSBTAG00000016148	0.00790003	-2.70282	rs379116307	upstream_gene_variant
11_106138223	ENSBTAG00000053827	ENSBTAG00000053827	2.55422e-08	3.54894	rs379116307	upstream_gene_variant
11_106138790	ENSBTAG00000016148	ENSBTAG00000016148	0.0260598	3.16933	rs385945692	upstream_gene_variant
11_106138959	ENSBTAG00000016148	ENSBTAG00000016148	6.76591e-09	-3.19308	rs378034837	upstream_gene_variant
11_106138959	ENSBTAG00000053827	ENSBTAG00000053827	1.44329e-05	2.84149	rs378034837	upstream_gene_variant
11_106139041	ENSBTAG00000016148	ENSBTAG00000016148	0.000970995	-3.04128	rs378451604	upstream_gene_variant
11_106139041	ENSBTAG00000053827	ENSBTAG00000053827	1.66537e-06	3.46485	rs378451604	upstream_gene_variant
11_106140162	ENSBTAG00000016148	ENSBTAG00000016148	0.00108066	2.5531	rs29018273	downstream_gene_variant
11_106140162	ENSBTAG00000053827	ENSBTAG00000053827	0.000127333	-2.68329	rs29018273	downstream_gene_variant
11_106193822	ENSBTAG00000016148	ENSBTAG00000016148	0.000127333	-3.13912	rs522588085	downstream_gene_variant
11_106193822	ENSBTAG00000053827	ENSBTAG00000053827	1.58186e-06	3.36784	rs522588085	downstream_gene_variant
11_106203767	ENSBTAG00000016148	ENSBTAG00000016148	0.0292679	-3.0329	-	intron_variant
11_106203767	ENSBTAG00000053827	ENSBTAG00000053827	0.0129462	3.16281	-	intron_variant
11_106205286	ENSBTAG00000016148	ENSBTAG00000016148	0.0259451	-2.72154	rs519654186	intron_variant
11_106205286	ENSBTAG00000053827	ENSBTAG00000053827	0.0118855	2.82789	rs519654186	intron_variant
11_106205545	ENSBTAG00000053827	ENSBTAG00000053827	0.0404292	2.61654	rs518679780	splice_region_variant,intron_variant
11_106206061	ENSBTAG00000016148	ENSBTAG00000016148	0.00978363	-3.25714	rs378272181	synonymous_variant
11_106206061	ENSBTAG00000053827	ENSBTAG00000053827	0.00010062	3.80244	rs378272181	synonymous_variant
11_106207996	ENSBTAG00000016148	ENSBTAG00000016148	0.0255928	-3.04006	rs1116972296	intron_variant
11_106207996	ENSBTAG00000030246	ENTPD8	0.0410504	-1.4042	rs1116972296	intron_variant
11_106207996	ENSBTAG00000053827	ENSBTAG00000053827	0.0225246	3.02099	rs1116972296	intron_variant
11_106208198	ENSBTAG00000053827	ENSBTAG00000053827	0.0169887	2.62877	rs519459927	intron_variant
11_106208297	ENSBTAG00000053827	ENSBTAG00000053827	0.041897	2.4478	rs523534069	intron_variant
11_106209191	ENSBTAG00000016148	ENSBTAG00000016148	0.0483458	-2.59771	rs385105648	downstream_gene_variant
11_106209191	ENSBTAG00000053827	ENSBTAG00000053827	0.00706173	2.93327	rs385105648	downstream_gene_variant
11_106209607	ENSBTAG00000016148	ENSBTAG00000016148	0.0013677	-3.18712	rs209583338	downstream_gene_variant
11_106209607	ENSBTAG00000053827	ENSBTAG00000053827	0.00034116	3.28835	rs209583338	downstream_gene_variant
11_106210492	ENSBTAG00000016148	ENSBTAG00000016148	0.00599809	-2.73764	rs209606161	downstream_gene_variant
11_106210492	ENSBTAG00000053827	ENSBTAG00000053827	0.00115501	2.89127	rs209606161	downstream_gene_variant
11_106210542	ENSBTAG00000053827	ENSBTAG00000053827	0.0262475	-2.68616	rs209645033	downstream_gene_variant
11_106211214	ENSBTAG00000016148	ENSBTAG00000016148	0.00194144	-3.06167	-	downstream_gene_variant
11_106211214	ENSBTAG00000053827	ENSBTAG00000053827	0.000188391	3.25579	-	downstream_gene_variant
11_106214072	ENSBTAG00000053827	ENSBTAG00000053827	0.0134821	-4.52885	rs799580745	synonymous_variant
11_106217038	ENSBTAG00000016148	ENSBTAG00000016148	0.0374931	-2.25981	rs468999443	intron_variant
11_106217038	ENSBTAG00000053827	ENSBTAG00000053827	0.0017082	2.66051	rs468999443	intron_variant
11_106220521	ENSBTAG00000016148	ENSBTAG00000016148	0.0142666	2.71636	rs385022406	synonymous_variant
11_106220521	ENSBTAG00000053827	ENSBTAG00000053827	0.00489572	-2.84028	rs385022406	synonymous_variant
11_106223755	ENSBTAG00000016148	ENSBTAG00000016148	0.0124245	-3.37243	rs720896512	upstream_gene_variant
11_106223755	ENSBTAG00000053827	ENSBTAG00000053827	0.00981487	3.37166	rs720896512	upstream_gene_variant
11_106239026	ENSBTAG00000016148	ENSBTAG00000016148	0.00459322	-2.46315	rs435833713	upstream_gene_variant
11_106239026	ENSBTAG00000053827	ENSBTAG00000053827	0.000121968	2.75521	rs435833713	upstream_gene_variant
11_106239381	ENSBTAG00000053827	ENSBTAG00000053827	0.0105219	3.33111	rs1117627279	upstream_gene_variant
11_106239523	ENSBTAG00000016148	ENSBTAG00000016148	0.0161741	2.41727	rs381076769	upstream_gene_variant
11_106239523	ENSBTAG00000053827	ENSBTAG00000053827	0.0497299	-2.17808	rs381076769	upstream_gene_variant
11_106257125	ENSBTAG00000016148	ENSBTAG00000016148	6.39573e-08	-3.172	rs714667380	downstream_gene_variant
11_106257125	ENSBTAG00000053827	ENSBTAG00000053827	1.25995e-09	3.2443	rs714667380	downstream_gene_variant
11_106271071	ENSBTAG00000030246	ENTPD8	0.0387004	-1.20704	rs721012876	intron_variant
11_106271071	ENSBTAG00000053827	ENSBTAG00000053827	0.00877633	2.75087	rs721012876	intron_variant
11_106272924	ENSBTAG00000053827	ENSBTAG00000053827	0.000799469	-2.71973	rs109527553	intron_variant
11_106273942	ENSBTAG00000016148	ENSBTAG00000016148	0.0468276	-2.91007	-	3_prime_UTR_variant
11_106273942	ENSBTAG00000030246	ENTPD8	0.0257395	-1.46728	-	3_prime_UTR_variant
11_106273942	ENSBTAG00000053827	ENSBTAG00000053827	0.00015551	3.77168	-	3_prime_UTR_variant
11_106274312	ENSBTAG00000053827	ENSBTAG00000053827	0.00161714	2.84491	rs382861044	3_prime_UTR_variant
11_106278653	ENSBTAG00000053827	ENSBTAG00000053827	0.0134821	-4.52885	rs714217930	downstream_gene_variant
11_106330329	ENSBTAG00000016148	ENSBTAG00000016148	0.0360653	-2.22764	rs110226743	downstream_gene_variant
11_106330329	ENSBTAG00000053827	ENSBTAG00000053827	0.0105246	2.3928	rs110226743	downstream_gene_variant
11_106331449	ENSBTAG00000016148	ENSBTAG00000016148	0.00550959	-2.81484	rs722786254	missense_variant
11_106331449	ENSBTAG00000053827	ENSBTAG00000053827	7.88648e-08	3.58809	rs722786254	missense_variant
11_106356914	ENSBTAG00000030246	ENTPD8	0.0422679	-1.14011	rs721540867	missense_variant
11_106356914	ENSBTAG00000053827	ENSBTAG00000053827	0.00379983	2.72667	rs721540867	missense_variant
11_106358118	ENSBTAG00000016148	ENSBTAG00000016148	0.00267766	-3.14703	rs715556349	missense_variant
11_106358118	ENSBTAG00000053827	ENSBTAG00000053827	0.0159336	2.81735	rs715556349	missense_variant
11_106401139	ENSBTAG00000016148	ENSBTAG00000016148	0.000112083	-2.87047	rs110547804	upstream_gene_variant
11_106401139	ENSBTAG00000053827	ENSBTAG00000053827	0.0211232	2.26766	rs110547804	upstream_gene_variant
11_106406584	ENSBTAG00000016148	ENSBTAG00000016148	0.022079	-3.73624	-	intron_variant
11_106407362	ENSBTAG00000016148	ENSBTAG00000016148	0.00981487	-3.05522	rs519861861	intron_variant
11_106407362	ENSBTAG00000053827	ENSBTAG00000053827	3.13417e-05	3.66577	rs519861861	intron_variant
11_106408046	ENSBTAG00000016148	ENSBTAG00000016148	0.0211184	-3.2535	rs480323565	intron_variant
11_106408046	ENSBTAG00000053827	ENSBTAG00000053827	0.0106378	3.35148	rs480323565	intron_variant
11_106409839	ENSBTAG00000016148	ENSBTAG00000016148	0.0141841	-2.32835	rs110804164	intron_variant
11_106409839	ENSBTAG00000053827	ENSBTAG00000053827	0.00558621	2.41897	rs110804164	intron_variant
11_106410087	ENSBTAG00000016148	ENSBTAG00000016148	0.0479647	-2.44258	rs207817535	missense_variant
11_106410087	ENSBTAG00000030246	ENTPD8	0.0321786	-1.21368	rs207817535	missense_variant
11_106410087	ENSBTAG00000053827	ENSBTAG00000053827	0.000634795	3.04555	rs207817535	missense_variant
11_106411412	ENSBTAG00000053827	ENSBTAG00000053827	0.0259451	2.88513	rs208865005	3_prime_UTR_variant
11_106412100	ENSBTAG00000030246	ENTPD8	0.00226757	-1.50055	rs526339059	intron_variant
11_106412100	ENSBTAG00000053827	ENSBTAG00000053827	0.0119247	2.83138	rs526339059	intron_variant
11_106412357	ENSBTAG00000030246	ENTPD8	0.0321357	1.23094	rs384615695	intron_variant
11_106413669	ENSBTAG00000030246	ENTPD8	0.000870524	-1.74564	rs714838419	intron_variant
11_106413669	ENSBTAG00000053827	ENSBTAG00000053827	0.000239372	3.72439	rs714838419	intron_variant
11_106434168	ENSBTAG00000053827	ENSBTAG00000053827	0.0220412	-2.87106	-	3_prime_UTR_variant
11_106440933	ENSBTAG00000016148	ENSBTAG00000016148	0.0138403	-2.53996	rs381004077	upstream_gene_variant
11_106440933	ENSBTAG00000053827	ENSBTAG00000053827	0.0124245	2.51684	rs381004077	upstream_gene_variant
11_106466490	ENSBTAG00000052600	ENSBTAG00000052600	0.0401711	3.09892	rs378055351	synonymous_variant
11_106494230	ENSBTAG00000053827	ENSBTAG00000053827	0.00018561	2.84068	rs521981065	missense_variant
11_106523151	ENSBTAG00000016148	ENSBTAG00000016148	0.0103722	-2.30781	rs132736053	missense_variant
11_106523151	ENSBTAG00000053827	ENSBTAG00000053827	0.0020519	2.4579	rs132736053	missense_variant
11_106534601	ENSBTAG00000016148	ENSBTAG00000016148	0.00448673	-2.66419	rs462260567	intron_variant
11_106534601	ENSBTAG00000053827	ENSBTAG00000053827	0.012487	2.48012	rs462260567	intron_variant
11_106545076	ENSBTAG00000053827	ENSBTAG00000053827	0.0122007	3.03741	rs1117756699	upstream_gene_variant
11_106545136	ENSBTAG00000016148	ENSBTAG00000016148	1.79131e-05	-2.91865	rs109434733	upstream_gene_variant
11_106545136	ENSBTAG00000053827	ENSBTAG00000053827	1.10973e-05	2.90413	rs109434733	upstream_gene_variant
11_106555044	ENSBTAG00000016148	ENSBTAG00000016148	0.0190054	-4.28292	-	upstream_gene_variant
11_106571986	ENSBTAG00000053827	ENSBTAG00000053827	0.0101153	2.87808	rs519844483	intron_variant
11_106574246	ENSBTAG00000016148	ENSBTAG00000016148	0.0298436	-2.57299	rs135929758	synonymous_variant
11_106574246	ENSBTAG00000053827	ENSBTAG00000053827	0.0237984	2.57618	rs135929758	synonymous_variant
11_106652941	ENSBTAG00000016148	ENSBTAG00000016148	0.00513492	-3.16451	rs521462283	synonymous_variant
11_106652941	ENSBTAG00000053827	ENSBTAG00000053827	0.000334437	3.4599	rs521462283	synonymous_variant
11_106656151	ENSBTAG00000016148	ENSBTAG00000016148	1.8514e-06	-2.94289	rs209139496	synonymous_variant
11_106656151	ENSBTAG00000053827	ENSBTAG00000053827	1.73133e-05	2.79044	rs209139496	synonymous_variant
11_106685111	ENSBTAG00000016148	ENSBTAG00000016148	7.81559e-08	-3.21009	rs716402481	intron_variant
11_106685111	ENSBTAG00000053827	ENSBTAG00000053827	0.000382469	2.70642	rs716402481	intron_variant
11_106685880	ENSBTAG00000016148	ENSBTAG00000016148	0.000970995	-2.41245	rs518139817	intron_variant
11_106685880	ENSBTAG00000053827	ENSBTAG00000053827	0.000968806	2.37517	rs518139817	intron_variant
11_106686138	ENSBTAG00000053827	ENSBTAG00000053827	0.0496536	2.4331	rs524523230	intron_variant
11_106686269	ENSBTAG00000016148	ENSBTAG00000016148	0.0403703	-2.51633	rs109324311	intron_variant
11_106686269	ENSBTAG00000053827	ENSBTAG00000053827	0.00106467	3.03269	rs109324311	intron_variant
11_13392100	ENSBTAG00000012519	XDH	0.0430654	0.604281	rs137438282	downstream_gene_variant
11_14810351	ENSBTAG00000012519	XDH	0.0302309	0.551429	rs384305328	downstream_gene_variant
11_15238861	ENSBTAG00000012519	XDH	0.0025576	0.571087	rs381599680	intron_variant
11_1939473	ENSBTAG00000001947	ZNF514	0.0362016	-0.538299	rs43659075	synonymous_variant
11_1939473	ENSBTAG00000034995	ITPRIPL1	0.0169348	-0.575245	rs43659075	synonymous_variant
11_1939473	ENSBTAG00000048358	ENSBTAG00000048358	0.0272275	0.821633	rs43659075	synonymous_variant
11_19560797	ENSBTAG00000014310	HEATR5B	0.0363981	0.362635	-	downstream_gene_variant
11_1988926	ENSBTAG00000034995	ITPRIPL1	0.0260377	-0.91165	rs379861930	upstream_gene_variant
11_1997795	ENSBTAG00000034995	ITPRIPL1	0.0269611	-0.491744	rs110437627	synonymous_variant
11_1998592	ENSBTAG00000001947	ZNF514	0.0240386	-0.564127	rs110318017	missense_variant
11_1999103	ENSBTAG00000034995	ITPRIPL1	0.0485551	-0.50529	rs379671815	downstream_gene_variant
11_1999672	ENSBTAG00000034995	ITPRIPL1	0.0414983	-0.484958	rs384090708	downstream_gene_variant
11_1999672	ENSBTAG00000048358	ENSBTAG00000048358	0.0243776	0.748787	rs384090708	downstream_gene_variant
11_2282496	ENSBTAG00000034995	ITPRIPL1	0.0147641	-0.550329	rs385789498	upstream_gene_variant
11_2317493	ENSBTAG00000034995	ITPRIPL1	0.0445864	-0.654657	rs433010889	downstream_gene_variant
11_2354400	ENSBTAG00000001947	ZNF514	0.00191234	-0.640231	rs714114794	downstream_gene_variant
11_2354400	ENSBTAG00000034995	ITPRIPL1	0.0245088	-0.561638	rs714114794	downstream_gene_variant
11_2354500	ENSBTAG00000034995	ITPRIPL1	0.000185127	-0.743345	rs462192476	downstream_gene_variant
11_2355491	ENSBTAG00000001947	ZNF514	0.0043259	-0.724082	rs515961041	downstream_gene_variant
11_2355491	ENSBTAG00000034995	ITPRIPL1	0.0272589	-0.652915	rs515961041	downstream_gene_variant
11_2356037	ENSBTAG00000001947	ZNF514	0.0129791	-0.667787	rs208796791	3_prime_UTR_variant
11_2356037	ENSBTAG00000034995	ITPRIPL1	0.00814884	-0.693798	rs208796791	3_prime_UTR_variant
11_2369256	ENSBTAG00000034995	ITPRIPL1	0.00376186	-0.667975	rs523285172	synonymous_variant
11_2381359	ENSBTAG00000034995	ITPRIPL1	0.00784879	-0.578301	rs110262346	synonymous_variant
11_2381404	ENSBTAG00000034995	ITPRIPL1	0.0408717	-0.639631	rs522941523	synonymous_variant
11_2392687	ENSBTAG00000034995	ITPRIPL1	0.00311065	-0.639751	rs210526284	synonymous_variant
11_2429553	ENSBTAG00000034995	ITPRIPL1	0.000185127	-0.743345	rs523075947	upstream_gene_variant
11_2464212	ENSBTAG00000034995	ITPRIPL1	0.0109642	-0.601689	rs448395473	intron_variant
11_2594702	ENSBTAG00000034995	ITPRIPL1	0.0211112	-0.517174	rs41601945	intron_variant
11_2796484	ENSBTAG00000034995	ITPRIPL1	0.0138881	-0.629546	rs518772967	downstream_gene_variant
11_29029776	ENSBTAG00000020614	PRKCE	0.0198508	0.390848	rs110339018	downstream_gene_variant
11_29795495	ENSBTAG00000013734	ATP6V1E2	0.00706245	3.68636	-	downstream_gene_variant
11_3298112	ENSBTAG00000034995	ITPRIPL1	0.00295298	-0.691105	rs519204348	synonymous_variant
11_3418360	ENSBTAG00000034995	ITPRIPL1	0.036304	-0.553236	rs133088254	synonymous_variant
11_37348999	ENSBTAG00000015481	MTIF2	0.0483285	0.463656	rs208071454	synonymous_variant
11_37971672	ENSBTAG00000015481	MTIF2	0.00104495	0.391336	rs207933778	upstream_gene_variant
11_37972258	ENSBTAG00000015481	MTIF2	0.00452848	0.413127	rs379784292	upstream_gene_variant
11_37972884	ENSBTAG00000015481	MTIF2	0.0025507	0.469283	rs463377133	upstream_gene_variant
11_37973075	ENSBTAG00000015481	MTIF2	3.38757e-05	0.465817	rs385955941	upstream_gene_variant
11_37973181	ENSBTAG00000015481	MTIF2	8.22185e-06	0.455431	rs211450514	upstream_gene_variant
11_37974704	ENSBTAG00000015481	MTIF2	5.87376e-05	0.429528	rs382335400	upstream_gene_variant
11_38007667	ENSBTAG00000015481	MTIF2	0.034785	0.442102	rs457693226	missense_variant
11_38306737	ENSBTAG00000015481	MTIF2	0.0309686	0.44324	rs474158176	downstream_gene_variant
11_38485375	ENSBTAG00000012394	CCDC85A	0.0262475	0.862529	rs41256903	3_prime_UTR_variant
11_38485375	ENSBTAG00000015481	MTIF2	0.000202213	0.536678	rs41256903	3_prime_UTR_variant
11_44855242	ENSBTAG00000054241	ENSBTAG00000054241	0.00221235	0.58787	rs136887931	missense_variant
11_44855321	ENSBTAG00000054241	ENSBTAG00000054241	0.00567429	0.522298	rs134246553	missense_variant
11_44862392	ENSBTAG00000054241	ENSBTAG00000054241	0.0043259	1.00681	rs384465152	downstream_gene_variant
11_46538070	ENSBTAG00000047637	ENSBTAG00000047637	1.47954e-11	-2.38414	rs381810138	5_prime_UTR_variant
11_46884824	ENSBTAG00000019665	IL1RN	0.0406569	0.5929	rs210630559	missense_variant
11_47180007	ENSBTAG00000047029	ENSBTAG00000047029	0.000273733	-1.43739	rs519729869	synonymous_variant
11_47180112	ENSBTAG00000047029	ENSBTAG00000047029	6.21201e-10	1.7132	rs467448559	synonymous_variant
11_48325570	ENSBTAG00000047449	ENSBTAG00000047449	0.0474898	-1.71278	rs524629590	5_prime_UTR_variant
11_49027855	ENSBTAG00000047449	ENSBTAG00000047449	0.0209252	-3.30884	rs467287262	synonymous_variant
11_49037404	ENSBTAG00000013589	CHMP3	0.00804044	-0.399414	rs466080023	downstream_gene_variant
11_49422830	ENSBTAG00000047449	ENSBTAG00000047449	0.0353792	-1.69605	rs481831812	intron_variant
11_49656398	ENSBTAG00000047449	ENSBTAG00000047449	0.0335496	-1.77536	rs523208132	3_prime_UTR_variant
11_528911	ENSBTAG00000015965	ZC3H8	0.0219498	-0.580852	rs721527895	synonymous_variant
11_6245345	ENSBTAG00000005704	IL1RL2	0.0105984	-0.627267	rs137411338	downstream_gene_variant
11_6862225	ENSBTAG00000005704	IL1RL2	0.0313707	-0.649698	rs210357353	intergenic_variant
11_6862301	ENSBTAG00000005704	IL1RL2	0.0162779	-0.63963	rs208696150	intergenic_variant
11_70797980	ENSBTAG00000031347	SPDYA	0.0182245	-1.31695	rs526377023	synonymous_variant
11_72029900	ENSBTAG00000003904	GPN1	0.00871023	-0.17189	rs208320882	upstream_gene_variant
11_72285020	ENSBTAG00000003904	GPN1	0.0420467	-0.158313	rs210086867	downstream_gene_variant
11_72430127	ENSBTAG00000010083	HADHB	0.0205616	-0.239425	rs134585824	3_prime_UTR_variant
11_74304033	ENSBTAG00000018239	DNAJC27	0.0316282	0.492103	rs470214836	synonymous_variant
11_74418285	ENSBTAG00000018705	ADCY3	0.0211112	-0.558839	rs519349918	3_prime_UTR_variant
11_78863865	ENSBTAG00000015490	HS1BP3	0.031603	-0.385336	rs472187321	synonymous_variant
11_82920029	ENSBTAG00000002046	COX8B	0.0193722	-0.964023	rs384129175	synonymous_variant
11_82921216	ENSBTAG00000002046	COX8B	0.0171613	0.852389	rs110050492	synonymous_variant
11_82960784	ENSBTAG00000020575	IFITM5	0.046572	0.919534	rs435723691	intron_variant
11_82963681	ENSBTAG00000019018	ENSBTAG00000019018	0.0028472	-3.07002	rs208928160	intron_variant
11_82964800	ENSBTAG00000019018	ENSBTAG00000019018	0.0456269	-1.59838	rs208379448	intron_variant
11_83668905	ENSBTAG00000016722	PGGHG	0.0123968	1.92234	-	downstream_gene_variant
11_93197506	ENSBTAG00000006716	PTGS1	0.0360398	-0.616252	rs464383424	downstream_gene_variant
11_93197616	ENSBTAG00000006716	PTGS1	0.0242144	-0.622264	rs522966044	downstream_gene_variant
11_94075169	ENSBTAG00000006716	PTGS1	0.0182429	-0.670403	rs445639708	downstream_gene_variant
11_96116243	ENSBTAG00000039223	WDR38	0.0359077	-2.15139	rs523357351	downstream_gene_variant
11_98154670	ENSBTAG00000006957	SLC2A8	0.0467335	-0.808271	rs210117310	synonymous_variant
11_98155675	ENSBTAG00000006957	SLC2A8	0.0257804	0.585524	rs137795523	missense_variant
11_98177010	ENSBTAG00000006957	SLC2A8	0.0084324	-0.921818	rs433803596	downstream_gene_variant
11_98181239	ENSBTAG00000006957	SLC2A8	0.0172512	-0.5257	rs478344591	intron_variant
11_98222800	ENSBTAG00000014150	BBLN	0.0315658	0.61003	rs521164376	splice_region_variant,intron_variant
11_98223020	ENSBTAG00000006957	SLC2A8	0.0253117	-0.907718	rs721104130	intron_variant
11_98391407	ENSBTAG00000014150	BBLN	0.0198976	0.665588	rs481033019	intron_variant
11_98539341	ENSBTAG00000014150	BBLN	0.00418418	0.674663	rs452573882	downstream_gene_variant
11_98543686	ENSBTAG00000014150	BBLN	0.0242009	0.546267	rs524058971	intron_variant
11_98580618	ENSBTAG00000014150	BBLN	0.0167195	0.650581	rs1116787671	synonymous_variant
11_98707337	ENSBTAG00000036101	KYAT1	0.0322971	0.889007	rs135317676	3_prime_UTR_variant
11_98746874	ENSBTAG00000014150	BBLN	0.0238683	0.59961	rs520559886	synonymous_variant
11_98747330	ENSBTAG00000014150	BBLN	0.036304	0.647758	rs444663888	3_prime_UTR_variant
11_98748689	ENSBTAG00000036101	KYAT1	0.0451803	-0.674737	rs521564231	3_prime_UTR_variant
11_98789898	ENSBTAG00000014150	BBLN	0.0214691	0.663758	rs444199122	downstream_gene_variant
11_98795527	ENSBTAG00000014150	BBLN	0.0412326	0.520748	rs524693349	intron_variant
11_99063933	ENSBTAG00000014150	BBLN	0.0355019	0.667803	rs479006075	downstream_gene_variant
11_99146306	ENSBTAG00000014150	BBLN	0.00709786	0.72512	rs437766489	synonymous_variant
11_99156707	ENSBTAG00000006957	SLC2A8	0.0262475	-0.665662	rs520925800	intron_variant
11_99157179	ENSBTAG00000014150	BBLN	0.00874462	0.752801	rs459308633	intron_variant
11_99159855	ENSBTAG00000014150	BBLN	0.00308718	0.691627	rs523863415	downstream_gene_variant
11_99170006	ENSBTAG00000019513	C11H9orf50	0.0290564	-0.76108	rs517581395	synonymous_variant
11_99200449	ENSBTAG00000001932	CRAT	0.0281447	0.372304	rs723895068	upstream_gene_variant
11_99223722	ENSBTAG00000002837	TOR1B	1.44329e-05	-0.542097	rs471256726	synonymous_variant
11_99224493	ENSBTAG00000002837	TOR1B	0.00434731	-0.440503	rs482167715	3_prime_UTR_variant
11_99224627	ENSBTAG00000002837	TOR1B	0.00213299	-0.479214	rs454942567	3_prime_UTR_variant
11_99232933	ENSBTAG00000002837	TOR1B	0.0119738	-0.564687	rs432593133	downstream_gene_variant
11_99249500	ENSBTAG00000019513	C11H9orf50	0.00578768	-0.803153	rs135912101	synonymous_variant
11_99251496	ENSBTAG00000002837	TOR1B	0.016379	-0.550675	rs1116327404	synonymous_variant
11_99283970	ENSBTAG00000002837	TOR1B	0.00377469	-0.524896	rs459724202	intron_variant
11_99299478	ENSBTAG00000036101	KYAT1	0.0383137	-0.96041	rs433241789	intron_variant
11_99317507	ENSBTAG00000002837	TOR1B	0.0245343	-0.458767	-	missense_variant
11_99351507	ENSBTAG00000002837	TOR1B	0.00663932	-0.430205	-	missense_variant
11_99352267	ENSBTAG00000002837	TOR1B	0.0018276	-0.488821	rs523844261	missense_variant
11_99397585	ENSBTAG00000002837	TOR1B	0.0398248	0.473809	rs136695139	5_prime_UTR_variant
11_99420106	ENSBTAG00000002837	TOR1B	0.00266486	0.549965	rs209691957	3_prime_UTR_variant
11_99438637	ENSBTAG00000002837	TOR1B	0.0109642	-0.405345	rs523133981	downstream_gene_variant
11_99438895	ENSBTAG00000001932	CRAT	0.0106378	0.362367	rs516648565	downstream_gene_variant
11_99444575	ENSBTAG00000002837	TOR1B	0.00263516	0.557947	rs211282285	missense_variant
11_99472311	ENSBTAG00000002837	TOR1B	0.0126002	-0.514609	rs721714071	synonymous_variant
11_99483606	ENSBTAG00000002837	TOR1B	0.000174532	-0.546409	rs519245416	missense_variant
11_99490334	ENSBTAG00000014150	BBLN	0.0102543	0.544767	rs137453326	downstream_gene_variant
11_99501181	ENSBTAG00000002837	TOR1B	0.0422691	-0.489659	rs517146577	synonymous_variant
11_99604244	ENSBTAG00000002837	TOR1B	0.0244938	-0.506368	rs520821399	3_prime_UTR_variant
11_99915240	ENSBTAG00000036101	KYAT1	0.011467	-1.06072	rs109068568	non_coding_transcript_exon_variant
11_99915456	ENSBTAG00000012480	TBC1D13	0.0479399	0.163384	rs109002799	non_coding_transcript_exon_variant
12_13223794	ENSBTAG00000034785	DNAJC15	0.0037739	-0.432088	rs109826128	3_prime_UTR_variant
12_15422729	ENSBTAG00000046664	TSC22D1	0.0309575	-0.726695	-	downstream_gene_variant
12_19467810	ENSBTAG00000018410	EBPL	0.0310871	-0.393477	rs210173181	3_prime_UTR_variant
12_19467851	ENSBTAG00000018410	EBPL	0.00827195	-0.316514	rs207796352	3_prime_UTR_variant
12_19478267	ENSBTAG00000018410	EBPL	0.00681133	-0.258607	rs382018770	intergenic_variant
12_23210352	ENSBTAG00000016635	COG6	0.0388064	0.579344	-	downstream_gene_variant
12_30993986	ENSBTAG00000018577	SLC7A1	0.0386209	1.10745	-	downstream_gene_variant
12_33342102	ENSBTAG00000008888	MIPEP	0.0202882	-0.250601	rs209707378	3_prime_UTR_variant
12_35520601	ENSBTAG00000025402	IL17D	0.0208903	-0.72556	-	upstream_gene_variant
12_35521363	ENSBTAG00000006177	ZDHHC20	0.0122007	-0.63271	-	upstream_gene_variant
12_36398410	ENSBTAG00000003315	MRPL57	0.020749	0.666274	rs715143066	downstream_gene_variant
12_36398410	ENSBTAG00000003922	MPHOSPH8	0.00251569	-0.527704	rs715143066	downstream_gene_variant
12_69037206	ENSBTAG00000051519	ENSBTAG00000051519	1.6596e-08	-1.45823	rs479882856	synonymous_variant
12_76395539	ENSBTAG00000032234	STK24	0.0350884	0.282445	rs524277144	downstream_gene_variant
13_10708061	ENSBTAG00000050526	ENSBTAG00000050526	0.0445864	-0.546237	rs383703072	downstream_gene_variant
13_10774667	ENSBTAG00000050526	ENSBTAG00000050526	0.00259103	-0.80799	rs526034023	synonymous_variant
13_11368898	ENSBTAG00000050526	ENSBTAG00000050526	0.0453284	-0.583	-	upstream_gene_variant
13_11421298	ENSBTAG00000050526	ENSBTAG00000050526	0.0474163	-0.530782	rs210270267	synonymous_variant
13_11669441	ENSBTAG00000050526	ENSBTAG00000050526	0.0118855	0.575169	rs110589237	downstream_gene_variant
13_11670307	ENSBTAG00000050526	ENSBTAG00000050526	0.0190421	0.579996	rs110348993	downstream_gene_variant
13_12197083	ENSBTAG00000019508	SEC61A2	0.0347418	-0.420346	rs519652826	intron_variant
13_12237394	ENSBTAG00000050526	ENSBTAG00000050526	0.0381551	-0.540882	rs211264434	3_prime_UTR_variant
13_12352440	ENSBTAG00000050526	ENSBTAG00000050526	0.0392591	-0.825235	rs458864854	synonymous_variant
13_21736904	ENSBTAG00000009475	PLXDC2	0.0264335	0.535773	-	downstream_gene_variant
13_22096270	ENSBTAG00000013339	NEBL	0.00129446	-2.51165	rs207736739	downstream_gene_variant
13_22531584	ENSBTAG00000003937	ENSBTAG00000003937	1.28934e-11	1.69889	-	synonymous_variant
13_29215772	ENSBTAG00000007703	NMT2	0.0456673	-0.500984	rs526618395	downstream_gene_variant
13_29216930	ENSBTAG00000007703	NMT2	0.0181743	-0.627617	rs716197097	3_prime_UTR_variant
13_29498048	ENSBTAG00000007703	NMT2	0.000137592	-0.528647	rs441381094	intron_variant
13_29498048	ENSBTAG00000008787	FAM171A1	0.0465237	0.348156	rs441381094	intron_variant
13_29544333	ENSBTAG00000007703	NMT2	0.00446307	-0.500969	rs450544450	synonymous_variant
13_29553004	ENSBTAG00000007703	NMT2	0.0286296	-0.636216	rs519097696	downstream_gene_variant
13_29555085	ENSBTAG00000007703	NMT2	0.0211476	-0.499323	rs524403651	missense_variant
13_29655371	ENSBTAG00000007703	NMT2	0.0111193	-0.36813	rs466923899	synonymous_variant
13_29783792	ENSBTAG00000007703	NMT2	0.00396953	0.354306	rs109507750	synonymous_variant
13_29784533	ENSBTAG00000007703	NMT2	0.00316336	-0.511332	rs467787339	synonymous_variant
13_29784533	ENSBTAG00000008787	FAM171A1	0.0338504	0.385082	rs467787339	synonymous_variant
13_30317809	ENSBTAG00000007703	NMT2	0.0158706	-0.428113	rs385452777	downstream_gene_variant
13_34575112	ENSBTAG00000001204	JCAD	0.0263028	-0.8402	rs449364937	synonymous_variant
13_34607385	ENSBTAG00000050858	ENSBTAG00000050858	0.00251153	-0.855392	rs211359276	synonymous_variant
13_3691854	ENSBTAG00000034987	MKKS	0.0167679	-0.306507	rs135539891	5_prime_UTR_variant
13_36991229	ENSBTAG00000053140	ENSBTAG00000053140	0.0418334	-0.554772	rs482218040	intergenic_variant
13_37115063	ENSBTAG00000053259	ENSBTAG00000053259	0.0458663	1.19221	rs450090869	synonymous_variant
13_38250184	ENSBTAG00000053140	ENSBTAG00000053140	0.0349376	-0.498337	rs210103465	3_prime_UTR_variant
13_38518815	ENSBTAG00000018295	SEC23B	0.0316331	0.4886	rs208687338	missense_variant
13_38580497	ENSBTAG00000018295	SEC23B	0.00364726	0.41582	rs380419099	intron_variant
13_42035921	ENSBTAG00000048400	ENSBTAG00000048400	0.0103385	-1.1302	rs720092646	downstream_gene_variant
13_42879997	ENSBTAG00000032704	NAPB	0.034218	0.305105	rs41691015	missense_variant
13_47765965	ENSBTAG00000020465	FERMT1	0.0335496	0.418603	rs209736180	intron_variant
13_48028585	ENSBTAG00000020465	FERMT1	0.017594	0.419165	rs109006016	3_prime_UTR_variant
13_48109182	ENSBTAG00000020465	FERMT1	0.0499834	0.381235	rs454845240	downstream_gene_variant
13_48251503	ENSBTAG00000020465	FERMT1	0.0474671	0.504998	rs466637230	3_prime_UTR_variant
13_51334431	ENSBTAG00000008436	CDC25B	0.0364386	-1.63399	-	downstream_gene_variant
13_52128843	ENSBTAG00000018732	HSPA12B	0.0313921	-0.468585	rs377982594	downstream_gene_variant
13_52128874	ENSBTAG00000018732	HSPA12B	0.0375911	-0.520658	rs467150220	downstream_gene_variant
13_52351447	ENSBTAG00000042631	SNORD86	0.0435944	-0.53821	rs135490552	upstream_gene_variant
13_52984794	ENSBTAG00000054594	ENSBTAG00000054594	0.0092203	0.964478	rs42387281	3_prime_UTR_variant
13_53197934	ENSBTAG00000054594	ENSBTAG00000054594	0.0010769	0.793166	rs137277722	downstream_gene_variant
13_53213571	ENSBTAG00000054594	ENSBTAG00000054594	0.0321786	-0.691295	-	intron_variant
13_53220665	ENSBTAG00000054594	ENSBTAG00000054594	0.00693806	0.728528	rs208514541	missense_variant
13_53239656	ENSBTAG00000054594	ENSBTAG00000054594	0.0111765	0.902402	rs379789224	synonymous_variant
13_53513642	ENSBTAG00000054594	ENSBTAG00000054594	0.0154717	-0.684409	rs465583548	missense_variant
13_53668817	ENSBTAG00000054594	ENSBTAG00000054594	0.00703012	-0.922487	rs208877101	stop_gained
13_54032107	ENSBTAG00000003163	RBBP8NL	0.00997398	0.638447	rs452063469	downstream_gene_variant
13_56566303	ENSBTAG00000027397	PPP1R3D	0.00728816	-1.96752	rs208702109	missense_variant
13_60403298	ENSBTAG00000050105	C13H20orf202	0.0239051	-1.39988	rs210921160	missense_variant
13_62874926	ENSBTAG00000034077	ASIP	0.0059995	-2.18879	rs110521665	missense_variant
13_62877162	ENSBTAG00000034077	ASIP	0.040429	-1.97385	rs109639152	synonymous_variant
13_62878804	ENSBTAG00000034077	ASIP	0.000723384	-2.64152	rs207853696	missense_variant
13_62880464	ENSBTAG00000034077	ASIP	0.028907	-2.13355	rs109471108	synonymous_variant
13_62892861	ENSBTAG00000034077	ASIP	0.0216728	-2.12452	rs211488683	synonymous_variant
13_62915081	ENSBTAG00000034077	ASIP	0.0197416	-1.80765	rs29020996	missense_variant
13_63143362	ENSBTAG00000034077	ASIP	0.0281588	1.95368	rs42791683	intergenic_variant
13_63144522	ENSBTAG00000034077	ASIP	0.0343595	-2.05857	rs449949588	intergenic_variant
13_63149358	ENSBTAG00000034077	ASIP	0.0148795	2.28859	rs42791680	downstream_gene_variant
13_63197058	ENSBTAG00000034077	ASIP	0.000497562	-2.26119	rs110136678	synonymous_variant
13_63213999	ENSBTAG00000034077	ASIP	0.0367746	-2.04485	rs208332130	3_prime_UTR_variant
13_63710330	ENSBTAG00000034077	ASIP	0.0124591	-2.25358	rs384516240	intergenic_variant
13_63888826	ENSBTAG00000034077	ASIP	0.000986629	-2.15748	rs109298609	intron_variant
13_64545419	ENSBTAG00000034077	ASIP	0.0368693	-2.03662	rs208864007	downstream_gene_variant
13_64729394	ENSBTAG00000053187	FER1L4	0.0162196	1.37325	rs518801220	missense_variant
13_64729460	ENSBTAG00000053187	FER1L4	0.0229577	1.1739	rs210907027	synonymous_variant
13_64927817	ENSBTAG00000053187	FER1L4	0.0332277	1.16609	rs210539784	intron_variant
13_66015227	ENSBTAG00000005086	RPRD1B	0.0207811	-0.158601	rs109437550	downstream_gene_variant
13_66197569	ENSBTAG00000005086	RPRD1B	0.011385	-0.169169	rs110087336	3_prime_UTR_variant
13_66890898	ENSBTAG00000005086	RPRD1B	0.0361996	-0.175701	rs41711369	missense_variant
13_69777595	ENSBTAG00000000309	PTPRT	9.9915e-05	-3.01226	rs210893576	intron_variant
13_69985561	ENSBTAG00000000309	PTPRT	0.00856964	-2.56032	-	intron_variant
13_70073814	ENSBTAG00000000309	PTPRT	0.0374306	-3.23924	rs109540925	synonymous_variant
13_72100549	ENSBTAG00000021033	SGK2	0.0152979	-2.35797	rs460933765	3_prime_UTR_variant
13_72633005	ENSBTAG00000037925	ENSBTAG00000037925	0.00526834	-1.23191	rs714110939	splice_region_variant,intron_variant
13_72633161	ENSBTAG00000021033	SGK2	0.00301668	-3.04842	rs517940468	synonymous_variant
13_72909494	ENSBTAG00000046614	ENSBTAG00000046614	0.0460143	2.3487	rs41714679	downstream_gene_variant
13_73038520	ENSBTAG00000021033	SGK2	0.037648	2.92149	rs41703521	synonymous_variant
13_73458937	ENSBTAG00000046614	ENSBTAG00000046614	0.0219241	2.44222	rs110236406	downstream_gene_variant
13_73459986	ENSBTAG00000004148	SLPI	0.00265084	3.88457	rs209606682	downstream_gene_variant
13_73518255	ENSBTAG00000039028	PI3	0.0316331	1.35722	rs133473369	missense_variant
13_73518255	ENSBTAG00000051666	WFDC15B	0.0410506	1.35318	rs133473369	missense_variant
13_73518257	ENSBTAG00000039028	PI3	0.0481837	1.12702	rs137245410	missense_variant
13_73518257	ENSBTAG00000051666	WFDC15B	0.0332529	1.1862	rs137245410	missense_variant
13_73518676	ENSBTAG00000039028	PI3	0.036018	-1.2282	-	3_prime_UTR_variant
13_73671171	ENSBTAG00000015127	SDC4	0.0268135	-0.446642	rs109938287	3_prime_UTR_variant
13_73736308	ENSBTAG00000046614	ENSBTAG00000046614	0.0322177	2.38239	rs382117667	upstream_gene_variant
13_73757750	ENSBTAG00000014329	ENSBTAG00000014329	0.0268135	1.19855	rs137025777	intron_variant
13_74299732	ENSBTAG00000046614	ENSBTAG00000046614	0.0192881	2.29368	-	missense_variant
13_79847237	ENSBTAG00000049509	MOCS3	0.0220096	0.26098	-	downstream_gene_variant
13_81638392	ENSBTAG00000007917	TSHZ2	0.0443357	-0.828316	rs522580351	intron_variant
13_81638392	ENSBTAG00000008812	PFDN4	0.036304	0.51304	rs522580351	intron_variant
14_1011972	ENSBTAG00000004970	LRRC24	0.000920738	0.562183	rs441747561	intron_variant
14_1011972	ENSBTAG00000007835	GPT	0.0198949	0.676594	rs441747561	intron_variant
14_1011972	ENSBTAG00000008421	SCRIB	0.0185387	0.398863	rs441747561	intron_variant
14_1011972	ENSBTAG00000009811	BOP1	0.00993414	0.495608	rs441747561	intron_variant
14_1011972	ENSBTAG00000012235	SHARPIN	0.0204126	0.362084	rs441747561	intron_variant
14_1011972	ENSBTAG00000020751	HSF1	0.0147339	0.391924	rs441747561	intron_variant
14_1011972	ENSBTAG00000035254	CYHR1	0.000799469	0.420437	rs441747561	intron_variant
14_1011972	ENSBTAG00000045791	ZNF623	0.00168041	-0.882939	rs441747561	intron_variant
14_1013257	ENSBTAG00000009811	BOP1	0.032923	0.353401	rs137256057	intron_variant
14_1013571	ENSBTAG00000007753	KIFC2	0.0264148	0.760826	rs137020214	intron_variant
14_1013683	ENSBTAG00000007753	KIFC2	0.0346857	0.873339	rs135909453	intron_variant
14_1013683	ENSBTAG00000009974	TSNARE1	0.0299266	0.417194	rs135909453	intron_variant
14_1030381	ENSBTAG00000007753	KIFC2	0.0109184	0.719981	rs722524519	upstream_gene_variant
14_1030381	ENSBTAG00000026356	DGAT1	0.0441349	0.309062	rs722524519	upstream_gene_variant
14_1030381	ENSBTAG00000045791	ZNF623	0.0428306	-0.458158	rs722524519	upstream_gene_variant
14_1045197	ENSBTAG00000009974	TSNARE1	0.0195521	0.509737	rs462285078	upstream_gene_variant
14_1071264	ENSBTAG00000007753	KIFC2	0.0102823	-0.944628	rs109168197	downstream_gene_variant
14_1092891	ENSBTAG00000007753	KIFC2	0.0106378	0.965874	rs522518347	upstream_gene_variant
14_1092891	ENSBTAG00000007835	GPT	0.0186179	0.572419	rs522518347	upstream_gene_variant
14_1092891	ENSBTAG00000008079	NRBP2	0.0428333	0.416455	rs522518347	upstream_gene_variant
14_1096874	ENSBTAG00000007753	KIFC2	0.0324997	0.997564	rs521432964	upstream_gene_variant
14_1106620	ENSBTAG00000004970	LRRC24	0.0336545	0.38345	rs459563237	intron_variant
14_1106620	ENSBTAG00000007753	KIFC2	0.00728584	0.971321	rs459563237	intron_variant
14_1106620	ENSBTAG00000008079	NRBP2	0.0328858	0.418476	rs459563237	intron_variant
14_1106620	ENSBTAG00000008421	SCRIB	0.00987013	0.343716	rs459563237	intron_variant
14_1106620	ENSBTAG00000009811	BOP1	0.00808524	0.414875	rs459563237	intron_variant
14_1106620	ENSBTAG00000012235	SHARPIN	0.00144941	0.343731	rs459563237	intron_variant
14_1106620	ENSBTAG00000018455	COMMD5	0.0154463	0.343374	rs459563237	intron_variant
14_1106620	ENSBTAG00000020751	HSF1	0.0312745	0.306997	rs459563237	intron_variant
14_1106620	ENSBTAG00000026356	DGAT1	0.0496632	0.402661	rs459563237	intron_variant
14_1106620	ENSBTAG00000035254	CYHR1	0.00317404	0.3292	rs459563237	intron_variant
14_1106620	ENSBTAG00000045791	ZNF623	0.000539138	-0.760376	rs459563237	intron_variant
14_1107673	ENSBTAG00000007753	KIFC2	0.016585	1.10147	rs520830477	intron_variant
14_1107673	ENSBTAG00000007835	GPT	0.0325485	0.643807	rs520830477	intron_variant
14_1107673	ENSBTAG00000007838	MFSD3	0.0268135	0.562366	rs520830477	intron_variant
14_1107673	ENSBTAG00000008079	NRBP2	0.00278912	0.578645	rs520830477	intron_variant
14_1107673	ENSBTAG00000008421	SCRIB	0.0300808	0.379769	rs520830477	intron_variant
14_1107673	ENSBTAG00000026356	DGAT1	0.00708179	0.552506	rs520830477	intron_variant
14_1107673	ENSBTAG00000048486	IQANK1	0.0106378	0.934243	rs520830477	intron_variant
[truncated: 2,678 more rows]

## Sheet: Gene Annotation
Ensembl Gene ID	# eQTLs	Gene Symbol	Gene Biotype	Is TF?	TF Family	Is DEG?
ENSBTAG00000053827	93	ENSBTAG00000053827	protein_coding	No		No
ENSBTAG00000016148	65	ENSBTAG00000016148	lncRNA	No		No
ENSBTAG00000038132	61	AIFM3	protein_coding	No		No
ENSBTAG00000052979	51	TMEM69	protein_coding	No		No
ENSBTAG00000026758	48	ENSBTAG00000026758	protein_coding	No		No
ENSBTAG00000030839	46	PWWP3A	protein_coding	No		No
ENSBTAG00000005728	46	CDHR4	protein_coding	No		No
ENSBTAG00000002837	44	TOR1B	protein_coding	No		No
ENSBTAG00000016319	43	CYB5D2	protein_coding	No		No
ENSBTAG00000051828	40	ENSBTAG00000051828	pseudogene	No		No
ENSBTAG00000016072	38	SHC2	protein_coding	No		No
ENSBTAG00000014402	37	GIMAP8	protein_coding	No		No
ENSBTAG00000020973	37	RFT1	protein_coding	No		No
ENSBTAG00000052527	37	ENSBTAG00000052527	lncRNA	No		No
ENSBTAG00000038050	35	ZNF420	protein_coding	Yes	zf-C2H2	No
ENSBTAG00000052516	33	CDA	protein_coding	No		No
ENSBTAG00000048470	33	IFITM1	protein_coding	No		No
ENSBTAG00000005182	32	BoLA	protein_coding	No		No
ENSBTAG00000021430	31	UPK3B	protein_coding	No		No
ENSBTAG00000000170	30	GSTT4	protein_coding	No		No
ENSBTAG00000048353	30	ENSBTAG00000048353	protein_coding	No		No
ENSBTAG00000053832	29	ENSBTAG00000053832	protein_coding	No		No
ENSBTAG00000019017	29	ENSBTAG00000019017	protein_coding	No		No
ENSBTAG00000007753	28	KIFC2	protein_coding	No		No
ENSBTAG00000053662	28	ENSBTAG00000053662	protein_coding	No		No
ENSBTAG00000018375	27	ATCAY	protein_coding	No		No
ENSBTAG00000053433	27	ENSBTAG00000053433	protein_coding	No		No
ENSBTAG00000011007	26	TTYH2	protein_coding	No		No
ENSBTAG00000032198	26	ENSBTAG00000032198	protein_coding	No		No
ENSBTAG00000003871	24	CYP2B6	protein_coding	No		No
ENSBTAG00000053664	24	ENSBTAG00000053664	lncRNA	No		No
ENSBTAG00000014596	23	EFHD1	protein_coding	No		No
ENSBTAG00000048740	23	ENSBTAG00000048740	protein_coding	No		No
ENSBTAG00000001817	23	TMEM161A	protein_coding	No		No
ENSBTAG00000024272	22	ENSBTAG00000024272	protein_coding	No		No
ENSBTAG00000045791	22	ZNF623	protein_coding	Yes	zf-C2H2	No
ENSBTAG00000051089	22	ENSBTAG00000051089	pseudogene	No		No
ENSBTAG00000001793	21	HSD11B1L	protein_coding	No		No
ENSBTAG00000034995	21	ITPRIPL1	protein_coding	No		No
ENSBTAG00000019588	20	BLA-DQB	protein_coding	No		No
ENSBTAG00000017434	19	MROH2A	protein_coding	No		No
ENSBTAG00000007983	19	ZNF775	protein_coding	Yes	zf-C2H2	No
ENSBTAG00000000026	19	VPS33B	protein_coding	No		No
ENSBTAG00000037605	19	ENSBTAG00000037605	protein_coding	No		No
ENSBTAG00000007075	19	ENSBTAG00000007075	protein_coding	No		No
ENSBTAG00000006005	18	MPND	protein_coding	No		No
ENSBTAG00000049294	18	ENSBTAG00000049294	protein_coding	No		No
ENSBTAG00000017886	18	CABP7	protein_coding	No		No
ENSBTAG00000038322	18	ENSBTAG00000038322	protein_coding	Yes	zf-C2H2	No
ENSBTAG00000007958	18	TNS4	protein_coding	No		No
ENSBTAG00000005433	18	SSUH2	protein_coding	No		No
ENSBTAG00000005715	18	FUOM	protein_coding	No		No
ENSBTAG00000051897	17	NMNAT1	protein_coding	No		No
ENSBTAG00000012854	17	GSDMB	protein_coding	No		No
ENSBTAG00000054230	17	ENSBTAG00000054230	protein_coding	No		No
ENSBTAG00000000582	17	LY6G6E	protein_coding	No		No
ENSBTAG00000013832	16	TRIT1	protein_coding	No		No
ENSBTAG00000017123	16	ZNF354B	protein_coding	Yes	zf-C2H2	No
ENSBTAG00000010166	16	MIC2	protein_coding	No		No
ENSBTAG00000005146	16	ENSBTAG00000005146	protein_coding	No		No
ENSBTAG00000020369	16	NOXO1	protein_coding	No		No
ENSBTAG00000000342	16	PLOD3	protein_coding	No		No
ENSBTAG00000034645	15	PON3	protein_coding	No		No
ENSBTAG00000033543	15	RRAGA	protein_coding	No		No
ENSBTAG00000037452	15	ENSBTAG00000037452	protein_coding	No		No
ENSBTAG00000052913	15	ENSBTAG00000052913	protein_coding	No		No
ENSBTAG00000050726	15	CD300H	protein_coding	No		No
ENSBTAG00000002069	15	BOLA	protein_coding	No		No
ENSBTAG00000020116	15	JSP.1	protein_coding	No		No
ENSBTAG00000021664	15	TACR2	protein_coding	No		No
ENSBTAG00000014150	14	BBLN	protein_coding	No		No
ENSBTAG00000034077	14	ASIP	protein_coding	No		No
ENSBTAG00000009811	14	BOP1	protein_coding	No		No
ENSBTAG00000035254	14	CYHR1	protein_coding	No		No
ENSBTAG00000013971	14	PI4KA	protein_coding	No		No
ENSBTAG00000039129	14	ENSBTAG00000039129	protein_coding	No		No
ENSBTAG00000051007	13	ENSBTAG00000051007	lncRNA	No		Yes
ENSBTAG00000054385	13	ENSBTAG00000054385	lncRNA	No		No
ENSBTAG00000016398	13	DNAJC22	protein_coding	No		No
ENSBTAG00000020980	13	CAT	protein_coding	No		No
ENSBTAG00000053829	13	ENSBTAG00000053829	protein_coding	No		No
ENSBTAG00000001374	13	METTL27	protein_coding	No		No
ENSBTAG00000047560	12	C2CD4C	protein_coding	No		No
ENSBTAG00000000250	12	HDHD3	protein_coding	No		No
ENSBTAG00000030246	12	ENTPD8	protein_coding	No		No
ENSBTAG00000021121	12	PPIL2	protein_coding	No		No
ENSBTAG00000045955	12	TSSK1B	protein_coding	No		No
ENSBTAG00000049610	12	ZNF234	protein_coding	No		No
ENSBTAG00000044132	12	NTN5	protein_coding	No		No
ENSBTAG00000049178	12	ENSBTAG00000049178	protein_coding	No		No
ENSBTAG00000003462	12	ZNF135	protein_coding	Yes	zf-C2H2	No
ENSBTAG00000051845	12	ENSBTAG00000051845	protein_coding	No		No
ENSBTAG00000019399	11	CNKSR1	protein_coding	No		No
ENSBTAG00000055116	11	ENSBTAG00000055116	protein_coding	No		No
ENSBTAG00000033423	11	EFNA3	protein_coding	No		No
ENSBTAG00000014534	11	EEF1A1	protein_coding	No		No
ENSBTAG00000038112	11	ENSBTAG00000038112	protein_coding	No		No
ENSBTAG00000012106	11	ADCK1	protein_coding	No		No
ENSBTAG00000050060	11	NCR3LG1	protein_coding	No		No
ENSBTAG00000050035	11	ZNF226	protein_coding	No		No
ENSBTAG00000051367	11	ENSBTAG00000051367	protein_coding	No		Yes
ENSBTAG00000021695	11	GLYCTK	protein_coding	No		No
ENSBTAG00000054342	11	MIC1	protein_coding	No		No
ENSBTAG00000002477	11	MRM2	protein_coding	No		No
ENSBTAG00000023393	10	AIRE	protein_coding	Yes	SAND	No
ENSBTAG00000037634	10	ENSBTAG00000037634	protein_coding	No		No
ENSBTAG00000019600	10	OOEP	protein_coding	No		No
ENSBTAG00000015481	10	MTIF2	protein_coding	No		No
ENSBTAG00000007703	10	NMT2	protein_coding	No		No
ENSBTAG00000001151	10	APLP1	protein_coding	No		No
ENSBTAG00000008614	10	KASH5	protein_coding	No		No
ENSBTAG00000015258	10	P2RX5	protein_coding	No		Yes
ENSBTAG00000005974	10	APOBEC2	protein_coding	No		No
ENSBTAG00000049109	10	ENSBTAG00000049109	protein_coding	No		Yes
ENSBTAG00000004215	9	RARRES2	protein_coding	No		No
ENSBTAG00000011000	9	HDAC10	protein_coding	No		No
ENSBTAG00000006392	9	TTC7B	protein_coding	No		No
ENSBTAG00000020751	9	HSF1	protein_coding	Yes	HSF	No
ENSBTAG00000026356	9	DGAT1	protein_coding	No		No
ENSBTAG00000006770	9	MTBP	protein_coding	No		No
ENSBTAG00000017890	9	ZMAT5	protein_coding	No		No
ENSBTAG00000002214	9	TAT	protein_coding	No		No
ENSBTAG00000033642	9	ENSBTAG00000033642	protein_coding	Yes	zf-C2H2	No
ENSBTAG00000037988	9	ZSCAN31	protein_coding	Yes	zf-C2H2	No
ENSBTAG00000011075	9	PLPBP	protein_coding	No		No
ENSBTAG00000055107	8	PIGP	protein_coding	No		No
ENSBTAG00000016204	8	C1RL	protein_coding	No		No
ENSBTAG00000018052	8	PTPRS	protein_coding	No		No
ENSBTAG00000025760	8	ENSBTAG00000025760	protein_coding	No		Yes
ENSBTAG00000050526	8	ENSBTAG00000050526	lncRNA	No		No
ENSBTAG00000007835	8	GPT	protein_coding	No		No
ENSBTAG00000008743	8	ALDH2	protein_coding	No		No
ENSBTAG00000054088	8	ENSBTAG00000054088	lncRNA	No		No
ENSBTAG00000050388	8	KRBA2	protein_coding	No		No
ENSBTAG00000003958	8	TMEM220	protein_coding	No		No
ENSBTAG00000013273	8	PIGL	protein_coding	No		No
ENSBTAG00000047262	8	KRT42	protein_coding	No		No
ENSBTAG00000017011	8	CCDC125	protein_coding	No		No
ENSBTAG00000044659	8	SCARNA13	scaRNA	No		No
ENSBTAG00000031355	8	ENSBTAG00000031355	protein_coding	No		No
ENSBTAG00000032642	8	GSTA3	protein_coding	No		No
ENSBTAG00000015178	8	ECI2	protein_coding	No		No
ENSBTAG00000006393	8	FECH	protein_coding	No		No
ENSBTAG00000009201	8	CORO7	protein_coding	No		No
ENSBTAG00000012944	8	USP35	protein_coding	No		No
ENSBTAG00000000773	8	TTC9C	protein_coding	No		No
ENSBTAG00000010394	7	MCF2L2	protein_coding	No		No
ENSBTAG00000034680	7	FAM131C	protein_coding	No		No
ENSBTAG00000039588	7	ENSBTAG00000039588	protein_coding	No		No
ENSBTAG00000003449	7	KCP	protein_coding	No		No
ENSBTAG00000047942	7	DESI1	protein_coding	No		No
ENSBTAG00000003017	7	TTC38	protein_coding	No		No
ENSBTAG00000046266	7	TNFSF9	protein_coding	No		No
ENSBTAG00000053097	7	ENSBTAG00000053097	protein_coding	No		No
ENSBTAG00000004815	7	ENSBTAG00000004815	protein_coding	No		No
ENSBTAG00000020844	7	PGAP4	protein_coding	No		No
ENSBTAG00000003474	7	RAB15	protein_coding	No		No
ENSBTAG00000052845	7	ZBED3	protein_coding	No		No
ENSBTAG00000030319	7	GBGT1	protein_coding	No		No
ENSBTAG00000054594	7	ENSBTAG00000054594	protein_coding	No		No
ENSBTAG00000004970	7	LRRC24	protein_coding	No		Yes
ENSBTAG00000008421	7	SCRIB	protein_coding	No		No
ENSBTAG00000008079	7	NRBP2	protein_coding	No		No
ENSBTAG00000038532	7	FOLR3	protein_coding	No		No
ENSBTAG00000004790	7	UBE2T	protein_coding	No		No
ENSBTAG00000043976	7	RNFT2	protein_coding	No		No
ENSBTAG00000017872	7	ZNF304	protein_coding	Yes	zf-C2H2	No
ENSBTAG00000030175	7	FBF1	protein_coding	No		No
ENSBTAG00000013423	7	GLRX5	protein_coding	No		No
ENSBTAG00000004834	7	CNOT10	protein_coding	No		No
ENSBTAG00000007514	7	CPNE5	protein_coding	No		No
ENSBTAG00000001476	7	ENSBTAG00000001476	protein_coding	No		No
ENSBTAG00000000786	7	NQO2	protein_coding	No		No
ENSBTAG00000020927	7	HSD17B8	protein_coding	No		No
ENSBTAG00000002019	7	SERPINB5	protein_coding	No		No
ENSBTAG00000050197	7	C28H10orf99	protein_coding	No		No
ENSBTAG00000054697	6	ENSBTAG00000054697	lncRNA	No		Yes
ENSBTAG00000015844	6	TFPI2	protein_coding	No		No
ENSBTAG00000008066	6	ENSBTAG00000008066	protein_coding	No		No
ENSBTAG00000037799	6	ENSBTAG00000037799	protein_coding	No		No
ENSBTAG00000015562	6	PLBD1	protein_coding	No		No
ENSBTAG00000019868	6	RUFY1	protein_coding	No		No
ENSBTAG00000016235	6	RNASEH1	protein_coding	No		No
ENSBTAG00000025814	6	TMEM202	protein_coding	No		No
ENSBTAG00000009703	6	MYH7	protein_coding	No		No
ENSBTAG00000020331	6	COQ6	protein_coding	No		No
ENSBTAG00000006957	6	SLC2A8	protein_coding	No		No
ENSBTAG00000012235	6	SHARPIN	protein_coding	No		No
ENSBTAG00000002361	6	TMCC2	protein_coding	No		No
ENSBTAG00000003804	6	SCCPDH	protein_coding	No		No
ENSBTAG00000007804	6	RILPL2	protein_coding	No		No
ENSBTAG00000032018	6	ZNF19	protein_coding	Yes	zf-C2H2	No
ENSBTAG00000008502	6	ENSBTAG00000008502	protein_coding	No		No
ENSBTAG00000030393	6	RDH13	protein_coding	No		No
ENSBTAG00000008109	6	TMEM97	protein_coding	No		No
ENSBTAG00000004155	6	SPATA20	protein_coding	No		No
ENSBTAG00000026645	6	ENSBTAG00000026645	protein_coding	No		No
ENSBTAG00000053495	6	ENSBTAG00000053495	lncRNA	No		No
ENSBTAG00000016522	6	C21H15orf40	protein_coding	No		No
ENSBTAG00000026893	6	EXOC3L4	protein_coding	No		No
ENSBTAG00000021516	6	GSTA1	protein_coding	No		No
ENSBTAG00000006379	6	BPHL	protein_coding	No		No
ENSBTAG00000001470	6	DTX2	protein_coding	No		No
ENSBTAG00000008295	6	ACTL6B	protein_coding	No		No
ENSBTAG00000011832	6	ALDH18A1	protein_coding	No		No
ENSBTAG00000054763	6	ENSBTAG00000054763	protein_coding	No		No
ENSBTAG00000014721	5	MUC4	protein_coding	No		No
ENSBTAG00000009831	5	OCA2	protein_coding	No		No
ENSBTAG00000047365	5	ENSBTAG00000047365	protein_coding	No		No
ENSBTAG00000009725	5	AOX1	protein_coding	No		No
ENSBTAG00000020616	5	DGKD	protein_coding	No		No
ENSBTAG00000005797	5	AGXT	protein_coding	No		No
ENSBTAG00000009433	5	BGLAP	protein_coding	No		No
ENSBTAG00000020037	5	CYB5RL	protein_coding	No		No
ENSBTAG00000013050	5	ZNF277	protein_coding	Yes	zf-C2H2	No
ENSBTAG00000012192	5	ENSBTAG00000012192	protein_coding	No		Yes
ENSBTAG00000010955	5	NUP54	protein_coding	No		No
ENSBTAG00000000414	5	FUT6	protein_coding	No		No
ENSBTAG00000006001	5	STAP2	protein_coding	No		No
ENSBTAG00000024904	5	IQCN	pseudogene	No		No
ENSBTAG00000012740	5	PIGB	protein_coding	No		No
ENSBTAG00000019513	5	C11H9orf50	protein_coding	No		No
ENSBTAG00000020747	5	ASS1	protein_coding	No		No
ENSBTAG00000052600	5	ENSBTAG00000052600	protein_coding	No		No
ENSBTAG00000001947	5	ZNF514	protein_coding	Yes	zf-C2H2	No
ENSBTAG00000006730	5	SUSD2	protein_coding	No		No
ENSBTAG00000017867	5	YPEL1	protein_coding	No		No
ENSBTAG00000002764	5	IGFLR1	protein_coding	No		No
ENSBTAG00000023611	5	ZBTB32	protein_coding	Yes	ZBTB	No
ENSBTAG00000011844	5	ENSBTAG00000011844	protein_coding	Yes	zf-C2H2	No
ENSBTAG00000009460	5	ZNF550	protein_coding	Yes	zf-C2H2	No
ENSBTAG00000015866	5	ENSBTAG00000015866	protein_coding	Yes	zf-C2H2	No
ENSBTAG00000017094	5	SHMT1	protein_coding	No		No
ENSBTAG00000039466	5	CDR2L	protein_coding	No		No
ENSBTAG00000040111	5	OTOP3	protein_coding	No		No
ENSBTAG00000017242	5	FADS6	protein_coding	No		No
ENSBTAG00000051832	5	ENSBTAG00000051832	lncRNA	No		No
ENSBTAG00000052215	5	MESP1	protein_coding	No		No
ENSBTAG00000018642	5	RCCD1	protein_coding	No		No
ENSBTAG00000015750	5	AMN	protein_coding	No		No
ENSBTAG00000033453	5	MTCH1	protein_coding	No		No
ENSBTAG00000012208	5	ENSBTAG00000012208	protein_coding	No		No
ENSBTAG00000005674	5	NEU1	protein_coding	No		No
ENSBTAG00000014904	5	SIRT5	protein_coding	No		No
ENSBTAG00000009964	5	DNASE1L2	protein_coding	No		No
ENSBTAG00000020440	5	PTCD1	protein_coding	No		No
ENSBTAG00000052720	5	ENSBTAG00000052720	protein_coding	No		No
ENSBTAG00000018465	4	KCNAB1	protein_coding	No		No
ENSBTAG00000008431	4	MOGAT1	protein_coding	No		No
ENSBTAG00000007996	4	HTR6	protein_coding	No		No
ENSBTAG00000053696	4	ENSBTAG00000053696	protein_coding	No		Yes
ENSBTAG00000038938	4	GBP2	protein_coding	No		No
ENSBTAG00000000505	4	KYAT3	protein_coding	No		No
ENSBTAG00000000305	4	LMO4	protein_coding	No		No
ENSBTAG00000003774	4	C8A	protein_coding	No		No
ENSBTAG00000004958	4	PTPRN2	protein_coding	No		No
ENSBTAG00000016496	4	ZNF641	protein_coding	Yes	zf-C2H2	No
ENSBTAG00000020459	4	TIMELESS	protein_coding	No		No
ENSBTAG00000003651	4	OTOP1	protein_coding	No		No
ENSBTAG00000004797	4	TRMT44	protein_coding	No		No
ENSBTAG00000018673	4	TRIM17	protein_coding	No		No
ENSBTAG00000034626	4	FBXO16	protein_coding	No		No
ENSBTAG00000005884	4	WDR31	protein_coding	No		No
ENSBTAG00000009596	4	C8H9orf43	protein_coding	No		No
ENSBTAG00000055183	4	HRCT1	protein_coding	No		No
ENSBTAG00000015166	4	PNLDC1	protein_coding	No		No
ENSBTAG00000002706	4	GSTZ1	protein_coding	No		No
ENSBTAG00000047449	4	ENSBTAG00000047449	protein_coding	No		No
ENSBTAG00000036101	4	KYAT1	protein_coding	No		No
ENSBTAG00000020465	4	FERMT1	protein_coding	No		No
ENSBTAG00000046614	4	ENSBTAG00000046614	protein_coding	No		No
ENSBTAG00000002650	4	ZPR1	protein_coding	No		No
ENSBTAG00000052878	4	ENSBTAG00000052878	protein_coding	No		No
ENSBTAG00000021611	4	IFTAP	protein_coding	No		No
ENSBTAG00000015885	4	PPFIA4	protein_coding	No		No
ENSBTAG00000020839	4	MEGF6	protein_coding	No		No
ENSBTAG00000034185	4	ENSBTAG00000034185	protein_coding	No		No
ENSBTAG00000013266	4	PMFBP1	protein_coding	No		No
ENSBTAG00000052394	4	ENSBTAG00000052394	protein_coding	No		No
ENSBTAG00000010501	4	SELENOV	protein_coding	No		No
ENSBTAG00000002853	4	HRC	protein_coding	No		No
ENSBTAG00000014328	4	MGC138914	protein_coding	No		No
ENSBTAG00000045854	4	ENSBTAG00000045854	protein_coding	No		No
ENSBTAG00000010311	4	MRM1	protein_coding	No		No
ENSBTAG00000003629	4	ASPA	protein_coding	No		No
ENSBTAG00000020853	4	SLC16A13	protein_coding	No		No
ENSBTAG00000005978	4	PIK3R5	protein_coding	No		Yes
ENSBTAG00000009979	4	HOXB2	protein_coding	Yes	Homeobox	No
ENSBTAG00000039283	4	ENSBTAG00000039283	pseudogene	No		Yes
ENSBTAG00000047510	4	SMIM6	protein_coding	No		No
ENSBTAG00000049333	4	ENSBTAG00000049333	protein_coding	No		No
ENSBTAG00000011311	4	CCDC12	protein_coding	No		No
ENSBTAG00000009656	4	ENSBTAG00000009656	protein_coding	No		No
ENSBTAG00000014434	4	CCHCR1	protein_coding	No		No
ENSBTAG00000006960	4	DHX16	protein_coding	No		No
ENSBTAG00000050149	4	ENSBTAG00000050149	lncRNA	No		No
ENSBTAG00000018954	4	ELP2	protein_coding	No		No
ENSBTAG00000011622	4	C24H18orf21	protein_coding	No		No
ENSBTAG00000000279	4	RAB26	protein_coding	No		No
ENSBTAG00000020109	4	TRAP1	protein_coding	No		No
ENSBTAG00000003020	4	SSC4D	protein_coding	No		No
ENSBTAG00000001066	4	PILRA	protein_coding	No		Yes
ENSBTAG00000010606	4	PPP1R3B	protein_coding	No		No
ENSBTAG00000001391	4	ANKRD42	protein_coding	No		No
ENSBTAG00000003369	4	SYT12	protein_coding	No		No
ENSBTAG00000018538	3	CEP70	protein_coding	No		No
ENSBTAG00000000524	3	CSTB	protein_coding	No		No
ENSBTAG00000010485	3	MFN1	protein_coding	No		No
ENSBTAG00000012997	3	SMPDL3B	protein_coding	No		No
ENSBTAG00000012966	3	SCRN3	protein_coding	No		No
ENSBTAG00000015066	3	LANCL1	protein_coding	No		No
ENSBTAG00000010622	3	TRIM46	protein_coding	No		No
ENSBTAG00000007320	3	PI4KB	protein_coding	No		No
ENSBTAG00000032187	3	ZNF697	protein_coding	Yes	zf-C2H2	No
ENSBTAG00000002947	3	LY9	protein_coding	No		No
ENSBTAG00000014768	3	ZNF786	protein_coding	Yes	zf-C2H2	No
ENSBTAG00000006732	3	NRCAM	protein_coding	No		No
ENSBTAG00000038235	3	NOD1	protein_coding	No		No
ENSBTAG00000044624	3	U7	snRNA	No		No
ENSBTAG00000016649	3	CCND2	protein_coding	No		No
ENSBTAG00000010573	3	FAM227A	protein_coding	No		No
ENSBTAG00000054859	3	ENSBTAG00000054859	protein_coding	No		No
ENSBTAG00000025005	3	METTL7A	protein_coding	No		No
ENSBTAG00000001489	3	TUBA1A	protein_coding	No		No
ENSBTAG00000026779	3	LYZ	protein_coding	No		No
ENSBTAG00000053951	3	SPX	protein_coding	No		No
ENSBTAG00000004893	3	ACOX3	protein_coding	No		No
ENSBTAG00000005668	3	SLC39A8	protein_coding	No		No
ENSBTAG00000006044	3	KLHL5	protein_coding	No		No
ENSBTAG00000007816	3	ENSBTAG00000007816	processed_pseudogene	No		No
ENSBTAG00000016936	3	MISP3	protein_coding	No		No
ENSBTAG00000050244	3	ZNF177	protein_coding	No		No
ENSBTAG00000006067	3	VMAC	protein_coding	No		No
ENSBTAG00000008021	3	ENSBTAG00000008021	protein_coding	No		No
ENSBTAG00000047103	3	IDNK	protein_coding	No		No
ENSBTAG00000047902	3	ULBP21	protein_coding	No		No
ENSBTAG00000033891	3	MGAT2	protein_coding	No		No
ENSBTAG00000005479	3	LIPC	protein_coding	No		No
ENSBTAG00000013043	3	AP5M1	protein_coding	No		No
ENSBTAG00000015052	3	PROX2	protein_coding	Yes	HPD	No
ENSBTAG00000025161	3	AGPAT2	protein_coding	No		No
ENSBTAG00000012519	3	XDH	protein_coding	No		No
ENSBTAG00000054241	3	ENSBTAG00000054241	protein_coding	No		No
ENSBTAG00000005704	3	IL1RL2	protein_coding	No		Yes
ENSBTAG00000006716	3	PTGS1	protein_coding	No		No
ENSBTAG00000018410	3	EBPL	protein_coding	No		No
ENSBTAG00000053187	3	FER1L4	pseudogene	No		No
ENSBTAG00000005086	3	RPRD1B	protein_coding	No		No
ENSBTAG00000000309	3	PTPRT	protein_coding	No		No
ENSBTAG00000021033	3	SGK2	protein_coding	No		No
ENSBTAG00000039028	3	PI3	protein_coding	No		No
ENSBTAG00000007838	3	MFSD3	protein_coding	No		No
ENSBTAG00000048486	3	IQANK1	protein_coding	No		No
ENSBTAG00000052606	3	TRIM5	protein_coding	No		No
ENSBTAG00000000317	3	MAPK8IP1	protein_coding	No		No
ENSBTAG00000012621	3	RTN4RL2	protein_coding	No		No
ENSBTAG00000000376	3	P2RX3	protein_coding	No		No
ENSBTAG00000010177	3	GOLT1A	protein_coding	No		No
ENSBTAG00000016277	3	MTARC2	protein_coding	No		No
ENSBTAG00000009876	3	C4BPA	protein_coding	No		No
ENSBTAG00000008350	3	KLHL21	protein_coding	No		No
ENSBTAG00000015857	3	TPRG1L	protein_coding	No		No
ENSBTAG00000014707	3	ISG15	protein_coding	No		No
ENSBTAG00000023784	3	TMEM88B	protein_coding	No		No
ENSBTAG00000000795	3	NMNAT2	protein_coding	No		No
ENSBTAG00000049987	3	ENSBTAG00000049987	protein_coding	No		No
ENSBTAG00000032534	3	RHOF	protein_coding	No		No
ENSBTAG00000012851	3	SLC5A1	protein_coding	No		No
ENSBTAG00000048030	3	ENSBTAG00000048030	protein_coding	No		Yes
ENSBTAG00000020632	3	NQO1	protein_coding	No		No
ENSBTAG00000023614	3	NUDT19	protein_coding	No		No
ENSBTAG00000049726	3	SRRM5	protein_coding	No		No
ENSBTAG00000005367	3	VRK3	protein_coding	No		No
ENSBTAG00000049114	3	ENSBTAG00000049114	protein_coding	No		No
ENSBTAG00000052265	3	ENSBTAG00000052265	protein_coding	No		No
ENSBTAG00000040392	3	MGC139164	protein_coding	No		No
ENSBTAG00000021157	3	PPP6R1	protein_coding	No		Yes
ENSBTAG00000045951	3	ENSBTAG00000045951	protein_coding	No		No
ENSBTAG00000030403	3	FIZ1	protein_coding	Yes	zf-C2H2	No
ENSBTAG00000001051	3	OSCAR	protein_coding	No		No
ENSBTAG00000003456	3	ZNF606	protein_coding	Yes	zf-C2H2	No
ENSBTAG00000046394	3	RPL23A	protein_coding	No		No
ENSBTAG00000045500	3	SGSM2	protein_coding	No		No
ENSBTAG00000000134	3	MPDU1	protein_coding	No		No
ENSBTAG00000014374	3	CARD6	protein_coding	No		No
ENSBTAG00000001308	3	ENSBTAG00000001308	protein_coding	No		No
ENSBTAG00000045929	3	ENSBTAG00000045929	protein_coding	No		No
ENSBTAG00000001618	3	ALPK3	protein_coding	No		No
ENSBTAG00000015909	3	PDE8A	protein_coding	No		No
ENSBTAG00000030941	3	ENSBTAG00000030941	protein_coding	No		No
ENSBTAG00000020710	3	CENPQ	protein_coding	No		No
ENSBTAG00000021077	3	BOLA-DQB	protein_coding	No		No
ENSBTAG00000039695	3	PPP1R18	protein_coding	No		No
ENSBTAG00000054404	3	SNN	protein_coding	No		No
ENSBTAG00000051412	3	HBA	protein_coding	No		No
ENSBTAG00000002188	3	C25H16orf89	protein_coding	No		No
ENSBTAG00000039720	3	TMEM225B	protein_coding	No		No
ENSBTAG00000052734	3	PAPOLB	protein_coding	No		No
ENSBTAG00000021180	3	TBATA	protein_coding	No		No
ENSBTAG00000000392	3	ASCC1	protein_coding	No		No
ENSBTAG00000020940	3	ANXA11	protein_coding	No		No
ENSBTAG00000001231	3	CDHR1	protein_coding	No		No
ENSBTAG00000042711	3	ENSBTAG00000042711	snoRNA	No		No
ENSBTAG00000009488	3	NXF1	protein_coding	No		No
ENSBTAG00000015499	3	VPS51	protein_coding	No		No
ENSBTAG00000047680	3	IRF7	protein_coding	Yes	IRF	No
ENSBTAG00000017115	2	TMEM41A	protein_coding	No		No
ENSBTAG00000000684	2	ARHGEF10L	protein_coding	No		No
ENSBTAG00000000815	2	EPHA2	protein_coding	No		No
ENSBTAG00000049919	2	TFPI	protein_coding	No		No
ENSBTAG00000026812	2	AOX2	protein_coding	No		No
ENSBTAG00000006125	2	PLK3	protein_coding	No		No
ENSBTAG00000010663	2	ADAM15	protein_coding	No		No
ENSBTAG00000006081	2	PPM1J	protein_coding	No		No
ENSBTAG00000019026	2	EXTL2	protein_coding	No		No
ENSBTAG00000038233	2	ENSBTAG00000038233	protein_coding	No		No
ENSBTAG00000038625	2	ENSBTAG00000038625	protein_coding	No		No
ENSBTAG00000009215	2	NR1I3	protein_coding	Yes	THR-like	No
ENSBTAG00000014250	2	ZC3HAV1L	protein_coding	No		No
ENSBTAG00000031059	2	LRRC61	protein_coding	No		No
ENSBTAG00000049343	2	ENSBTAG00000049343	protein_coding	No		No
ENSBTAG00000016766	2	TMEM176B	protein_coding	No		No
ENSBTAG00000007762	2	ASIC3	protein_coding	No		No
ENSBTAG00000003751	2	MACC1	protein_coding	No		No
ENSBTAG00000004575	2	FAM126A	protein_coding	No		No
ENSBTAG00000023192	2	ENSBTAG00000023192	protein_coding	No		No
ENSBTAG00000009507	2	PHETA2	protein_coding	No		No
ENSBTAG00000017925	2	LMF2	protein_coding	No		No
ENSBTAG00000049198	2	ENSBTAG00000049198	protein_coding	No		No
ENSBTAG00000026993	2	TMBIM4	protein_coding	No		No
ENSBTAG00000053105	2	TMEM263	protein_coding	No		No
ENSBTAG00000011399	2	YARS2	protein_coding	No		No
ENSBTAG00000052486	2	ENSBTAG00000052486	protein_coding	No		No
ENSBTAG00000039197	2	SLC2A9	protein_coding	No		No
ENSBTAG00000010571	2	PPAT	protein_coding	No		No
ENSBTAG00000005745	2	HPSE	protein_coding	No		No
ENSBTAG00000009849	2	PLAC8A	protein_coding	No		No
ENSBTAG00000026909	2	ENSBTAG00000026909	protein_coding	No		No
ENSBTAG00000015611	2	TBC1D9B	protein_coding	No		No
ENSBTAG00000008192	2	PLPPR2	protein_coding	No		No
ENSBTAG00000016429	2	TMEM205	protein_coding	No		No
ENSBTAG00000003434	2	CERS4	protein_coding	No		No
ENSBTAG00000009975	2	PBX4	protein_coding	Yes	Homeobox	No
ENSBTAG00000004652	2	LPAR2	protein_coding	No		No
ENSBTAG00000005326	2	CSNK1A1	protein_coding	No		No
ENSBTAG00000021586	2	PABIR1	pseudogene	No		No
ENSBTAG00000011434	2	NPR2	protein_coding	No		No
ENSBTAG00000012855	2	LPL	protein_coding	No		No
ENSBTAG00000000720	2	CTSL	protein_coding	No		No
ENSBTAG00000003137	2	PLPPR1	protein_coding	No		No
ENSBTAG00000025853	2	HOMER1	protein_coding	No		No
ENSBTAG00000002710	2	TSSK4	protein_coding	No		No
ENSBTAG00000006613	2	METTL17	protein_coding	No		No
ENSBTAG00000046482	2	ENSBTAG00000046482	protein_coding	No		No
ENSBTAG00000001179	2	TEP1	protein_coding	No		No
ENSBTAG00000011439	2	EPB42	protein_coding	No		No
ENSBTAG00000005547	2	VCPKMT	protein_coding	No		No
ENSBTAG00000014189	2	RGS6	protein_coding	No		No
ENSBTAG00000020305	2	TOR1A	protein_coding	No		No
ENSBTAG00000050776	2	ENSBTAG00000050776	lncRNA	No		No
ENSBTAG00000048358	2	ENSBTAG00000048358	protein_coding	No		No
ENSBTAG00000047029	2	ENSBTAG00000047029	protein_coding	No		No
ENSBTAG00000003904	2	GPN1	protein_coding	No		No
ENSBTAG00000002046	2	COX8B	protein_coding	No		No
ENSBTAG00000019018	2	ENSBTAG00000019018	protein_coding	No		No
ENSBTAG00000001932	2	CRAT	protein_coding	No		No
ENSBTAG00000008787	2	FAM171A1	protein_coding	No		No
ENSBTAG00000053140	2	ENSBTAG00000053140	lncRNA	No		No
ENSBTAG00000018295	2	SEC23B	protein_coding	No		No
ENSBTAG00000018732	2	HSPA12B	protein_coding	No		No
ENSBTAG00000051666	2	WFDC15B	protein_coding	No		No
ENSBTAG00000009974	2	TSNARE1	protein_coding	No		No
ENSBTAG00000018455	2	COMMD5	protein_coding	No		No
ENSBTAG00000050239	2	CASP1	protein_coding	No		No
ENSBTAG00000032079	2	SYT9	protein_coding	No		No
ENSBTAG00000037937	2	ENSBTAG00000037937	protein_coding	No		No
ENSBTAG00000027525	2	ENSBTAG00000027525	protein_coding	No		No
ENSBTAG00000012460	2	ELF5	protein_coding	Yes	ETS	No
ENSBTAG00000021029	2	PRR5L	protein_coding	No		No
ENSBTAG00000007148	2	F2	protein_coding	No		Yes
ENSBTAG00000027477	2	B3GAT1	protein_coding	No		No
ENSBTAG00000012673	2	CDK18	protein_coding	No		No
ENSBTAG00000003232	2	RAB29	protein_coding	No		No
ENSBTAG00000014319	2	DNM3	protein_coding	No		No
ENSBTAG00000024492	2	ENSBTAG00000024492	protein_coding	No		No
ENSBTAG00000015642	2	SDF4	protein_coding	No		No
ENSBTAG00000046172	2	ENSBTAG00000046172	protein_coding	No		No
ENSBTAG00000000758	2	PACC1	protein_coding	No		No
ENSBTAG00000051785	2	bta-mir-29b-2	miRNA	No		No
ENSBTAG00000004789	2	LGR6	protein_coding	No		No
ENSBTAG00000049594	2	ENSBTAG00000049594	lncRNA	No		No
ENSBTAG00000002591	2	GLTP	protein_coding	No		No
ENSBTAG00000054291	2	ENSBTAG00000054291	lncRNA	No		No
ENSBTAG00000030979	2	TUBA3E	protein_coding	No		No
ENSBTAG00000000067	2	SDF2L1	protein_coding	No		No
ENSBTAG00000048123	2	TSSK2	protein_coding	No		No
ENSBTAG00000006779	2	LDHD	protein_coding	No		No
ENSBTAG00000031687	2	ENSBTAG00000031687	protein_coding	Yes	zf-C2H2	No
ENSBTAG00000008902	2	ZNF345	protein_coding	Yes	zf-C2H2	No
ENSBTAG00000023464	2	ENSBTAG00000023464	protein_coding	Yes	zf-C2H2	No
ENSBTAG00000008185	2	RTN2	protein_coding	No		No
ENSBTAG00000018181	2	CCDC8	protein_coding	No		No
ENSBTAG00000023374	2	FUT1	protein_coding	No		No
ENSBTAG00000038487	2	ZNF613	protein_coding	Yes	zf-C2H2	No
ENSBTAG00000033523	2	ENSBTAG00000033523	protein_coding	Yes	zf-C2H2	No
ENSBTAG00000049640	2	ENSBTAG00000049640	lncRNA	No		Yes
ENSBTAG00000050359	2	ENSBTAG00000050359	protein_coding	No		No
ENSBTAG00000021433	2	ENSBTAG00000021433	protein_coding	Yes	zf-C2H2	No
ENSBTAG00000026080	2	LAIR1	protein_coding	No		No
ENSBTAG00000046101	2	ZNF470	protein_coding	Yes	zf-C2H2	Yes
ENSBTAG00000039946	2	ZNF814	protein_coding	No		No
ENSBTAG00000034396	2	PIGW	protein_coding	No		No
ENSBTAG00000017225	2	RNF135	protein_coding	No		No
ENSBTAG00000002564	2	DLG4	protein_coding	No		Yes
ENSBTAG00000009126	2	YBX2	protein_coding	Yes	CSD	No
ENSBTAG00000051950	2	ENSBTAG00000051950	lncRNA	No		No
ENSBTAG00000054068	2	ENSBTAG00000054068	lncRNA	No		No
ENSBTAG00000048965	2	TVP23B	protein_coding	No		No
ENSBTAG00000020520	2	RASD1	protein_coding	No		No
ENSBTAG00000030591	2	CWC25	protein_coding	No		No
ENSBTAG00000033766	2	KRT16	protein_coding	No		No
ENSBTAG00000050549	2	KLHL11	protein_coding	No		No
ENSBTAG00000004723	2	TEX2	protein_coding	No		No
ENSBTAG00000018420	2	POLG2	protein_coding	No		No
ENSBTAG00000019067	2	TMC8	protein_coding	No		No
ENSBTAG00000007125	2	AFMID	protein_coding	No		No
ENSBTAG00000007910	2	EXOC7	protein_coding	No		No
ENSBTAG00000027075	2	ENSBTAG00000027075	protein_coding	No		No
ENSBTAG00000053856	2	ENSBTAG00000053856	lncRNA	No		No
ENSBTAG00000017711	2	WHAMM	protein_coding	No		No
ENSBTAG00000009855	2	FAN1	protein_coding	No		No
ENSBTAG00000006675	2	PCSK6	protein_coding	No		No
ENSBTAG00000013981	2	SPTSSA	protein_coding	No		No
ENSBTAG00000005786	2	ATXN3	protein_coding	No		No
ENSBTAG00000008384	2	SLC25A47	protein_coding	No		No
ENSBTAG00000054196	2	ENSBTAG00000054196	lncRNA	No		No
ENSBTAG00000010995	2	CINP	protein_coding	No		No
ENSBTAG00000052626	2	ENSBTAG00000052626	protein_coding	No		No
ENSBTAG00000009453	2	URGCP	protein_coding	No		No
ENSBTAG00000021912	2	DUSP7	protein_coding	No		No
ENSBTAG00000012335	2	UBA7	protein_coding	No		No
ENSBTAG00000008099	2	CCR5	protein_coding	No		No
ENSBTAG00000007208	2	HDAC11	protein_coding	No		No
ENSBTAG00000052462	2	ENSBTAG00000052462	lncRNA	No		No
ENSBTAG00000019402	2	CFAP100	protein_coding	No		No
ENSBTAG00000037949	2	GSTA5	protein_coding	No		No
ENSBTAG00000031913	2	ENSBTAG00000031913	protein_coding	No		No
ENSBTAG00000005630	2	VWA7	protein_coding	No		No
ENSBTAG00000007643	2	TRIM39	protein_coding	No		No
ENSBTAG00000008837	2	CSNK2B	protein_coding	No		No
ENSBTAG00000038619	2	ENSBTAG00000038619	protein_coding	No		No
ENSBTAG00000019790	2	MSH5	protein_coding	No		No
ENSBTAG00000001477	2	ENSBTAG00000001477	pseudogene	No		No
ENSBTAG00000008349	2	ZNF311	protein_coding	Yes	zf-C2H2	No
ENSBTAG00000052382	2	H2BC4	protein_coding	No		No
ENSBTAG00000001801	2	SYT4	protein_coding	No		No
ENSBTAG00000007696	2	TRAPPC8	protein_coding	No		No
ENSBTAG00000019876	2	DSC1	protein_coding	No		No
ENSBTAG00000017983	2	PRELID3A	protein_coding	No		No
ENSBTAG00000014118	2	GNPTG	pseudogene	No		No
ENSBTAG00000052397	2	ENSBTAG00000052397	protein_coding	No		No
ENSBTAG00000052094	2	ENSBTAG00000052094	lncRNA	No		No
ENSBTAG00000020190	2	KREMEN2	protein_coding	No		Yes
ENSBTAG00000010015	2	NMRAL1	protein_coding	No		No
ENSBTAG00000016765	2	SPACDR	protein_coding	No		No
ENSBTAG00000053556	2	ENSBTAG00000053556	lncRNA	No		No
ENSBTAG00000003191	2	FSCN1	protein_coding	No		No
ENSBTAG00000011841	2	TCTN3	protein_coding	No		No
ENSBTAG00000017157	2	CCDC110	protein_coding	No		No
ENSBTAG00000000313	2	NUDT13	protein_coding	No		No
ENSBTAG00000013259	2	POLR3A	protein_coding	No		No
ENSBTAG00000019565	2	NCOA4	protein_coding	No		No
ENSBTAG00000022382	2	TMEM218	protein_coding	No		No
ENSBTAG00000039652	2	PTGDR2	protein_coding	No		No
ENSBTAG00000014761	2	PGA5	protein_coding	No		No
ENSBTAG00000046587	2	CST6	protein_coding	No		No
ENSBTAG00000001077	2	OSBPL5	protein_coding	No		No
ENSBTAG00000005203	1	C1H3orf33	protein_coding	No		No
ENSBTAG00000009115	1	SPSB4	protein_coding	No		No
ENSBTAG00000031277	1	FOXL2	protein_coding	Yes	Fork_head	No
ENSBTAG00000000905	1	RAB6B	protein_coding	No		No
ENSBTAG00000011645	1	U2AF1	protein_coding	No		No
ENSBTAG00000020456	1	AGPAT3	protein_coding	No		No
ENSBTAG00000017010	1	SLX9	protein_coding	No		No
ENSBTAG00000001464	1	GPR156	protein_coding	No		No
ENSBTAG00000054829	1	ENSBTAG00000054829	protein_coding	No		No
ENSBTAG00000014874	1	FYTTD1	protein_coding	No		No
ENSBTAG00000011383	1	SNX4	protein_coding	No		No
ENSBTAG00000021364	1	TNK2	protein_coding	No		No
ENSBTAG00000008873	1	NCBP2	protein_coding	No		No
ENSBTAG00000006813	1	ENSBTAG00000006813	processed_pseudogene	No		No
ENSBTAG00000007394	1	RPL22L1	protein_coding	No		No
ENSBTAG00000003843	1	SMARCAL1	protein_coding	Yes	Others	No
ENSBTAG00000013492	1	PRKAG3	protein_coding	No		No
ENSBTAG00000016572	1	USP37	protein_coding	No		No
ENSBTAG00000046862	1	MARCKSL1	protein_coding	No		No
ENSBTAG00000042553	1	SNORD99	snoRNA	No		No
ENSBTAG00000049812	1	ENSBTAG00000049812	protein_coding	No		No
ENSBTAG00000010254	1	MAP3K6	protein_coding	No		No
ENSBTAG00000021781	1	MTFR1L	protein_coding	No		No
ENSBTAG00000054645	1	ENSBTAG00000054645	lncRNA	No		Yes
ENSBTAG00000038865	1	TCEA3	protein_coding	No		No
ENSBTAG00000009502	1	LUZP1	protein_coding	No		No
ENSBTAG00000007998	1	TMCO4	protein_coding	No		No
ENSBTAG00000001092	1	PHOSPHO2	protein_coding	No		No
ENSBTAG00000019683	1	LYPD6B	protein_coding	No		No
ENSBTAG00000017695	1	CCDC150	protein_coding	No		No
ENSBTAG00000011017	1	ABI2	protein_coding	No		No
ENSBTAG00000040367	1	ENSBTAG00000040367	protein_coding	No		No
ENSBTAG00000018887	1	IPO13	protein_coding	No		No
ENSBTAG00000016899	1	ELOVL1	protein_coding	No		No
ENSBTAG00000001629	1	SCMH1	protein_coding	No		No
ENSBTAG00000024115	1	FOXO6	protein_coding	Yes	Fork_head	No
ENSBTAG00000005717	1	GJB5	protein_coding	No		No
ENSBTAG00000017826	1	SCLY	protein_coding	No		No
ENSBTAG00000008711	1	BOK	protein_coding	No		No
ENSBTAG00000015794	1	NES	protein_coding	No		No
ENSBTAG00000010673	1	EFNA4	protein_coding	No		No
ENSBTAG00000017604	1	RAB13	protein_coding	No		No
ENSBTAG00000006235	1	INTS3	protein_coding	No		No
ENSBTAG00000021482	1	APH1A	protein_coding	No		No
ENSBTAG00000037565	1	ENSBTAG00000037565	protein_coding	No		No
ENSBTAG00000017564	1	CGN	protein_coding	No		No
ENSBTAG00000018071	1	TMOD4	protein_coding	No		No
ENSBTAG00000017135	1	CTSS	protein_coding	No		No
ENSBTAG00000053114	1	ENSBTAG00000053114	protein_coding	No		No
ENSBTAG00000032057	1	ENSBTAG00000032057	protein_coding	No		No
ENSBTAG00000015961	1	TSPAN2	protein_coding	No		No
ENSBTAG00000020172	1	DENND2D	protein_coding	No		No
ENSBTAG00000010009	1	TMCO1	protein_coding	No		No
ENSBTAG00000004422	1	ALG14	protein_coding	No		No
ENSBTAG00000010206	1	UAP1	protein_coding	No		No
ENSBTAG00000054533	1	GNG12	protein_coding	No		No
ENSBTAG00000009455	1	IL12RB2	protein_coding	No		No
ENSBTAG00000040512	1	PCP4L1	protein_coding	No		No
ENSBTAG00000019877	1	DOCK7	protein_coding	No		No
ENSBTAG00000040313	1	PARS2	protein_coding	No		No
ENSBTAG00000014289	1	ZFYVE9	protein_coding	No		No
ENSBTAG00000051070	1	ENSBTAG00000051070	lncRNA	No		No
ENSBTAG00000001527	1	TMEM213	protein_coding	No		No
ENSBTAG00000002431	1	TRIM24	protein_coding	No		No
ENSBTAG00000004263	1	ATP6V0A4	protein_coding	No		No
ENSBTAG00000012261	1	RAB19	protein_coding	No		No
ENSBTAG00000039594	1	ZNF862	protein_coding	Yes	Others	No
ENSBTAG00000001198	1	GIMAP7	protein_coding	No		No
ENSBTAG00000002445	1	ENSBTAG00000002445	protein_coding	Yes	zf-C2H2	No
ENSBTAG00000006022	1	ATP6V0E2	protein_coding	No		No
ENSBTAG00000021260	1	GALNT11	protein_coding	No		No
ENSBTAG00000001592	1	INSIG1	protein_coding	No		No
ENSBTAG00000005483	1	ESYT2	protein_coding	No		No
ENSBTAG00000033449	1	ENSBTAG00000033449	protein_coding	No		No
ENSBTAG00000021313	1	RUNDC3B	protein_coding	No		Yes
ENSBTAG00000017866	1	CD36	protein_coding	No		No
ENSBTAG00000005102	1	PHTF2	protein_coding	No		No
ENSBTAG00000050348	1	ENSBTAG00000050348	lncRNA	No		No
ENSBTAG00000006161	1	MET	protein_coding	No		No
ENSBTAG00000016223	1	SCRN1	protein_coding	No		No
ENSBTAG00000015326	1	GSDME	protein_coding	No		No
ENSBTAG00000010609	1	STK31	protein_coding	No		No
ENSBTAG00000021216	1	HECW1	protein_coding	No		No
ENSBTAG00000032288	1	GCK	protein_coding	No		No
ENSBTAG00000007206	1	STRIP2	protein_coding	No		No
ENSBTAG00000050548	1	ENSBTAG00000050548	lncRNA	No		No
ENSBTAG00000013640	1	KLRG1	protein_coding	No		No
ENSBTAG00000051330	1	WC-7	protein_coding	No		No
ENSBTAG00000003598	1	P3H3	protein_coding	No		No
ENSBTAG00000011273	1	LRRC23	protein_coding	No		No
ENSBTAG00000014730	1	NCAPD2	protein_coding	No		No
ENSBTAG00000014931	1	MLF2	protein_coding	No		No
ENSBTAG00000034246	1	ACRBP	protein_coding	No		No
ENSBTAG00000007556	1	DYRK4	protein_coding	No		No
ENSBTAG00000053303	1	C5H12orf4	protein_coding	No		No
ENSBTAG00000050785	1	ENSBTAG00000050785	protein_coding	No		No
ENSBTAG00000051118	1	NOL12	protein_coding	No		No
ENSBTAG00000037703	1	MICALL1	protein_coding	No		No
ENSBTAG00000026501	1	MGC127055	protein_coding	No		No
ENSBTAG00000012088	1	FBLN1	protein_coding	No		No
ENSBTAG00000019574	1	MAPK12	protein_coding	No		No
ENSBTAG00000011098	1	TTLL8	protein_coding	No		No
ENSBTAG00000051406	1	ENSBTAG00000051406	protein_coding	No		No
ENSBTAG00000049837	1	ENSBTAG00000049837	lncRNA	No		No
ENSBTAG00000018524	1	AMHR2	protein_coding	No		No
ENSBTAG00000017950	1	SLC4A8	protein_coding	No		No
ENSBTAG00000017504	1	FAIM2	protein_coding	No		No
ENSBTAG00000021808	1	CACNB3	protein_coding	No		No
ENSBTAG00000014829	1	MYRFL	protein_coding	Yes	NDT80/PhoG	No
ENSBTAG00000038896	1	RPS26	protein_coding	No		No
ENSBTAG00000002251	1	ENSBTAG00000002251	protein_coding	No		No
ENSBTAG00000004145	1	ANO4	protein_coding	No		No
ENSBTAG00000026657	1	IFT27	protein_coding	No		No
ENSBTAG00000020315	1	DENND5B	protein_coding	No		No
ENSBTAG00000013825	1	BCAT1	protein_coding	No		No
ENSBTAG00000002455	1	KLHL8	protein_coding	No		No
ENSBTAG00000047432	1	ENSBTAG00000047432	protein_coding	No		No
ENSBTAG00000011354	1	NUDT9	protein_coding	No		No
ENSBTAG00000055011	1	FAM200B	protein_coding	No		No
ENSBTAG00000014803	1	CPZ	protein_coding	No		No
ENSBTAG00000011044	1	TACC3	protein_coding	No		No
ENSBTAG00000017296	1	POLN	protein_coding	No		No
ENSBTAG00000055098	1	ENSBTAG00000055098	lncRNA	No		No
ENSBTAG00000051207	1	ENSBTAG00000051207	lncRNA	No		No
ENSBTAG00000012995	1	MCUB	protein_coding	No		No
ENSBTAG00000002526	1	BDH2	protein_coding	No		No
ENSBTAG00000027630	1	CISD2	protein_coding	No		No
ENSBTAG00000019761	1	MANBA	protein_coding	No		No
ENSBTAG00000027569	1	APBB2	protein_coding	No		No
ENSBTAG00000000599	1	CCNI	protein_coding	No		No
ENSBTAG00000045886	1	STARD4	protein_coding	No		No
ENSBTAG00000016211	1	GCDH	protein_coding	No		No
ENSBTAG00000009738	1	MGAT4B	protein_coding	No		No
ENSBTAG00000008202	1	PRKCSH	protein_coding	No		No
ENSBTAG00000046837	1	ZNF358	protein_coding	Yes	zf-C2H2	No
ENSBTAG00000010968	1	TMED1	protein_coding	No		No
ENSBTAG00000011207	1	CNN1	protein_coding	No		No
ENSBTAG00000008197	1	EPOR	protein_coding	No		No
ENSBTAG00000004270	1	FCER2	protein_coding	No		No
ENSBTAG00000021036	1	MARCHF2	protein_coding	No		No
ENSBTAG00000049668	1	ENSBTAG00000049668	pseudogene	No		No
ENSBTAG00000000753	1	PIAS4	protein_coding	Yes	zf-MIZ	No
ENSBTAG00000013251	1	HDGFL2	protein_coding	No		No
ENSBTAG00000016477	1	PEAK3	protein_coding	No		No
ENSBTAG00000014916	1	GJC2	protein_coding	No		No
ENSBTAG00000020764	1	CNN2	protein_coding	No		No
ENSBTAG00000002100	1	GZMM	protein_coding	No		No
ENSBTAG00000038221	1	EFNA2	protein_coding	No		No
ENSBTAG00000021226	1	SAR1B	protein_coding	No		No
ENSBTAG00000006116	1	SUGP1	protein_coding	No		No
ENSBTAG00000008881	1	PURA	protein_coding	Yes	Others	No
ENSBTAG00000049493	1	ENSBTAG00000049493	protein_coding	No		No
ENSBTAG00000015938	1	ARAP3	protein_coding	No		No
ENSBTAG00000002566	1	PGPEP1	protein_coding	No		No
ENSBTAG00000053424	1	ENSBTAG00000053424	lncRNA	No		No
ENSBTAG00000015419	1	ARHGEF37	protein_coding	No		No
ENSBTAG00000052642	1	ENSBTAG00000052642	lncRNA	No		No
ENSBTAG00000011125	1	MYO9B	protein_coding	No		No
ENSBTAG00000003914	1	MVB12A	protein_coding	No		No
ENSBTAG00000012350	1	MAT2B	protein_coding	No		No
ENSBTAG00000050733	1	ATP6AP1L	protein_coding	No		No
ENSBTAG00000004413	1	RHOBTB3	protein_coding	No		No
ENSBTAG00000055315	1	ENSBTAG00000055315	protein_coding	No		No
ENSBTAG00000004813	1	SUSD1	protein_coding	No		No
ENSBTAG00000005116	1	FKBP15	protein_coding	No		No
ENSBTAG00000025782	1	TNFSF8	protein_coding	No		No
ENSBTAG00000000712	1	FBXW2	protein_coding	No		No
ENSBTAG00000003366	1	DDX58	protein_coding	No		No
ENSBTAG00000011048	1	SPATA6L	protein_coding	No		No
ENSBTAG00000011431	1	GBA2	protein_coding	No		No
ENSBTAG00000018922	1	TRMT10B	protein_coding	No		No
ENSBTAG00000005133	1	ANKS6	protein_coding	No		No
ENSBTAG00000024851	1	TRIM14	protein_coding	No		No
ENSBTAG00000038064	1	ENSBTAG00000038064	protein_coding	No		No
ENSBTAG00000006214	1	LOXL2	protein_coding	No		No
ENSBTAG00000018373	1	DPYSL2	protein_coding	No		No
ENSBTAG00000004769	1	NEIL2	protein_coding	No		No
ENSBTAG00000046803	1	GAS1	protein_coding	No		No
ENSBTAG00000008301	1	WNK2	protein_coding	No		No
ENSBTAG00000001939	1	SECISBP2	protein_coding	No		No
ENSBTAG00000011179	1	PDCD2	protein_coding	No		No
ENSBTAG00000008145	1	SMPD2	protein_coding	No		No
ENSBTAG00000038931	1	TSTD3	protein_coding	No		No
ENSBTAG00000000245	1	NHSL1	protein_coding	No		No
ENSBTAG00000004099	1	CCDC170	protein_coding	No		No
ENSBTAG00000008341	1	ARSB	protein_coding	No		No
ENSBTAG00000005211	1	RPL4	protein_coding	No		No
ENSBTAG00000040368	1	AAGAB	protein_coding	No		No
ENSBTAG00000005753	1	PARP6	protein_coding	No		No
ENSBTAG00000006884	1	PABPN1	protein_coding	No		No
ENSBTAG00000010234	1	DHRS1	protein_coding	No		No
ENSBTAG00000038733	1	EFS	protein_coding	No		No
ENSBTAG00000000843	1	NDRG2	protein_coding	No		No
ENSBTAG00000006792	1	EHD4	protein_coding	No		No
ENSBTAG00000013031	1	TMEM62	protein_coding	No		No
ENSBTAG00000003090	1	LRRC9	protein_coding	No		No
ENSBTAG00000020729	1	DHRS7	protein_coding	No		No
ENSBTAG00000045604	1	TTC9	protein_coding	No		No
ENSBTAG00000021957	1	LTBP2	protein_coding	No		No
ENSBTAG00000008133	1	ALKBH1	protein_coding	No		No
ENSBTAG00000035858	1	MCC	protein_coding	No		No
ENSBTAG00000036099	1	ENSBTAG00000036099	protein_coding	No		Yes
ENSBTAG00000002319	1	HMCN2	protein_coding	No		No
ENSBTAG00000004091	1	GTF3C4	protein_coding	No		No
ENSBTAG00000048781	1	ENSBTAG00000048781	lncRNA	No		No
ENSBTAG00000001352	1	ENTR1	protein_coding	No		No
ENSBTAG00000049030	1	ENSBTAG00000049030	lncRNA	No		No
ENSBTAG00000052898	1	ENSBTAG00000052898	lncRNA	No		No
ENSBTAG00000030278	1	EGFL7	protein_coding	No		No
ENSBTAG00000051352	1	SURF4	protein_coding	No		No
ENSBTAG00000000054	1	SNAPC4	protein_coding	Yes	MYB	Yes
ENSBTAG00000015085	1	CLIC3	protein_coding	No		No
ENSBTAG00000014310	1	HEATR5B	protein_coding	No		No
ENSBTAG00000020614	1	PRKCE	protein_coding	No		No
ENSBTAG00000013734	1	ATP6V1E2	protein_coding	No		No
ENSBTAG00000012394	1	CCDC85A	protein_coding	No		No
ENSBTAG00000047637	1	ENSBTAG00000047637	protein_coding	No		No
ENSBTAG00000019665	1	IL1RN	protein_coding	No		No
ENSBTAG00000013589	1	CHMP3	protein_coding	No		No
ENSBTAG00000015965	1	ZC3H8	protein_coding	No		No
ENSBTAG00000031347	1	SPDYA	protein_coding	No		No
ENSBTAG00000010083	1	HADHB	protein_coding	No		No
ENSBTAG00000018239	1	DNAJC27	protein_coding	No		No
ENSBTAG00000018705	1	ADCY3	protein_coding	No		No
ENSBTAG00000015490	1	HS1BP3	protein_coding	No		No
ENSBTAG00000020575	1	IFITM5	protein_coding	No		No
ENSBTAG00000016722	1	PGGHG	protein_coding	No		No
ENSBTAG00000039223	1	WDR38	protein_coding	No		No
ENSBTAG00000012480	1	TBC1D13	protein_coding	No		No
ENSBTAG00000034785	1	DNAJC15	protein_coding	No		No
ENSBTAG00000046664	1	TSC22D1	protein_coding	No		No
ENSBTAG00000016635	1	COG6	protein_coding	No		No
ENSBTAG00000018577	1	SLC7A1	protein_coding	No		No
ENSBTAG00000008888	1	MIPEP	protein_coding	No		No
ENSBTAG00000025402	1	IL17D	protein_coding	No		No
ENSBTAG00000006177	1	ZDHHC20	protein_coding	No		No
ENSBTAG00000003315	1	MRPL57	protein_coding	No		No
ENSBTAG00000003922	1	MPHOSPH8	protein_coding	No		No
ENSBTAG00000051519	1	ENSBTAG00000051519	protein_coding	No		No
ENSBTAG00000032234	1	STK24	protein_coding	No		No
ENSBTAG00000019508	1	SEC61A2	protein_coding	No		No
ENSBTAG00000009475	1	PLXDC2	protein_coding	No		No
ENSBTAG00000013339	1	NEBL	protein_coding	No		No
ENSBTAG00000003937	1	ENSBTAG00000003937	protein_coding	No		No
ENSBTAG00000001204	1	JCAD	protein_coding	No		No
ENSBTAG00000050858	1	ENSBTAG00000050858	lncRNA	No		No
ENSBTAG00000034987	1	MKKS	protein_coding	No		No
ENSBTAG00000053259	1	ENSBTAG00000053259	lncRNA	No		No
ENSBTAG00000048400	1	ENSBTAG00000048400	lncRNA	No		No
ENSBTAG00000032704	1	NAPB	protein_coding	No		No
ENSBTAG00000008436	1	CDC25B	protein_coding	No		No
ENSBTAG00000042631	1	SNORD86	snoRNA	No		No
ENSBTAG00000003163	1	RBBP8NL	protein_coding	No		No
ENSBTAG00000027397	1	PPP1R3D	protein_coding	No		No
ENSBTAG00000050105	1	C13H20orf202	protein_coding	No		No
ENSBTAG00000037925	1	ENSBTAG00000037925	protein_coding	No		No
ENSBTAG00000004148	1	SLPI	protein_coding	No		No
ENSBTAG00000015127	1	SDC4	protein_coding	No		No
ENSBTAG00000014329	1	ENSBTAG00000014329	protein_coding	No		No
ENSBTAG00000049509	1	MOCS3	protein_coding	No		No
ENSBTAG00000007917	1	TSHZ2	protein_coding	Yes	zf-C2H2	No
ENSBTAG00000008812	1	PFDN4	protein_coding	No		No
ENSBTAG00000000658	1	WDR97	protein_coding	No		No
ENSBTAG00000035158	1	TMEM249	protein_coding	No		Yes
ENSBTAG00000020407	1	MTSS1	protein_coding	No		No
ENSBTAG00000020398	1	TRMT12	protein_coding	No		No
ENSBTAG00000015319	1	C14H8orf76	protein_coding	No		No
ENSBTAG00000006385	1	ADGRB1	protein_coding	No		No
ENSBTAG00000054774	1	ENSBTAG00000054774	processed_pseudogene	No		No
ENSBTAG00000019793	1	RGS22	protein_coding	No		No
ENSBTAG00000011572	1	TSPYL5	protein_coding	No		No
ENSBTAG00000011908	1	CPQ	protein_coding	No		No
ENSBTAG00000004902	1	INTS8	protein_coding	No		No
ENSBTAG00000015924	1	CALB1	protein_coding	No		No
ENSBTAG00000014600	1	ADCY8	protein_coding	No		No
ENSBTAG00000024803	1	ENDOD1	protein_coding	No		No
ENSBTAG00000034193	1	BCO2	protein_coding	No		No
ENSBTAG00000005215	1	IL10RA	protein_coding	No		No
ENSBTAG00000038536	1	ENSBTAG00000038536	protein_coding	No		No
ENSBTAG00000015655	1	APBB1	protein_coding	No		No
ENSBTAG00000027642	1	C15H11orf42	protein_coding	No		No
ENSBTAG00000015087	1	KLHL35	protein_coding	No		No
ENSBTAG00000005923	1	ABTB2	protein_coding	No		No
ENSBTAG00000011578	1	CD44	protein_coding	No		No
ENSBTAG00000015309	1	CFAP300	protein_coding	No		No
ENSBTAG00000027557	1	ZNF408	protein_coding	Yes	zf-C2H2	No
ENSBTAG00000004639	1	HARBI1	protein_coding	No		No
ENSBTAG00000010060	1	SLC43A3	protein_coding	No		No
ENSBTAG00000006186	1	KCTD3	protein_coding	No		No
ENSBTAG00000024633	1	PIK3C2B	protein_coding	No		No
ENSBTAG00000015197	1	KLHDC8A	protein_coding	No		No
ENSBTAG00000008453	1	LBR	protein_coding	No		No
ENSBTAG00000007566	1	CEP170	protein_coding	No		No
ENSBTAG00000017775	1	SDCCAG8	protein_coding	No		No
ENSBTAG00000008513	1	RHEX	protein_coding	No		No
ENSBTAG00000010432	1	EIF2D	protein_coding	No		No
ENSBTAG00000010408	1	IKBKE	protein_coding	No		No
ENSBTAG00000005231	1	CFAP74	protein_coding	No		No
ENSBTAG00000014705	1	HES4	protein_coding	Yes	bHLH	No
ENSBTAG00000050891	1	ENSBTAG00000050891	lncRNA	No		No
ENSBTAG00000046350	1	PKP1	protein_coding	No		No
ENSBTAG00000008464	1	ABCB9	protein_coding	No		No
ENSBTAG00000005940	1	PRKAB1	protein_coding	No		No
ENSBTAG00000037527	1	OAS1Z	protein_coding	No		No
ENSBTAG00000050459	1	FAM222A	protein_coding	No		No
ENSBTAG00000017750	1	RHBDD3	protein_coding	No		No
ENSBTAG00000014232	1	GAL3ST1	protein_coding	No		No
ENSBTAG00000017404	1	SEC14L2	protein_coding	No		No
ENSBTAG00000036113	1	RSPH14	protein_coding	No		No
ENSBTAG00000038258	1	TUBA3C	protein_coding	No		No
ENSBTAG00000011292	1	LZTR1	protein_coding	No		No
ENSBTAG00000021052	1	GNB1L	protein_coding	No		No
ENSBTAG00000051907	1	CYBA	protein_coding	No		No
ENSBTAG00000012988	1	COG4	protein_coding	No		No
ENSBTAG00000010867	1	LONP2	protein_coding	No		No
ENSBTAG00000009805	1	CFDP2	protein_coding	No		No
ENSBTAG00000003794	1	GNAO1	protein_coding	No		Yes
ENSBTAG00000038325	1	CES4A	protein_coding	No		No
ENSBTAG00000016103	1	CBFB	protein_coding	Yes	CBF	No
ENSBTAG00000046708	1	PDP2	protein_coding	No		No
ENSBTAG00000004368	1	NFATC3	protein_coding	Yes	RHD	No
ENSBTAG00000016968	1	CHST4	protein_coding	No		No
ENSBTAG00000002370	1	ZNF792	protein_coding	Yes	zf-C2H2	No
ENSBTAG00000018598	1	HSPB6	protein_coding	No		No
ENSBTAG00000050486	1	ENSBTAG00000050486	lncRNA	No		No
ENSBTAG00000023562	1	KCNK6	protein_coding	No		No
ENSBTAG00000050993	1	ENSBTAG00000050993	lncRNA	No		No
ENSBTAG00000010483	1	DLL3	protein_coding	No		No
ENSBTAG00000051435	1	ZFP30	protein_coding	No		No
ENSBTAG00000011815	1	SMG9	protein_coding	No		No
ENSBTAG00000002070	1	KLC3	protein_coding	No		No
ENSBTAG00000030705	1	DACT3	protein_coding	No		No
ENSBTAG00000011421	1	CD37	protein_coding	No		Yes
ENSBTAG00000016997	1	ENSBTAG00000016997	protein_coding	No		No
ENSBTAG00000002844	1	PPFIA3	protein_coding	No		No
ENSBTAG00000005576	1	CLEC11A	protein_coding	No		No
ENSBTAG00000020447	1	VSIG10L	protein_coding	No		No
ENSBTAG00000050420	1	ENSBTAG00000050420	protein_coding	No		No
ENSBTAG00000017651	1	ENSBTAG00000017651	protein_coding	Yes	zf-C2H2	No
ENSBTAG00000003541	1	ZNF614	protein_coding	Yes	zf-C2H2	No
ENSBTAG00000011052	1	ENSBTAG00000011052	protein_coding	Yes	zf-C2H2	No
ENSBTAG00000050562	1	ENSBTAG00000050562	protein_coding	No		No
ENSBTAG00000036224	1	MGC157082	protein_coding	No		No
ENSBTAG00000051883	1	ENSBTAG00000051883	protein_coding	No		No
ENSBTAG00000045795	1	KIR2DS1	protein_coding	No		No
ENSBTAG00000054544	1	SMIM17	protein_coding	No		Yes
ENSBTAG00000051066	1	ZNF71	protein_coding	No		No
ENSBTAG00000002904	1	ZNF787	protein_coding	Yes	zf-C2H2	No
ENSBTAG00000045989	1	CDC42EP5	protein_coding	No		No
ENSBTAG00000046111	1	ZNF444	protein_coding	Yes	zf-C2H2	No
ENSBTAG00000049557	1	ENSBTAG00000049557	protein_coding	No		No
ENSBTAG00000050453	1	ENSBTAG00000050453	protein_coding	No		No
ENSBTAG00000003447	1	ENSBTAG00000003447	protein_coding	Yes	zf-C2H2	No
ENSBTAG00000037981	1	ENSBTAG00000037981	protein_coding	Yes	zf-C2H2	No
ENSBTAG00000054074	1	ENSBTAG00000054074	protein_coding	No		No
ENSBTAG00000052906	1	ZNF8	protein_coding	No		No
ENSBTAG00000017969	1	CA4	protein_coding	No		No
ENSBTAG00000025219	1	ENSBTAG00000025219	protein_coding	No		No
ENSBTAG00000028421	1	U1	snRNA	No		No
ENSBTAG00000002817	1	SLC46A1	protein_coding	No		No
ENSBTAG00000039819	1	RPH3AL	protein_coding	No		No
ENSBTAG00000002982	1	PITPNM3	protein_coding	No		Yes
ENSBTAG00000016175	1	SPNS3	protein_coding	No		No
ENSBTAG00000007436	1	GGT6	protein_coding	No		No
ENSBTAG00000010513	1	GPS2	protein_coding	No		No
ENSBTAG00000032083	1	DHX33	protein_coding	No		No
ENSBTAG00000020253	1	SPEM1	protein_coding	No		No
ENSBTAG00000001349	1	KIF1C	protein_coding	No		No
ENSBTAG00000003889	1	PER1	protein_coding	No		No
ENSBTAG00000012475	1	ALOX12B	protein_coding	No		No
ENSBTAG00000004675	1	ZNF18	protein_coding	Yes	zf-C2H2	No
ENSBTAG00000021938	1	ARHGAP44	protein_coding	No		No
ENSBTAG00000008802	1	GID4	protein_coding	No		No
ENSBTAG00000004635	1	LLGL1	protein_coding	No		No
ENSBTAG00000010534	1	MPRIP	protein_coding	No		No
ENSBTAG00000002267	1	ANKRD40	protein_coding	No		No
ENSBTAG00000020517	1	MED9	protein_coding	No		No
ENSBTAG00000020061	1	KCNJ12	protein_coding	No		No
ENSBTAG00000003956	1	SGCA	protein_coding	No		No
ENSBTAG00000054481	1	TMEM92	protein_coding	No		No
ENSBTAG00000001919	1	ZNF652	protein_coding	Yes	zf-C2H2	No
ENSBTAG00000005546	1	HOXB7	protein_coding	Yes	Homeobox	No
ENSBTAG00000021427	1	HOXB3	protein_coding	Yes	Homeobox	No
ENSBTAG00000050006	1	HOXB6	protein_coding	No		No
ENSBTAG00000054162	1	HOXB8	protein_coding	No		No
ENSBTAG00000054623	1	HOXB9	protein_coding	No		No
ENSBTAG00000009332	1	TTLL6	protein_coding	No		No
ENSBTAG00000018802	1	UBE2Z	protein_coding	No		No
ENSBTAG00000030587	1	LASP1	protein_coding	No		No
ENSBTAG00000011539	1	PCGF2	protein_coding	No		No
ENSBTAG00000011280	1	TBKBP1	protein_coding	No		No
ENSBTAG00000011732	1	PGAP3	protein_coding	No		No
ENSBTAG00000017366	1	GRB7	protein_coding	No		No
ENSBTAG00000030523	1	ZPBP2	protein_coding	No		No
ENSBTAG00000008611	1	IGFBP4	protein_coding	No		No
ENSBTAG00000052414	1	HAP1	protein_coding	No		No
ENSBTAG00000019903	1	RAMP2	protein_coding	No		No
ENSBTAG00000000666	1	GHDC	protein_coding	No		No
ENSBTAG00000030334	1	AOC2	protein_coding	No		No
ENSBTAG00000006801	1	TMEM106A	protein_coding	No		Yes
ENSBTAG00000050012	1	ENSBTAG00000050012	protein_coding	No		No
ENSBTAG00000011759	1	C1QL1	protein_coding	No		No
ENSBTAG00000000571	1	ARHGAP27	protein_coding	No		No
ENSBTAG00000005693	1	CCDC43	protein_coding	No		No
ENSBTAG00000055302	1	ENSBTAG00000055302	protein_coding	No		Yes
ENSBTAG00000018175	1	HEXD	protein_coding	No		No
ENSBTAG00000000356	1	CCDC137	protein_coding	No		No
ENSBTAG00000016017	1	CCDC40	protein_coding	No		No
ENSBTAG00000021505	1	USP36	protein_coding	No		No
ENSBTAG00000003436	1	RHBDF2	protein_coding	No		No
ENSBTAG00000010517	1	EVPL	protein_coding	No		No
ENSBTAG00000030169	1	SUMO2	protein_coding	No		No
ENSBTAG00000007916	1	FOXJ1	protein_coding	Yes	Fork_head	No
ENSBTAG00000024901	1	ENSBTAG00000024901	protein_coding	No		No
ENSBTAG00000017026	1	DEPDC1B	protein_coding	No		No
ENSBTAG00000050727	1	ENSBTAG00000050727	lncRNA	No		No
ENSBTAG00000015648	1	DNAJC21	protein_coding	No		No
ENSBTAG00000016002	1	FAM169A	protein_coding	No		No
ENSBTAG00000047865	1	SNORD107	snoRNA	No		No
ENSBTAG00000027058	1	MESP2	protein_coding	Yes	bHLH	No
ENSBTAG00000006140	1	PEX11A	protein_coding	No		No
ENSBTAG00000014505	1	NGRN	protein_coding	No		No
ENSBTAG00000009098	1	POLG	protein_coding	No		No
ENSBTAG00000020301	1	BLM	protein_coding	No		No
ENSBTAG00000018639	1	UNC45A	protein_coding	No		No
ENSBTAG00000013060	1	IQGAP1	protein_coding	No		No
ENSBTAG00000017715	1	HOMER2	protein_coding	No		No
ENSBTAG00000018004	1	SH3GL3	protein_coding	No		No
ENSBTAG00000014422	1	MTMR10	protein_coding	No		No
ENSBTAG00000014440	1	PSMA4	protein_coding	No		No
ENSBTAG00000013055	1	ENSBTAG00000013055	protein_coding	No		No
ENSBTAG00000018709	1	CATSPERB	protein_coding	No		No
ENSBTAG00000009293	1	EVL	protein_coding	No		No
ENSBTAG00000051001	1	ENSBTAG00000051001	lncRNA	No		No
ENSBTAG00000007966	1	TTLL3	protein_coding	No		No
ENSBTAG00000048558	1	ENSBTAG00000048558	lncRNA	No		No
ENSBTAG00000050789	1	ENSBTAG00000050789	pseudogene	No		No
ENSBTAG00000014784	1	NT5DC2	protein_coding	No		No
ENSBTAG00000014782	1	STAB1	protein_coding	No		No
ENSBTAG00000038084	1	NAA80	protein_coding	No		No
ENSBTAG00000021850	1	NCKIPSD	protein_coding	No		No
ENSBTAG00000014253	1	TBC1D22B	protein_coding	No		No
ENSBTAG00000003499	1	ENPP4	protein_coding	No		No
ENSBTAG00000011237	1	PKHD1	protein_coding	No		No
ENSBTAG00000025410	1	EGFL8	protein_coding	No		No
ENSBTAG00000000585	1	LY6G6C	protein_coding	No		No
ENSBTAG00000025471	1	TNF	protein_coding	No		No
ENSBTAG00000005634	1	LSM2	protein_coding	No		No
ENSBTAG00000006966	1	NRM	protein_coding	No		No
ENSBTAG00000005676	1	EHMT2	protein_coding	No		No
ENSBTAG00000035744	1	TRIM26	protein_coding	No		No
ENSBTAG00000038810	1	SFTA2	protein_coding	No		No
ENSBTAG00000000578	1	ABHD16A	protein_coding	No		No
ENSBTAG00000017239	1	GABBR1	protein_coding	No		No
ENSBTAG00000006927	1	ABCF1	protein_coding	No		No
ENSBTAG00000046757	1	GTF2H4	protein_coding	No		No
ENSBTAG00000031825	1	ENSBTAG00000031825	protein_coding	No		No
ENSBTAG00000054812	1	H2BC11	protein_coding	No		No
ENSBTAG00000048478	1	H3C6	protein_coding	No		No
ENSBTAG00000038430	1	ENSBTAG00000038430	protein_coding	No		No
ENSBTAG00000008096	1	EDN1	protein_coding	No		No
ENSBTAG00000049554	1	C6orf52	protein_coding	No		No
ENSBTAG00000013821	1	RIOK1	protein_coding	No		No
ENSBTAG00000016397	1	CDYL	protein_coding	No		No
ENSBTAG00000026919	1	PXDC1	protein_coding	No		No
ENSBTAG00000000601	1	COL11A2	protein_coding	No		No
ENSBTAG00000052352	1	ENSBTAG00000052352	lncRNA	No		No
ENSBTAG00000021583	1	TPGS2	protein_coding	No		No
ENSBTAG00000017517	1	ZNF236	protein_coding	Yes	zf-C2H2	No
ENSBTAG00000010991	1	TTR	protein_coding	No		No
ENSBTAG00000001724	1	PTGR3	protein_coding	No		No
ENSBTAG00000008275	1	GREB1L	protein_coding	No		No
ENSBTAG00000018160	1	LAMA1	protein_coding	No		No
ENSBTAG00000001770	1	ST8SIA5	protein_coding	No		No
ENSBTAG00000001023	1	ZNF598	protein_coding	No		No
ENSBTAG00000020737	1	SOX8	protein_coding	Yes	HMG	No
ENSBTAG00000021090	1	ABCC1	protein_coding	No		No
ENSBTAG00000026461	1	CACNA1H	protein_coding	No		No
ENSBTAG00000034372	1	ENSBTAG00000034372	protein_coding	No		No
ENSBTAG00000006263	1	GP2	protein_coding	No		No
ENSBTAG00000054815	1	bta-mir-2384	miRNA	No		No
ENSBTAG00000050846	1	ENSBTAG00000050846	protein_coding	No		No
ENSBTAG00000055247	1	ENSBTAG00000055247	protein_coding	No		No
ENSBTAG00000040295	1	CHCHD2	protein_coding	No		No
ENSBTAG00000051572	1	ZNF646	protein_coding	No		No
ENSBTAG00000002935	1	TMEM248	protein_coding	No		No
ENSBTAG00000009461	1	STYXL1	protein_coding	No		No
ENSBTAG00000045912	1	ENSBTAG00000045912	protein_coding	Yes	zf-C2H2	No
ENSBTAG00000010264	1	FBXL18	protein_coding	No		No
ENSBTAG00000016568	1	LUC7L	protein_coding	No		No
ENSBTAG00000026429	1	DECR2	protein_coding	No		Yes
ENSBTAG00000010291	1	RBAK	protein_coding	Yes	zf-C2H2	No
ENSBTAG00000021913	1	MMD2	protein_coding	No		No
ENSBTAG00000026194	1	AMZ1	protein_coding	No		No
ENSBTAG00000046142	1	PRKAR1B	protein_coding	No		No
ENSBTAG00000004676	1	TMEM184A	protein_coding	No		No
ENSBTAG00000007325	1	TPSB2	protein_coding	No		No
ENSBTAG00000000177	1	MSLN	protein_coding	No		No
ENSBTAG00000019086	1	TELO2	protein_coding	No		No
ENSBTAG00000008783	1	HTR7	protein_coding	No		No
ENSBTAG00000039132	1	ENSBTAG00000039132	protein_coding	No		No
ENSBTAG00000007956	1	FRAT1	protein_coding	No		No
ENSBTAG00000011137	1	MORN4	protein_coding	No		No
ENSBTAG00000014313	1	PYROXD2	protein_coding	No		No
ENSBTAG00000021067	1	ACTR1A	protein_coding	No		No
ENSBTAG00000007243	1	CFAP58	protein_coding	No		No
ENSBTAG00000004438	1	XPNPEP1	protein_coding	No		No
ENSBTAG00000013779	1	HSPA12A	protein_coding	No		No
ENSBTAG00000051596	1	ENSBTAG00000051596	lncRNA	No		No
ENSBTAG00000053353	1	ENSBTAG00000053353	lncRNA	No		No
ENSBTAG00000021801	1	INPP5F	protein_coding	No		No
ENSBTAG00000018041	1	ACADSB	protein_coding	No		No
ENSBTAG00000003800	1	LRRC27	protein_coding	No		No
ENSBTAG00000052179	1	5S_rRNA	rRNA	No		No
ENSBTAG00000008584	1	CLN8	protein_coding	No		No
ENSBTAG00000011257	1	ASAH1	protein_coding	No		No
ENSBTAG00000003201	1	FNTA	protein_coding	No		No
ENSBTAG00000003793	1	NGLY1	protein_coding	No		No
ENSBTAG00000033398	1	HKDC1	protein_coding	No		No
ENSBTAG00000001165	1	AIFM2	protein_coding	No		No
ENSBTAG00000046357	1	SLC29A3	protein_coding	No		No
ENSBTAG00000019525	1	PPP3CB	protein_coding	No		No
ENSBTAG00000005568	1	FRMPD2	protein_coding	No		No
ENSBTAG00000018499	1	ANXA8L1	protein_coding	No		No
ENSBTAG00000005077	1	CXCL12	protein_coding	No		No
ENSBTAG00000013068	1	GGPS1	protein_coding	No		No
ENSBTAG00000035110	1	DEUP1	protein_coding	No		No
ENSBTAG00000046335	1	ENSBTAG00000046335	protein_coding	No		No
ENSBTAG00000021215	1	VWA5A	protein_coding	No		No
ENSBTAG00000005160	1	GTF2H1	protein_coding	No		No
ENSBTAG00000022395	1	ENSBTAG00000022395	protein_coding	No		No
ENSBTAG00000022372	1	ENSBTAG00000022372	protein_coding	No		No
ENSBTAG00000018650	1	HEPACAM	protein_coding	No		No
ENSBTAG00000050127	1	ENSBTAG00000050127	protein_coding	No		No
ENSBTAG00000022293	1	CSKMT	protein_coding	No		No
ENSBTAG00000032918	1	SCGB1A1	protein_coding	No		No
ENSBTAG00000010484	1	LRRN4CL	protein_coding	No		No
ENSBTAG00000047567	1	VEGFB	protein_coding	No		No
ENSBTAG00000002039	1	FRMD8	protein_coding	No		No
ENSBTAG00000012200	1	ANKRD13D	protein_coding	No		No
ENSBTAG00000047996	1	IFITM10	protein_coding	No		No
ENSBTAG00000026768	1	TH	protein_coding	No		No
ENSBTAG00000015177	1	PRSS23	protein_coding	No		No

## Sheet: #SNPsperChr
Chr	#SNPs
1	72
2	159
3	239
4	126
5	156
6	46
7	264
8	85
9	35
10	119
11	284
12	13
13	89
14	69
15	98
16	109
17	191
18	339
19	295
20	24
21	135
22	147
23	347
24	38
25	272
26	48
27	20
28	44
29	126

## Sheet: #TF family
TF Family	Count
zf-C2H2	45
Homeobox	4
Others	3
bHLH	2
SAND	1
HSF	1
ZBTB	1
HPD	1
IRF	1
THR-like	1
ETS	1
CSD	1
NDT80/PhoG	1
zf-MIZ	1
MYB	1
CBF	1
RHD	1
HMG	1
Fork_head	3
