# Supplementary material for: Mapping Expression Quantitative Trait Loci Targeting Candidate Genes for Pregnancy in Beef Cows
Source: Biomolecules. 2024 Jan 26;14(2):150. doi: 10.3390/biom14020150 (PMC10886872; doi:10.3390/biom14020150)
Supplement: Supplementary file 1 [file biomolecules-14-00150-s001.zip › Supplementary_TableS4.xlsx]

## Sheet: trans_eQTLs
Supplementary Table S4: Gene annotation and chromosome distribution of trans eQTLs from uterine epithelium cells in beef cows
SNPs (Chr_position)	Ensembl Gene ID	Gene Symbol	FDR	beta	Existing_variation
1_10300422	ENSBTAG00000027525	ENSBTAG00000027525	0.00219376	4.53312	rs386019606
1_10543476	ENSBTAG00000040518	ENSBTAG00000040518	0.0201028	-4.6431	rs379305278
1_106150236	ENSBTAG00000019876	DSC1	0.0110673	1.67804	rs43257845
1_106150236	ENSBTAG00000033449	ENSBTAG00000033449	0.0334788	1.88896	rs43257845
1_106150254	ENSBTAG00000011133	AP1S3	0.0083812	-0.42893	rs207504355
1_106378927	ENSBTAG00000052215	MESP1	0.0295038	-1.52448	rs719752876
1_106399915	ENSBTAG00000019876	DSC1	0.00940454	-1.52496	rs210641378
1_106400790	ENSBTAG00000039453	ENSBTAG00000039453	0.0266724	0.464362	rs438585014
1_108849532	ENSBTAG00000006125	PLK3	0.0246097	0.94239	rs475991139
1_108849532	ENSBTAG00000021505	USP36	0.0140363	0.338938	rs475991139
1_108852827	ENSBTAG00000006125	PLK3	0.020101	0.650139	rs458288183
1_108896183	ENSBTAG00000018069	TNFSF15	0.0193694	-2.21855	rs482034635
1_108896183	ENSBTAG00000025782	TNFSF8	0.0197785	-2.15773	rs482034635
1_108896183	ENSBTAG00000025853	HOMER1	0.0373595	-0.809709	rs482034635
1_108896183	ENSBTAG00000027397	PPP1R3D	0.0298091	-2.81101	rs482034635
1_108896183	ENSBTAG00000033449	ENSBTAG00000033449	0.0181338	-2.5571	rs482034635
1_108896183	ENSBTAG00000038050	ZNF420	0.0261514	-0.950319	rs482034635
1_108896183	ENSBTAG00000048353	ENSBTAG00000048353	0.0289048	-2.35664	rs482034635
1_108896183	ENSBTAG00000051845	ENSBTAG00000051845	0.034487	-3.11936	rs482034635
1_108896183	ENSBTAG00000052527	ENSBTAG00000052527	0.0101209	-2.66582	rs482034635
1_108905117	ENSBTAG00000007646	PIGA	0.029967	-1.02789	rs211328619
1_108905399	ENSBTAG00000053071	ENSBTAG00000053071	0.0308115	-2.15509	rs110840814
1_108905509	ENSBTAG00000004291	SEPTIN6	0.0489445	-0.403418	-
1_108906321	ENSBTAG00000004008	FAM199X	0.0401593	-2.47167	-
1_108906321	ENSBTAG00000011101	EML6	0.031014	-3.97916	-
1_108906321	ENSBTAG00000030913	MX1	0.0402156	1.86183	-
1_108906405	ENSBTAG00000006125	PLK3	0.0436984	0.537411	rs209403669
1_109400453	ENSBTAG00000006125	PLK3	0.0376654	1.00527	rs210034222
1_110239663	ENSBTAG00000000941	PLEKHB2	0.0322903	-0.243542	rs211499349
1_110239663	ENSBTAG00000006125	PLK3	0.00324166	0.542402	rs211499349
1_110448599	ENSBTAG00000000795	NMNAT2	0.0330621	0.954288	rs109215597
1_110457134	ENSBTAG00000050776	ENSBTAG00000050776	0.0344062	-1.24738	rs464580730
1_111108038	ENSBTAG00000055183	HRCT1	0.011248	6.37064	-
1_111108105	ENSBTAG00000052215	MESP1	0.00790073	3.39863	-
1_111109106	ENSBTAG00000000795	NMNAT2	0.00472077	-1.13776	rs210833116
1_111109106	ENSBTAG00000049987	ENSBTAG00000049987	0.0012953	-2.42078	rs210833116
1_111726911	ENSBTAG00000033562	LHX1	0.0445415	-2.47558	rs516130619
1_111803341	ENSBTAG00000046335	ENSBTAG00000046335	0.0412726	-1.76602	-
1_111901747	ENSBTAG00000019876	DSC1	0.0447723	-2.55574	rs722835804
1_112167789	ENSBTAG00000006125	PLK3	0.025397	0.613334	rs382265509
1_114557011	ENSBTAG00000000795	NMNAT2	0.00557637	-0.937939	rs208229218
1_114557011	ENSBTAG00000049987	ENSBTAG00000049987	0.000344581	-2.06631	rs208229218
1_117505127	ENSBTAG00000006125	PLK3	0.00119278	0.682968	rs520498102
1_117505127	ENSBTAG00000018041	ACADSB	0.0403389	-0.472829	rs520498102
1_117505590	ENSBTAG00000036224	MGC157082	0.0468019	-1.67758	rs719292483
1_117506666	ENSBTAG00000048971	ENSBTAG00000048971	0.0391405	-2.59486	rs458347057
1_117506666	ENSBTAG00000054815	bta-mir-2384	0.035626	-1.77221	rs458347057
1_117601215	ENSBTAG00000006125	PLK3	0.04763	0.772682	rs442229756
1_117601215	ENSBTAG00000018041	ACADSB	0.0278807	-0.62364	rs442229756
1_117667614	ENSBTAG00000054815	bta-mir-2384	0.0346153	-1.97073	rs382769266
1_117673119	ENSBTAG00000008737	DR1	0.0461621	-0.549981	rs447455845
1_118218935	ENSBTAG00000000795	NMNAT2	0.0223367	-1.48164	rs211301628
1_118218935	ENSBTAG00000049987	ENSBTAG00000049987	0.0113492	-3.12889	rs211301628
1_118615660	ENSBTAG00000000233	OR51E1	0.00934928	-3.7929	rs520403835
1_118615660	ENSBTAG00000021033	SGK2	0.0053061	-3.44401	rs520403835
1_118615660	ENSBTAG00000054815	bta-mir-2384	0.0189527	-2.02788	rs520403835
1_118642280	ENSBTAG00000021033	SGK2	0.00859533	-3.4928	rs134672494
1_118642388	ENSBTAG00000050776	ENSBTAG00000050776	0.00199594	-1.1522	rs210900606
1_118645418	ENSBTAG00000054815	bta-mir-2384	0.027664	-1.99409	rs440923951
1_119005160	ENSBTAG00000000233	OR51E1	0.0131663	-3.70442	rs451206479
1_119005160	ENSBTAG00000054815	bta-mir-2384	0.0365366	-1.94165	rs451206479
1_121945607	ENSBTAG00000036224	MGC157082	0.0381967	-1.75849	rs717082460
1_122470535	ENSBTAG00000049919	TFPI	0.0276862	-2.73646	rs472880046
1_122470884	ENSBTAG00000010050	COL16A1	0.0142816	-3.3471	rs722088939
1_122470884	ENSBTAG00000017969	CA4	0.041116	-2.84824	rs722088939
1_122470884	ENSBTAG00000031849	TMEM119	0.0336408	-3.08744	rs722088939
1_126468313	ENSBTAG00000051836	ENSBTAG00000051836	0.0313975	-2.56002	rs723884402
1_126814656	ENSBTAG00000027397	PPP1R3D	0.0269545	-2.82259	rs719713180
1_126814656	ENSBTAG00000034626	FBXO16	0.0497743	-0.642312	rs719713180
1_127026763	ENSBTAG00000005797	AGXT	0.0254979	-3.38931	rs517349514
1_127051515	ENSBTAG00000006835	MCAM	0.000802271	-3.32047	rs480448810
1_127687092	ENSBTAG00000007816	ENSBTAG00000007816	5.0475e-05	2.04876	rs433757268
1_128017811	ENSBTAG00000007816	ENSBTAG00000007816	0.0238726	2.82971	rs714226701
1_129534049	ENSBTAG00000018639	UNC45A	0.039707	-0.216156	rs110795278
1_129740310	ENSBTAG00000048011	GPR160	0.0398956	-0.62909	rs209168733
1_129741716	ENSBTAG00000019501	NUDT15	0.0401013	-0.570806	rs433165609
1_129742094	ENSBTAG00000053899	ENSBTAG00000053899	0.0477476	-4.01834	-
1_130559961	ENSBTAG00000053378	ENSBTAG00000053378	0.0451674	-1.82044	rs453989721
1_130569202	ENSBTAG00000048773	ENSBTAG00000048773	0.0349172	-4.513	rs135173156
1_131043995	ENSBTAG00000048011	GPR160	0.0185515	-0.654394	rs209102197
1_131066400	ENSBTAG00000012636	IKZF4	0.0385139	-0.790723	rs525083007
1_131070001	ENSBTAG00000005228	CNGA4	0.0231033	-2.60506	rs472887495
1_131070001	ENSBTAG00000030824	L3HYPDH	0.0489091	-0.554308	rs472887495
1_132164999	ENSBTAG00000002710	TSSK4	0.00933834	-1.31934	rs520464166
1_132164999	ENSBTAG00000033449	ENSBTAG00000033449	0.0343955	-2.03296	rs520464166
1_132207202	ENSBTAG00000010198	ATF7IP2	0.0482447	-1.64972	rs723917006
1_132207202	ENSBTAG00000030484	KLK12	0.00332788	-1.44425	rs723917006
1_132209900	ENSBTAG00000010344	SLC16A14	0.013708	-2.28108	rs718908220
1_132571720	ENSBTAG00000038050	ZNF420	0.0489091	-0.665695	rs209532797
1_132929297	ENSBTAG00000015909	PDE8A	0.0341621	-0.418314	rs519427436
1_132929297	ENSBTAG00000025005	METTL7A	0.0464109	0.930166	rs519427436
1_133004730	ENSBTAG00000006813	ENSBTAG00000006813	0.0446175	1.13938	rs207542966
1_134765386	ENSBTAG00000013640	KLRG1	0.0223418	-2.94721	rs433083329
1_135531964	ENSBTAG00000055124	URAH	0.0094436	-2.3882	rs384663900
1_135802933	ENSBTAG00000015909	PDE8A	0.0398783	-0.43178	rs443463163
1_135802933	ENSBTAG00000055116	ENSBTAG00000055116	0.0363283	-1.66121	rs443463163
1_135868334	ENSBTAG00000009703	MYH7	0.0345864	-2.83882	-
1_135868334	ENSBTAG00000055116	ENSBTAG00000055116	0.00158273	-2.31193	-
1_135880720	ENSBTAG00000052979	TMEM69	0.0289941	-0.517096	rs133029826
1_138564020	ENSBTAG00000053998	ENSBTAG00000053998	0.0494049	-1.74218	rs1117480370
1_138716747	ENSBTAG00000050333	PROKR1	0.0034868	-2.37388	rs386052128
1_138938057	ENSBTAG00000037795	CYP2C87	0.02989	-1.95734	rs209954535
1_139226439	ENSBTAG00000015602	MRNIP	0.0302271	0.725559	rs43275129
1_139242253	ENSBTAG00000002290	ENSBTAG00000002290	0.018863	-2.25475	rs132664790
1_139406299	ENSBTAG00000006813	ENSBTAG00000006813	0.0416139	0.994279	rs378791844
1_139410554	ENSBTAG00000050628	ENSBTAG00000050628	0.0455599	-1.5265	rs136756066
1_139415001	ENSBTAG00000002290	ENSBTAG00000002290	0.0319182	-2.38659	rs445790655
1_139866500	ENSBTAG00000052139	ENSBTAG00000052139	0.0327977	-1.93954	rs381231786
1_139880316	ENSBTAG00000014150	BBLN	0.0430087	0.615705	rs137588807
1_140005482	ENSBTAG00000054291	ENSBTAG00000054291	0.00394927	-2.06258	rs209996429
1_141381255	ENSBTAG00000050333	PROKR1	0.0253361	-1.98738	rs523583455
1_141514951	ENSBTAG00000017969	CA4	0.0449311	-2.40453	rs716417235
1_141514951	ENSBTAG00000019234	BMP6	0.0266782	-2.25689	rs716417235
1_141514951	ENSBTAG00000049003	ENSBTAG00000049003	0.0361175	-2.14764	rs716417235
1_141514962	ENSBTAG00000055116	ENSBTAG00000055116	0.0257428	-2.10758	rs718325558
1_141551160	ENSBTAG00000054325	ENSBTAG00000054325	0.0486165	0.449035	rs42843377
1_141679565	ENSBTAG00000016061	RSAD2	0.0379146	2.3252	-
1_141707900	ENSBTAG00000009703	MYH7	0.0468991	-2.6224	rs472205985
1_141712531	ENSBTAG00000018524	AMHR2	0.011317	-1.61854	rs520981166
1_141712531	ENSBTAG00000023393	AIRE	0.0225759	-3.82703	rs520981166
1_142008164	ENSBTAG00000048989	ENSBTAG00000048989	0.0392864	-1.66802	rs210028076
1_142009315	ENSBTAG00000048989	ENSBTAG00000048989	0.0421382	-1.94908	rs522528726
1_142079273	ENSBTAG00000023393	AIRE	0.00799696	-2.99426	rs210736822
1_142143015	ENSBTAG00000023393	AIRE	0.00318584	-2.77372	rs520759840
1_142152612	ENSBTAG00000005362	RAB23	0.0457019	-0.744895	rs523661196
1_142152612	ENSBTAG00000044121	NUBPL	0.00608173	-0.866363	rs523661196
1_142169245	ENSBTAG00000004662	SLC16A12	0.0410381	-2.73622	rs525537360
1_142237573	ENSBTAG00000054196	ENSBTAG00000054196	0.00353008	-2.18207	rs109764070
1_1425035	ENSBTAG00000022382	TMEM218	0.0354709	0.833118	rs378069643
1_142758503	ENSBTAG00000006732	NRCAM	0.020535	-4.68138	rs516048645
1_142826119	ENSBTAG00000011929	USP50	0.0316943	-1.58703	rs378294241
1_142826119	ENSBTAG00000054774	ENSBTAG00000054774	0.0343665	-2.28108	rs378294241
1_142852217	ENSBTAG00000003907	TSPAN14	0.0349604	-0.690049	rs518572257
1_143087512	ENSBTAG00000020253	SPEM1	0.0204851	-2.27705	rs719466891
1_143128445	ENSBTAG00000003020	SSC4D	0.0187405	-2.05733	rs133763483
1_143158918	ENSBTAG00000023393	AIRE	0.0301462	-2.66186	rs448533936
1_143202959	ENSBTAG00000003743	ENSBTAG00000003743	0.0290958	-1.77038	rs525744258
1_143203267	ENSBTAG00000023393	AIRE	0.0351546	-3.42969	rs721827520
1_143203524	ENSBTAG00000048989	ENSBTAG00000048989	0.0423044	-1.88232	rs447550575
1_143203524	ENSBTAG00000052845	ZBED3	0.0386178	-2.40846	rs447550575
1_143264761	ENSBTAG00000038050	ZNF420	0.0331057	-1.13235	rs525973449
1_143755056	ENSBTAG00000053832	ENSBTAG00000053832	0.0307695	-3.32544	rs43285551
1_143872446	ENSBTAG00000000569	HES1	0.00340846	0.532028	rs525468207
1_143872446	ENSBTAG00000000641	SKAP1	0.0350034	0.592777	rs525468207
1_143872446	ENSBTAG00000001035	SF1	0.0422006	0.254003	rs525468207
1_143872446	ENSBTAG00000001114	PRKD3	0.0401732	-0.553419	rs525468207
1_143872446	ENSBTAG00000001578	ADPGK	0.0446848	-0.399366	rs525468207
1_143872446	ENSBTAG00000002045	PSMD13	0.0341621	-0.470974	rs525468207
1_143872446	ENSBTAG00000002697	KCTD10	0.00967235	-0.440186	rs525468207
1_143872446	ENSBTAG00000002792	FUT11	0.00112126	-2.41554	rs525468207
1_143872446	ENSBTAG00000002810	ZNF777	0.0097627	0.338992	rs525468207
1_143872446	ENSBTAG00000002904	ZNF787	0.0290151	0.57114	rs525468207
1_143872446	ENSBTAG00000004238	TACC1	0.0343315	-0.799037	rs525468207
1_143872446	ENSBTAG00000005025	FAM91A1	0.040655	-0.828021	rs525468207
1_143872446	ENSBTAG00000005354	LRRFIP1	0.018362	-0.481032	rs525468207
1_143872446	ENSBTAG00000005446	POLR2J	0.045805	0.522057	rs525468207
1_143872446	ENSBTAG00000005550	SOS2	0.0171495	-0.706533	rs525468207
1_143872446	ENSBTAG00000006204	XPNPEP3	0.0385841	-0.45868	rs525468207
1_143872446	ENSBTAG00000006533	NSFL1C	0.0194635	0.472139	rs525468207
1_143872446	ENSBTAG00000006679	MITF	0.0454809	-0.857306	rs525468207
1_143872446	ENSBTAG00000006836	FBXO33	0.0171677	-0.919118	rs525468207
1_143872446	ENSBTAG00000007660	ZNF414	0.00492224	0.595299	rs525468207
1_143872446	ENSBTAG00000007756	TFPT	0.0268586	0.531163	rs525468207
1_143872446	ENSBTAG00000007791	KCNQ5	0.00656229	-2.47814	rs525468207
1_143872446	ENSBTAG00000007898	CYBRD1	0.0026175	-1.77783	rs525468207
1_143872446	ENSBTAG00000008736	CUL1	0.00741613	0.271809	rs525468207
1_143872446	ENSBTAG00000009131	TTC37	0.0181304	-0.493538	rs525468207
1_143872446	ENSBTAG00000009430	MYRIP	0.0120412	-2.6508	rs525468207
1_143872446	ENSBTAG00000009770	GPD2	0.00671263	-0.838131	rs525468207
1_143872446	ENSBTAG00000009778	KRAS	0.042654	-0.871244	rs525468207
1_143872446	ENSBTAG00000009958	TRIM35	0.00829345	-0.702074	rs525468207
1_143872446	ENSBTAG00000010311	MRM1	0.0329024	0.541893	rs525468207
1_143872446	ENSBTAG00000010514	ASB7	0.0327085	-0.630304	rs525468207
1_143872446	ENSBTAG00000010810	UCK1	0.0266816	-0.473542	rs525468207
1_143872446	ENSBTAG00000010821	ACER2	0.0138332	-2.04531	rs525468207
1_143872446	ENSBTAG00000011435	NPEPPS	0.014061	-0.308704	rs525468207
1_143872446	ENSBTAG00000012159	CNBP	0.0471821	0.440116	rs525468207
1_143872446	ENSBTAG00000012333	ZNF524	0.0378626	0.34807	rs525468207
1_143872446	ENSBTAG00000012626	B4GALT5	0.0259131	-0.736126	rs525468207
1_143872446	ENSBTAG00000013060	IQGAP1	0.04487	-0.877146	rs525468207
1_143872446	ENSBTAG00000013538	PEX14	0.0237598	0.382108	rs525468207
1_143872446	ENSBTAG00000013999	FAM20B	0.0199862	-0.806044	rs525468207
1_143872446	ENSBTAG00000014041	G3BP2	0.0261497	-0.600677	rs525468207
1_143872446	ENSBTAG00000014422	MTMR10	0.0430541	-0.583974	rs525468207
1_143872446	ENSBTAG00000014522	SMIM14	0.0397633	-0.894562	rs525468207
1_143872446	ENSBTAG00000014609	PPP1R12A	0.0420946	-0.724582	rs525468207
1_143872446	ENSBTAG00000014733	NOP2	0.0435498	0.336184	rs525468207
1_143872446	ENSBTAG00000015151	FOXN2	0.036573	-1.00928	rs525468207
1_143872446	ENSBTAG00000015384	PHF13	0.0261999	-0.525601	rs525468207
1_143872446	ENSBTAG00000016046	GOPC	0.0160545	-0.611173	rs525468207
1_143872446	ENSBTAG00000016420	CTNNB1	0.00661165	-0.47566	rs525468207
1_143872446	ENSBTAG00000016830	DAXX	0.0380391	-0.525242	rs525468207
1_143872446	ENSBTAG00000018057	ZNF621	0.0444496	-0.537056	rs525468207
1_143872446	ENSBTAG00000018070	SCNM1	0.00655402	0.489326	rs525468207
1_143872446	ENSBTAG00000019672	ENSBTAG00000019672	0.0113492	-0.959059	rs525468207
1_143872446	ENSBTAG00000020378	DLG1	0.00940518	-0.609495	rs525468207
1_143872446	ENSBTAG00000020731	PRRG4	0.0153081	-1.05464	rs525468207
1_143872446	ENSBTAG00000020751	HSF1	0.0247318	0.370944	rs525468207
1_143872446	ENSBTAG00000020873	MAT2A	0.00164113	-0.400141	rs525468207
1_143872446	ENSBTAG00000020886	UTP25	0.0439159	-0.430262	rs525468207
1_143872446	ENSBTAG00000031014	LDAH	0.0414298	-0.626501	rs525468207
1_143872446	ENSBTAG00000031716	MRGBP	0.0495257	0.42654	rs525468207
1_143872446	ENSBTAG00000031852	TBC1D10B	0.0485556	0.315458	rs525468207
1_143872446	ENSBTAG00000033255	DUSP11	0.0410654	0.295831	rs525468207
1_143872446	ENSBTAG00000034193	BCO2	0.0464053	-0.857514	rs525468207
1_143872446	ENSBTAG00000035230	TOR1AIP2	0.0369248	-0.814483	rs525468207
1_143872446	ENSBTAG00000044121	NUBPL	0.0390714	-0.7695	rs525468207
1_143872446	ENSBTAG00000047036	GPR39	0.0171624	-1.09855	rs525468207
1_143872446	ENSBTAG00000047299	DGCR6L	0.0150193	0.568895	rs525468207
1_143872446	ENSBTAG00000047367	CMTR2	0.031853	-0.650136	rs525468207
1_143872446	ENSBTAG00000047508	ZNF580	0.0274484	0.55185	rs525468207
1_143872446	ENSBTAG00000050318	ENSBTAG00000050318	0.0357007	-1.59775	rs525468207
1_143872446	ENSBTAG00000052988	bta-mir-12036	0.0391194	-1.76669	rs525468207
1_143872446	ENSBTAG00000053105	TMEM263	0.0210767	-0.881972	rs525468207
1_143872446	ENSBTAG00000053726	EIF4EBP2	0.0166246	-0.771086	rs525468207
1_143872446	ENSBTAG00000054696	ENSBTAG00000054696	0.0340264	-1.04857	rs525468207
1_143872446	ENSBTAG00000055120	OPHN1	0.0206367	-1.08419	rs525468207
1_143874315	ENSBTAG00000001793	HSD11B1L	0.0223899	0.505357	rs434440198
1_144027763	ENSBTAG00000011899	USP4	0.0489091	-0.139729	rs477146240
1_144138987	ENSBTAG00000014319	DNM3	0.000839736	-2.56141	rs715636175
1_144141718	ENSBTAG00000021568	VWCE	0.0258725	1.45127	rs110192956
1_144142012	ENSBTAG00000030839	PWWP3A	0.0387771	0.59607	rs472869101
1_144155805	ENSBTAG00000004008	FAM199X	0.0290639	-1.334	rs715610581
1_144155805	ENSBTAG00000015981	ETV1	0.0259158	-2.37666	rs715610581
1_144155805	ENSBTAG00000019782	TPI1	0.0105133	-2.39278	rs715610581
1_144155805	ENSBTAG00000052845	ZBED3	0.0295999	-2.15325	rs715610581
1_144221056	ENSBTAG00000053070	ENSBTAG00000053070	0.00318584	-2.27633	-
1_144221502	ENSBTAG00000003219	FBXL7	0.042918	-1.50377	rs521810147
1_144221502	ENSBTAG00000053070	ENSBTAG00000053070	0.0289162	-2.77023	rs521810147
1_144221647	ENSBTAG00000003447	ENSBTAG00000003447	0.0315376	-0.867156	rs523869038
1_144221647	ENSBTAG00000012259	PNPO	0.0433585	-0.536412	rs523869038
1_144221647	ENSBTAG00000020873	MAT2A	0.0210613	-0.427876	rs523869038
1_144222350	ENSBTAG00000050333	PROKR1	0.0337283	-2.01816	rs210359117
1_144231944	ENSBTAG00000005745	HPSE	0.0155976	-0.715078	rs136128208
1_144330892	ENSBTAG00000011007	TTYH2	0.0480492	-0.879886	rs378259475
1_144377108	ENSBTAG00000003515	SNCG	0.0132883	-2.33237	rs207892710
1_144377108	ENSBTAG00000055124	URAH	0.0495576	-2.36921	rs207892710
1_144391442	ENSBTAG00000015602	MRNIP	0.0253361	-0.7339	rs208650133
1_144396096	ENSBTAG00000010401	UBE4B	0.0273222	-0.205507	rs482007851
1_144658132	ENSBTAG00000000569	HES1	0.0190149	0.80303	rs715354807
1_144658132	ENSBTAG00000003907	TSPAN14	0.037527	-0.792932	rs715354807
1_144658132	ENSBTAG00000004238	TACC1	0.0287172	-1.29155	rs715354807
1_144658132	ENSBTAG00000007898	CYBRD1	0.0341506	-2.59042	rs715354807
1_144658132	ENSBTAG00000011435	NPEPPS	0.0421095	-0.469142	rs715354807
1_144658132	ENSBTAG00000014272	MMUT	0.0440572	-0.654333	rs715354807
1_144658132	ENSBTAG00000018070	SCNM1	0.0330434	0.734471	rs715354807
1_144658132	ENSBTAG00000047299	DGCR6L	0.0282746	0.885966	rs715354807
1_144658223	ENSBTAG00000003907	TSPAN14	0.0349604	-0.690049	rs723145292
1_144659336	ENSBTAG00000023147	LINGO1	0.0453272	-1.44847	rs207584294
1_144714008	ENSBTAG00000021033	SGK2	0.0415811	-3.02543	rs517087268
1_144770113	ENSBTAG00000016148	ENSBTAG00000016148	0.0362696	-3.4193	rs108953545
1_144832200	ENSBTAG00000027397	PPP1R3D	0.0198558	-2.24139	rs523297752
1_145052148	ENSBTAG00000021568	VWCE	0.0446458	-1.18187	rs211481308
1_145054039	ENSBTAG00000051630	ENSBTAG00000051630	0.0373186	-1.75249	rs519920560
1_145090955	ENSBTAG00000014328	MGC138914	0.0213128	-3.24444	rs211144989
1_145091810	ENSBTAG00000009430	MYRIP	0.0333935	-2.46253	rs525688764
1_145092704	ENSBTAG00000047675	ENSBTAG00000047675	0.000495128	-2.55687	rs516016791
1_145291964	ENSBTAG00000005556	CYGB	0.0237058	2.18761	-
1_145315666	ENSBTAG00000038322	ENSBTAG00000038322	0.00909457	-0.813478	rs378086153
1_145355935	ENSBTAG00000004662	SLC16A12	0.0494181	-4.03781	rs524698007
1_145685326	ENSBTAG00000015888	PDE7B	0.0259005	-2.23941	rs42427792
1_145807160	ENSBTAG00000003743	ENSBTAG00000003743	0.0401945	-2.08382	rs134187317
1_145889448	ENSBTAG00000021033	SGK2	0.0386825	-2.86335	rs136676638
1_145890840	ENSBTAG00000051832	ENSBTAG00000051832	0.043693	-2.27927	rs715301885
1_145890840	ENSBTAG00000053071	ENSBTAG00000053071	0.0049364	-2.11695	rs715301885
1_145993238	ENSBTAG00000006813	ENSBTAG00000006813	0.0350861	1.23624	rs134061563
1_146041482	ENSBTAG00000014150	BBLN	0.045132	0.62269	rs136973529
1_146053219	ENSBTAG00000054291	ENSBTAG00000054291	0.0256288	-2.20896	rs136911253
1_146053255	ENSBTAG00000052543	bta-mir-12041	0.0316055	-0.907867	rs132876121
1_146063538	ENSBTAG00000014150	BBLN	0.0233599	0.644783	rs137017033
1_146076549	ENSBTAG00000018069	TNFSF15	0.0175453	-1.56683	rs136913019
1_146104736	ENSBTAG00000006813	ENSBTAG00000006813	0.0312723	1.17605	rs134933763
1_146108501	ENSBTAG00000000317	MAPK8IP1	0.0341317	0.449579	rs134300005
1_146108501	ENSBTAG00000014150	BBLN	0.0440334	0.692653	rs134300005
1_146156073	ENSBTAG00000053735	PEG10	0.0271494	-2.81598	rs797450676
1_146220712	ENSBTAG00000010413	TMEM169	0.046537	-1.80985	rs110720993
1_146223815	ENSBTAG00000007296	ENSBTAG00000007296	0.0488425	-1.57204	rs110786736
1_146229765	ENSBTAG00000018785	TUBB1	0.0416781	-1.11111	rs520084601
1_146229765	ENSBTAG00000030484	KLK12	0.00780461	-1.33908	rs520084601
1_146229765	ENSBTAG00000053071	ENSBTAG00000053071	0.0259005	-2.28893	rs520084601
1_146241297	ENSBTAG00000001826	SASH1	0.043792	-1.01539	rs209710894
1_146241297	ENSBTAG00000013486	KICS2	0.0433971	-1.16726	rs209710894
1_146241297	ENSBTAG00000032083	DHX33	0.030576	-1.03833	rs209710894
1_146279983	ENSBTAG00000030839	PWWP3A	0.0337283	0.446006	rs520129941
1_146326423	ENSBTAG00000006813	ENSBTAG00000006813	0.0320147	1.67429	rs208265674
1_146339367	ENSBTAG00000002290	ENSBTAG00000002290	0.0101613	-3.6252	rs207668084
1_146341137	ENSBTAG00000052462	ENSBTAG00000052462	0.0418912	-1.71393	rs456656127
1_146344579	ENSBTAG00000045751	ENSBTAG00000045751	0.0358597	-3.80783	rs42869037
1_148316524	ENSBTAG00000051836	ENSBTAG00000051836	0.0467641	4.52283	-
1_148316524	ENSBTAG00000055124	URAH	0.0142816	4.52717	-
1_148316526	ENSBTAG00000052290	ENSBTAG00000052290	0.035394	-5.54174	-
1_148316577	ENSBTAG00000008778	CHST13	0.0359988	5.79536	-
1_148316577	ENSBTAG00000049109	ENSBTAG00000049109	0.0429501	5.22417	-
1_148318063	ENSBTAG00000003369	SYT12	0.0455475	1.3225	rs522707006
1_148340651	ENSBTAG00000002290	ENSBTAG00000002290	0.0190786	2.62444	rs43282374
1_148441174	ENSBTAG00000002290	ENSBTAG00000002290	0.0366633	-2.47809	rs448663518
1_149028094	ENSBTAG00000002290	ENSBTAG00000002290	0.016726	-3.21429	rs211347826
1_149028373	ENSBTAG00000038415	SLC6A12	0.0311684	-1.72041	rs520890248
1_149028373	ENSBTAG00000050333	PROKR1	0.0303036	-2.02514	rs520890248
1_149302827	ENSBTAG00000014441	CD96	0.0465848	1.07384	rs471494848
1_149710557	ENSBTAG00000051630	ENSBTAG00000051630	0.0485294	-2.07635	rs447058579
1_152232492	ENSBTAG00000030484	KLK12	0.0140617	-1.02225	rs526481320
1_152232492	ENSBTAG00000038415	SLC6A12	0.0432661	-1.49328	rs526481320
1_152260930	ENSBTAG00000050333	PROKR1	0.0416781	-2.25688	rs209141033
1_153266910	ENSBTAG00000050333	PROKR1	0.0171677	-2.14709	rs525411263
1_153472759	ENSBTAG00000000177	MSLN	0.0479772	2.80694	rs42916643
1_153472759	ENSBTAG00000003312	CHST15	0.018172	2.37907	rs42916643
1_153472759	ENSBTAG00000014705	HES4	0.0394373	2.67903	rs42916643
1_153472759	ENSBTAG00000014791	CTH	0.0345125	2.16479	rs42916643
1_153472759	ENSBTAG00000025782	TNFSF8	0.0216949	2.0886	rs42916643
1_153543070	ENSBTAG00000006730	SUSD2	0.0454855	-1.51478	rs714947022
1_154317450	ENSBTAG00000016170	KCNJ11	0.0197044	2.30537	rs43289812
1_158364649	ENSBTAG00000040367	ENSBTAG00000040367	0.0240679	4.0553	-
1_1645574	ENSBTAG00000027412	ENSBTAG00000027412	0.00889622	1.62937	rs384859426
1_1647643	ENSBTAG00000020253	SPEM1	0.0401289	-2.00391	rs523534629
1_1647970	ENSBTAG00000020253	SPEM1	0.00596155	-2.45773	rs522539262
1_1647970	ENSBTAG00000050574	CTF2	0.033669	-2.34943	rs522539262
1_1737620	ENSBTAG00000036224	MGC157082	0.0017738	-2.37513	rs210867846
1_19253597	ENSBTAG00000049919	TFPI	0.0438076	-2.80887	rs476404824
1_19259853	ENSBTAG00000007816	ENSBTAG00000007816	0.0367762	3.5108	rs451688817
1_19259929	ENSBTAG00000007816	ENSBTAG00000007816	0.0197785	3.13704	rs476439845
1_1938719	ENSBTAG00000002710	TSSK4	0.0148024	-1.29806	rs384504567
1_1938719	ENSBTAG00000033449	ENSBTAG00000033449	0.0344802	-2.03258	rs384504567
1_19418389	ENSBTAG00000001088	SLC17A8	0.0284762	-2.22778	rs136432972
1_19418389	ENSBTAG00000014705	HES4	0.0278907	-2.0094	rs136432972
1_19418389	ENSBTAG00000015655	APBB1	0.0132809	-0.566173	rs136432972
1_19418389	ENSBTAG00000021180	TBATA	0.009607	-2.18563	rs136432972
1_19418389	ENSBTAG00000032650	DPY19L2	0.0390661	-2.06964	rs136432972
1_19418389	ENSBTAG00000050688	ENSBTAG00000050688	0.00366497	-2.22873	rs136432972
1_19418389	ENSBTAG00000051512	ENSBTAG00000051512	0.00491816	-2.95192	rs136432972
1_19418389	ENSBTAG00000054687	ENSBTAG00000054687	0.0106166	-2.08563	rs136432972
1_19437849	ENSBTAG00000051832	ENSBTAG00000051832	0.013513	-3.5059	rs714907190
1_2031340	ENSBTAG00000021775	SLC4A9	0.00039485	5.29985	-
1_2031340	ENSBTAG00000045010	bta-mir-2350	0.00350251	5.18074	-
1_2031340	ENSBTAG00000050839	DISC1	0.00236756	5.59809	-
1_2031340	ENSBTAG00000051048	ENSBTAG00000051048	0.0443193	1.89819	-
1_2031340	ENSBTAG00000051663	ENSBTAG00000051663	0.00677619	5.07799	-
1_2031340	ENSBTAG00000053534	ENSBTAG00000053534	0.0295019	4.20455	-
1_2031357	ENSBTAG00000008778	CHST13	0.0359988	5.79536	-
1_2031357	ENSBTAG00000049109	ENSBTAG00000049109	0.0429501	5.22417	-
1_2078632	ENSBTAG00000007816	ENSBTAG00000007816	0.0271771	2.56261	rs521003143
1_2188816	ENSBTAG00000020992	RHBDL3	0.0397761	2.49843	rs435557600
1_2188816	ENSBTAG00000048558	ENSBTAG00000048558	0.0438076	2.86151	rs435557600
1_2188824	ENSBTAG00000000333	ARHGAP20	0.00369416	6.22201	rs451759965
1_2188824	ENSBTAG00000001221	NKX3-1	0.0219338	3.70953	rs451759965
1_2188824	ENSBTAG00000001477	ENSBTAG00000001477	0.026771	5.79063	rs451759965
1_2188824	ENSBTAG00000002070	KLC3	0.00308306	7.34852	rs451759965
1_2188824	ENSBTAG00000002370	ZNF792	0.00133463	3.26002	rs451759965
1_2188824	ENSBTAG00000002710	TSSK4	0.0474618	3.87549	rs451759965
1_2188824	ENSBTAG00000002828	RNF185	0.0485556	2.69415	rs451759965
1_2188824	ENSBTAG00000002853	HRC	0.029967	5.67573	rs451759965
1_2188824	ENSBTAG00000003090	LRRC9	0.000104209	7.3339	rs451759965
1_2188824	ENSBTAG00000003312	CHST15	0.00083827	6.95593	rs451759965
1_2188824	ENSBTAG00000003871	CYP2B6	0.00339171	10.201	rs451759965
1_2188824	ENSBTAG00000005910	LEPR	0.0154508	7.18572	rs451759965
1_2188824	ENSBTAG00000006470	TTBK2	8.79643e-07	8.16834	rs451759965
1_2188824	ENSBTAG00000007243	CFAP58	0.0360719	7.31874	rs451759965
1_2188824	ENSBTAG00000009852	NAV3	0.0456022	5.90211	rs451759965
1_2188824	ENSBTAG00000011518	RARB	0.0028038	6.90211	rs451759965
1_2188824	ENSBTAG00000011682	GLI2	0.00640256	6.9016	rs451759965
1_2188824	ENSBTAG00000011971	NRP2	0.0468414	6.29226	rs451759965
1_2188824	ENSBTAG00000012929	CEP85L	0.00109669	7.10102	rs451759965
1_2188824	ENSBTAG00000013476	CPA5	0.0360719	5.77739	rs451759965
1_2188824	ENSBTAG00000013769	NECTIN3	0.0052675	6.07116	rs451759965
1_2188824	ENSBTAG00000013779	HSPA12A	0.0414992	6.58156	rs451759965
1_2188824	ENSBTAG00000014319	DNM3	0.0289162	7.06182	rs451759965
1_2188824	ENSBTAG00000014705	HES4	0.0350861	7.18685	rs451759965
1_2188824	ENSBTAG00000014791	CTH	0.000687645	6.55182	rs451759965
1_2188824	ENSBTAG00000015037	GAREM2	0.00093451	6.19012	rs451759965
1_2188824	ENSBTAG00000015866	ENSBTAG00000015866	1.22743e-05	4.92516	rs451759965
1_2188824	ENSBTAG00000016043	GNB3	0.00395302	6.55283	rs451759965
1_2188824	ENSBTAG00000017983	PRELID3A	0.000572484	6.22242	rs451759965
1_2188824	ENSBTAG00000020992	RHBDL3	0.00641757	5.25941	rs451759965
1_2188824	ENSBTAG00000021201	FAM126B	0.0182821	4.32274	rs451759965
1_2188824	ENSBTAG00000021787	PAQR7	0.00516442	5.56612	rs451759965
1_2188824	ENSBTAG00000022890	MBP	0.0359988	1.80698	rs451759965
1_2188824	ENSBTAG00000023464	ENSBTAG00000023464	0.00460744	6.04028	rs451759965
1_2188824	ENSBTAG00000023784	TMEM88B	0.0012347	7.11473	rs451759965
1_2188824	ENSBTAG00000025782	TNFSF8	1.45807e-07	6.90807	rs451759965
1_2188824	ENSBTAG00000033449	ENSBTAG00000033449	0.0296077	6.47855	rs451759965
1_2188824	ENSBTAG00000035110	DEUP1	0.00171885	7.44522	rs451759965
1_2188824	ENSBTAG00000039197	SLC2A9	4.12352e-05	6.80788	rs451759965
1_2188824	ENSBTAG00000046335	ENSBTAG00000046335	0.000874855	5.48515	rs451759965
1_2188824	ENSBTAG00000046608	ENSBTAG00000046608	0.028149	5.49314	rs451759965
1_2188824	ENSBTAG00000046803	GAS1	0.00491816	6.5853	rs451759965
1_2188824	ENSBTAG00000048353	ENSBTAG00000048353	2.55772e-07	7.61725	rs451759965
1_2188824	ENSBTAG00000049133	ENSBTAG00000049133	0.00523393	4.71566	rs451759965
1_2188824	ENSBTAG00000049523	ENSBTAG00000049523	0.0197222	5.69023	rs451759965
1_2188824	ENSBTAG00000049623	ENSBTAG00000049623	1.44612e-06	7.12193	rs451759965
1_2188824	ENSBTAG00000049640	ENSBTAG00000049640	0.000225426	6.50556	rs451759965
1_2188824	ENSBTAG00000049754	FAM177B	0.041781	7.9782	rs451759965
1_2188824	ENSBTAG00000050318	ENSBTAG00000050318	3.80845e-05	6.5615	rs451759965
1_2188824	ENSBTAG00000052307	ENSBTAG00000052307	0.022289	6.3837	rs451759965
1_2188824	ENSBTAG00000052394	ENSBTAG00000052394	0.0431708	3.30954	rs451759965
1_2188824	ENSBTAG00000052702	COLCA2	0.0304231	6.53988	rs451759965
1_2188824	ENSBTAG00000052982	ENSBTAG00000052982	0.0267668	3.29388	rs451759965
1_2188824	ENSBTAG00000052988	bta-mir-12036	0.0158119	6.34092	rs451759965
1_2188824	ENSBTAG00000053105	TMEM263	0.0330514	2.967	rs451759965
1_2190649	ENSBTAG00000053552	ENSBTAG00000053552	0.00236756	5.36687	-
1_22094165	ENSBTAG00000004008	FAM199X	0.0197222	-1.43737	-
1_22094165	ENSBTAG00000004110	ENSBTAG00000004110	0.0100645	-1.55701	-
1_22094165	ENSBTAG00000007243	CFAP58	0.0424936	-2.38912	-
1_22094165	ENSBTAG00000008783	HTR7	0.0182998	-2.08706	-
1_22094165	ENSBTAG00000010788	PPM1E	0.0436743	-2.57863	-
1_22094165	ENSBTAG00000011101	EML6	0.023251	-2.26438	-
1_22094165	ENSBTAG00000014705	HES4	0.0153414	-2.46099	-
1_22094165	ENSBTAG00000023765	C18H16orf46	0.0471239	-0.876661	-
1_22094165	ENSBTAG00000032650	DPY19L2	0.0155693	-2.58013	-
1_22094165	ENSBTAG00000045912	ENSBTAG00000045912	0.0120353	-0.629409	-
1_22094165	ENSBTAG00000052845	ZBED3	0.00701444	-2.41158	-
1_22191735	ENSBTAG00000049343	ENSBTAG00000049343	0.00875086	-2.82579	rs210839129
1_22191735	ENSBTAG00000049676	ENSBTAG00000049676	0.00760308	-2.07045	rs210839129
1_22196548	ENSBTAG00000051367	ENSBTAG00000051367	0.0427397	-0.709807	rs441147873
1_22793471	ENSBTAG00000046266	TNFSF9	0.0409027	-1.40776	rs526873956
1_22794298	ENSBTAG00000004982	GPLD1	0.00641757	-1.6881	rs379844783
1_2285799	ENSBTAG00000018295	SEC23B	0.0489646	0.38549	rs455892943
1_2291766	ENSBTAG00000008923	GPR83	0.0219484	-2.94378	-
1_2315753	ENSBTAG00000027412	ENSBTAG00000027412	0.00889622	1.62937	rs207622094
1_2315911	ENSBTAG00000034626	FBXO16	0.0368504	-0.683959	rs447066337
1_2349894	ENSBTAG00000027412	ENSBTAG00000027412	0.0361324	-1.27305	rs110920647
1_26116690	ENSBTAG00000050445	RAB44	0.0267273	-1.35403	rs209735714
1_26116957	ENSBTAG00000002290	ENSBTAG00000002290	0.01724	-2.97656	rs717544625
1_3145568	ENSBTAG00000045929	ENSBTAG00000045929	0.0070653	-4.19347	rs381447914
1_3159736	ENSBTAG00000007816	ENSBTAG00000007816	0.0391992	2.75449	rs522202613
1_3159736	ENSBTAG00000048114	ENSBTAG00000048114	0.0333104	-1.54379	rs522202613
1_3172379	ENSBTAG00000005365	OVCH1	0.0108467	-2.1289	rs440661674
1_346627	ENSBTAG00000023374	FUT1	0.0461612	-2.45876	-
1_346627	ENSBTAG00000033449	ENSBTAG00000033449	0.0376411	-1.65625	-
1_3499117	ENSBTAG00000018004	SH3GL3	0.0480508	-1.25334	rs43207815
1_3499117	ENSBTAG00000053832	ENSBTAG00000053832	0.0338981	-3.54269	rs43207815
1_35415039	ENSBTAG00000005228	CNGA4	0.0326487	2.36501	rs210791631
1_36162003	ENSBTAG00000027525	ENSBTAG00000027525	0.0132068	2.2751	rs137268570
1_36169628	ENSBTAG00000011162	ZKSCAN2	0.0415954	-1.5155	rs385860695
1_36170649	ENSBTAG00000005228	CNGA4	0.00502507	-2.3251	rs383816970
1_38303176	ENSBTAG00000051828	ENSBTAG00000051828	0.0418597	-2.42579	rs441344360
1_38315506	ENSBTAG00000005102	PHTF2	0.0407468	-0.648575	rs210952786
1_38354125	ENSBTAG00000001696	RBM46	0.0460935	-2.85618	rs207687664
1_38354125	ENSBTAG00000002492	SYCP3	0.0478742	-2.03467	rs207687664
1_38354125	ENSBTAG00000003036	PPFIA2	0.0133927	-2.08433	rs207687664
1_38354409	ENSBTAG00000010954	ART3	0.0466375	-2.4522	rs721854130
1_38354409	ENSBTAG00000051828	ENSBTAG00000051828	0.0181371	-2.76651	rs721854130
1_38420416	ENSBTAG00000051828	ENSBTAG00000051828	0.0330514	-2.68652	rs134616292
1_4122232	ENSBTAG00000049343	ENSBTAG00000049343	0.00318056	-1.85104	rs454690140
1_42014200	ENSBTAG00000007816	ENSBTAG00000007816	0.010978	2.3848	rs527150773
1_42014200	ENSBTAG00000021033	SGK2	0.0301774	-2.47211	rs527150773
1_42014200	ENSBTAG00000048470	IFITM1	0.0497185	-3.50507	rs527150773
1_42195163	ENSBTAG00000018069	TNFSF15	0.0215469	-2.21146	rs451857207
1_42195163	ENSBTAG00000025782	TNFSF8	0.0158119	-2.18173	rs451857207
1_42195163	ENSBTAG00000025853	HOMER1	0.0494473	-0.79799	rs451857207
1_42195163	ENSBTAG00000027397	PPP1R3D	0.0269952	-2.82931	rs451857207
1_42195163	ENSBTAG00000033449	ENSBTAG00000033449	0.0178181	-2.5632	rs451857207
1_42195163	ENSBTAG00000038050	ZNF420	0.0308003	-0.94378	rs451857207
1_42195163	ENSBTAG00000048353	ENSBTAG00000048353	0.0282253	-2.36307	rs451857207
1_42195163	ENSBTAG00000051845	ENSBTAG00000051845	0.0277367	-3.16045	rs451857207
1_42195163	ENSBTAG00000052527	ENSBTAG00000052527	0.0104948	-2.66687	rs451857207
1_42196406	ENSBTAG00000019876	DSC1	0.0247503	-1.74161	rs517236928
1_42196406	ENSBTAG00000050776	ENSBTAG00000050776	0.0470147	-0.997256	rs517236928
1_42897096	ENSBTAG00000018375	ATCAY	0.034311	-2.3239	rs715043305
1_4427948	ENSBTAG00000002710	TSSK4	0.0381755	-1.16646	rs446813055
1_44639761	ENSBTAG00000021867	BFSP1	0.0341054	-1.8495	rs714178904
1_44728484	ENSBTAG00000027075	ENSBTAG00000027075	0.022464	1.66192	rs378914248
1_45741031	ENSBTAG00000030913	MX1	0.0113963	1.29662	rs383454878
1_45741031	ENSBTAG00000045929	ENSBTAG00000045929	0.00460744	-4.66295	rs383454878
1_45824314	ENSBTAG00000020225	TBXAS1	0.0388217	-0.888588	rs517283282
1_50257383	ENSBTAG00000017354	MPP7	0.0305405	1.33735	rs718463687
1_50257383	ENSBTAG00000034185	ENSBTAG00000034185	0.0432661	1.2245	rs718463687
1_52426135	ENSBTAG00000008504	SYNGR3	0.0417491	-1.06594	rs438743143
1_52711888	ENSBTAG00000034185	ENSBTAG00000034185	0.0462322	0.965363	rs454622628
1_52711888	ENSBTAG00000043976	RNFT2	0.0238517	-0.492169	rs454622628
1_52718087	ENSBTAG00000003036	PPFIA2	0.0142386	-1.96342	-
1_53312224	ENSBTAG00000017354	MPP7	0.0399566	1.1314	rs452304354
1_56396383	ENSBTAG00000000170	GSTT4	0.0485372	-1.03386	rs433409587
1_56480474	ENSBTAG00000021033	SGK2	0.0432432	-3.16518	rs716958780
1_56480774	ENSBTAG00000050333	PROKR1	0.0147319	-1.94353	rs717408520
1_56727356	ENSBTAG00000021033	SGK2	0.0255013	-2.4078	rs523897529
1_58025701	ENSBTAG00000049812	ENSBTAG00000049812	0.00745992	-1.89155	rs459527678
1_58036009	ENSBTAG00000027051	PTAFR	0.0491726	0.876433	rs209359037
1_58066672	ENSBTAG00000027075	ENSBTAG00000027075	0.0152634	3.55556	rs522887209
1_58141315	ENSBTAG00000021033	SGK2	0.0165221	-2.40826	-
1_58152503	ENSBTAG00000021033	SGK2	0.00675273	-2.67371	rs471271048
1_58177611	ENSBTAG00000053827	ENSBTAG00000053827	0.0460026	2.33423	rs454923815
1_58332429	ENSBTAG00000002792	FUT11	0.037892	-2.89184	-
1_58332429	ENSBTAG00000003871	CYP2B6	0.0472568	-3.6083	-
1_58332429	ENSBTAG00000013779	HSPA12A	0.0379951	-2.60087	-
1_58332429	ENSBTAG00000048353	ENSBTAG00000048353	0.00838579	-2.52035	-
1_58332429	ENSBTAG00000050318	ENSBTAG00000050318	0.0305086	-2.17735	-
1_58335600	ENSBTAG00000051600	ENSBTAG00000051600	0.0372823	-1.42203	rs380256537
1_58400996	ENSBTAG00000021231	KCTD2	0.0493349	-0.579924	rs110009618
1_58493161	ENSBTAG00000027412	ENSBTAG00000027412	0.0406911	1.85745	rs210822285
1_58636684	ENSBTAG00000021033	SGK2	0.0119867	-3.20276	rs519836483
1_630533	ENSBTAG00000049663	ENSBTAG00000049663	0.02655	-2.63148	rs478111095
1_64000361	ENSBTAG00000044018	PRR36	0.0119015	-0.5064	rs207836891
1_64000361	ENSBTAG00000046744	PALM3	0.0421434	-0.744529	rs207836891
1_64006406	ENSBTAG00000053071	ENSBTAG00000053071	0.0385139	-2.38385	rs473428986
1_64287435	ENSBTAG00000021033	SGK2	0.040646	-2.97197	rs483150946
1_64287435	ENSBTAG00000030839	PWWP3A	0.0132411	0.483645	rs483150946
1_64287435	ENSBTAG00000054291	ENSBTAG00000054291	0.0407468	-2.04503	rs483150946
1_64344886	ENSBTAG00000054291	ENSBTAG00000054291	0.0373542	-1.88922	rs209581124
1_64430860	ENSBTAG00000030839	PWWP3A	0.000994926	0.464561	rs137382013
1_64520037	ENSBTAG00000030839	PWWP3A	0.000428692	0.543986	rs444413814
1_65324229	ENSBTAG00000021033	SGK2	0.00638405	-2.47344	rs467448352
1_65473903	ENSBTAG00000052143	ENSBTAG00000052143	0.0419939	-1.7459	rs723749470
1_65945383	ENSBTAG00000055116	ENSBTAG00000055116	0.0303649	-2.06435	rs383624502
1_664044	ENSBTAG00000051421	PCP4	0.0406355	-5.11254	-
1_66482635	ENSBTAG00000048989	ENSBTAG00000048989	0.0197785	-1.95036	rs379404916
1_664834	ENSBTAG00000008204	CARNMT1	0.0113758	-0.985555	-
1_664834	ENSBTAG00000016496	ZNF641	0.0485556	-1.82239	-
1_664834	ENSBTAG00000016979	PCYT1A	0.0476133	-1.51281	-
1_66610051	ENSBTAG00000002290	ENSBTAG00000002290	0.0179387	-3.09163	rs207762851
1_668694	ENSBTAG00000009964	DNASE1L2	0.00350251	4.35777	-
1_669696	ENSBTAG00000049676	ENSBTAG00000049676	0.0304231	1.53675	rs42994830
1_66978960	ENSBTAG00000050333	PROKR1	0.00712757	-2.43259	rs471898993
1_669801	ENSBTAG00000002069	BOLA	1.13451e-05	8.12075	rs42985232
1_669801	ENSBTAG00000004226	SHBG	0.0254547	3.87232	rs42985232
1_669801	ENSBTAG00000011409	CD72	0.00733171	6.14233	rs42985232
1_669801	ENSBTAG00000051726	ENSBTAG00000051726	0.00830062	8.16146	rs42985232
1_66989449	ENSBTAG00000003090	LRRC9	0.0297846	-2.42864	rs722079758
1_66989449	ENSBTAG00000015866	ENSBTAG00000015866	0.0200629	-1.61136	rs722079758
1_66989449	ENSBTAG00000023464	ENSBTAG00000023464	0.0372192	-2.14612	rs722079758
1_66989449	ENSBTAG00000025782	TNFSF8	0.0420905	-2.07688	rs722079758
1_66989449	ENSBTAG00000027397	PPP1R3D	0.0297298	-2.81149	rs722079758
1_66989449	ENSBTAG00000038050	ZNF420	0.0427745	-0.925021	rs722079758
1_66989449	ENSBTAG00000039197	SLC2A9	0.0294675	-2.22612	rs722079758
1_66989449	ENSBTAG00000049640	ENSBTAG00000049640	0.0218206	-2.21297	rs722079758
1_66992945	ENSBTAG00000004167	TTC29	0.00572376	-3.02742	rs520947036
1_66992945	ENSBTAG00000007956	FRAT1	0.00270274	-2.30794	rs520947036
1_66992945	ENSBTAG00000017329	GMNN	0.0381196	-0.95745	rs520947036
1_66992945	ENSBTAG00000048989	ENSBTAG00000048989	0.0175113	-2.14681	rs520947036
1_66992945	ENSBTAG00000052845	ZBED3	0.0490646	-2.59274	rs520947036
1_66996363	ENSBTAG00000050333	PROKR1	0.0215467	-2.08125	rs377770954
1_67024801	ENSBTAG00000018069	TNFSF15	0.0193694	-2.21855	rs717568656
1_67024801	ENSBTAG00000025782	TNFSF8	0.0197785	-2.15773	rs717568656
1_67024801	ENSBTAG00000025853	HOMER1	0.0373595	-0.809709	rs717568656
1_67024801	ENSBTAG00000027397	PPP1R3D	0.0298091	-2.81101	rs717568656
1_67024801	ENSBTAG00000033449	ENSBTAG00000033449	0.0181338	-2.5571	rs717568656
1_67024801	ENSBTAG00000038050	ZNF420	0.0261514	-0.950319	rs717568656
1_67024801	ENSBTAG00000048353	ENSBTAG00000048353	0.0289048	-2.35664	rs717568656
1_67024801	ENSBTAG00000051845	ENSBTAG00000051845	0.034487	-3.11936	rs717568656
1_67024801	ENSBTAG00000052527	ENSBTAG00000052527	0.0101209	-2.66582	rs717568656
1_670854	ENSBTAG00000020116	JSP.1	0.0173112	-2.63177	rs520960844
1_671676	ENSBTAG00000020116	JSP.1	0.0144097	-2.92578	rs468718604
1_671689	ENSBTAG00000053552	ENSBTAG00000053552	0.00236756	-5.36687	rs42985247
1_677024	ENSBTAG00000012182	DIRAS3	0.0105518	-1.56313	rs723543065
1_677376	ENSBTAG00000020116	JSP.1	0.00935656	-3.17032	-
1_6814868	ENSBTAG00000033449	ENSBTAG00000033449	0.00561854	-2.70784	rs453974538
1_6814868	ENSBTAG00000048353	ENSBTAG00000048353	0.0186046	-2.44137	rs453974538
1_6814868	ENSBTAG00000049812	ENSBTAG00000049812	0.0249444	-2.35029	rs453974538
1_68356920	ENSBTAG00000034626	FBXO16	0.0289941	-0.743171	rs209002704
1_689947	ENSBTAG00000051421	PCP4	0.0435079	-5.00001	-
1_69198528	ENSBTAG00000038487	ZNF613	0.0410726	0.347114	rs109768927
1_69329623	ENSBTAG00000050333	PROKR1	0.0386825	-2.13554	rs720414998
1_69477751	ENSBTAG00000030484	KLK12	0.0302396	-1.33377	rs433534416
1_70017337	ENSBTAG00000051897	NMNAT1	0.0432544	-0.266431	rs134936267
1_70178293	ENSBTAG00000018041	ACADSB	0.0419427	0.57497	rs110880131
1_70178293	ENSBTAG00000019792	SLC16A9	0.00886543	2.64615	rs110880131
1_70178293	ENSBTAG00000025853	HOMER1	0.0211308	0.640765	rs110880131
1_70179749	ENSBTAG00000038625	ENSBTAG00000038625	0.0376302	1.18928	rs108968717
1_70179749	ENSBTAG00000038938	GBP2	0.00425857	1.44049	rs108968717
1_70224774	ENSBTAG00000010363	LSM11	0.0430905	-1.51251	rs381776879
1_70224774	ENSBTAG00000038938	GBP2	0.0290958	-1.99158	rs381776879
1_70225285	ENSBTAG00000038938	GBP2	0.0197222	-1.92576	rs208993423
1_70225488	ENSBTAG00000050333	PROKR1	0.00479533	-2.59698	rs475740178
1_70225493	ENSBTAG00000038938	GBP2	0.0357126	-2.0739	rs210695904
1_70230104	ENSBTAG00000000233	OR51E1	0.0165777	-3.66784	rs518128074
1_70230104	ENSBTAG00000050427	ENSBTAG00000050427	0.0309443	-2.06729	rs518128074
1_70248650	ENSBTAG00000018041	ACADSB	0.0355671	-0.712778	rs518339215
1_70248650	ENSBTAG00000019855	MAP3K15	0.0199634	-0.777623	rs518339215
1_703844	ENSBTAG00000000170	GSTT4	0.0379146	-0.844833	rs136952796
1_703844	ENSBTAG00000027412	ENSBTAG00000027412	0.0495201	1.25041	rs136952796
1_704110	ENSBTAG00000012182	DIRAS3	0.0489761	-1.75279	rs719628737
1_705346	ENSBTAG00000007816	ENSBTAG00000007816	0.00568965	2.38601	rs436787613
1_70611707	ENSBTAG00000050333	PROKR1	0.0194691	-2.34513	rs524981658
1_70789626	ENSBTAG00000054291	ENSBTAG00000054291	0.0028121	-1.99639	rs525984804
1_70932849	ENSBTAG00000034626	FBXO16	0.0105111	-0.630621	rs432846299
1_71224111	ENSBTAG00000049676	ENSBTAG00000049676	0.00870177	-1.70287	rs380815974
1_71252380	ENSBTAG00000003036	PPFIA2	0.042012	-1.97263	rs380617774
1_71349254	ENSBTAG00000033449	ENSBTAG00000033449	0.0403389	-2.38964	rs483115961
1_71349254	ENSBTAG00000048353	ENSBTAG00000048353	0.0193612	-2.33245	rs483115961
1_71416480	ENSBTAG00000030839	PWWP3A	0.0140961	0.358038	rs522521862
1_72893529	ENSBTAG00000027525	ENSBTAG00000027525	3.80845e-05	4.55764	rs380180396
1_72898418	ENSBTAG00000030839	PWWP3A	0.0374785	0.422651	rs449984400
1_72898629	ENSBTAG00000033449	ENSBTAG00000033449	0.0139425	-2.33541	rs383538409
1_72898629	ENSBTAG00000051845	ENSBTAG00000051845	0.0357676	-2.81348	rs383538409
1_72915993	ENSBTAG00000017969	CA4	0.0367781	-2.11545	rs133747938
1_72919921	ENSBTAG00000017039	ARHGEF33	0.0355721	1.46501	rs109827270
1_72920067	ENSBTAG00000002290	ENSBTAG00000002290	0.0382182	-3.11302	rs520309156
1_72923588	ENSBTAG00000002290	ENSBTAG00000002290	0.0473562	-2.22845	rs382321142
1_72923965	ENSBTAG00000019792	SLC16A9	0.0489445	-2.76636	rs385597871
1_73125912	ENSBTAG00000002290	ENSBTAG00000002290	0.0344972	-2.25894	rs109332959
1_73364051	ENSBTAG00000034626	FBXO16	0.045132	-0.779014	rs518632831
1_73828154	ENSBTAG00000027525	ENSBTAG00000027525	0.00241693	3.98219	rs385192995
1_74123627	ENSBTAG00000050333	PROKR1	0.0332016	-2.27282	rs209787302
1_75921045	ENSBTAG00000033449	ENSBTAG00000033449	0.0393746	-2.22422	rs721425496
1_75921045	ENSBTAG00000051845	ENSBTAG00000051845	0.00565335	-3.02742	rs721425496
1_76383242	ENSBTAG00000050333	PROKR1	0.0393268	-2.23391	rs480811867
1_76416672	ENSBTAG00000034185	ENSBTAG00000034185	2.55772e-07	0.76533	rs457162105
1_76417110	ENSBTAG00000027357	FGF22	0.00265299	-2.03861	-
1_78439112	ENSBTAG00000023635	CLEC6A	0.034075	-2.26137	rs523035238
1_78440446	ENSBTAG00000000414	FUT6	0.0301424	-2.38663	rs382082294
1_78442681	ENSBTAG00000049919	TFPI	0.0226526	2.4382	rs43252111
1_81289166	ENSBTAG00000027075	ENSBTAG00000027075	0.0452096	2.0725	rs462853524
1_81289166	ENSBTAG00000030839	PWWP3A	0.0400998	0.370115	rs462853524
1_81586273	ENSBTAG00000015066	LANCL1	0.0193228	-1.39531	rs208948052
1_81653944	ENSBTAG00000015602	MRNIP	0.0456022	-0.593089	rs211559195
1_81655221	ENSBTAG00000015602	MRNIP	0.0146299	-0.830313	rs208082845
1_81655221	ENSBTAG00000015611	TBC1D9B	0.0444958	-0.487467	rs208082845
1_81931617	ENSBTAG00000051725	ENSBTAG00000051725	0.0392715	-2.52154	rs384284225
1_82986746	ENSBTAG00000001221	NKX3-1	0.0483965	-1.19973	rs522339913
1_82986746	ENSBTAG00000003638	ZNF215	0.0188004	-1.95819	rs522339913
1_82986746	ENSBTAG00000003871	CYP2B6	0.0414992	-3.11745	rs522339913
1_82986746	ENSBTAG00000013779	HSPA12A	0.0493852	-2.19619	rs522339913
1_82986746	ENSBTAG00000027397	PPP1R3D	1.05172e-05	-2.95721	rs522339913
1_82986746	ENSBTAG00000036224	MGC157082	0.0179853	-2.02465	rs522339913
1_82986746	ENSBTAG00000038050	ZNF420	0.0152377	-0.84926	rs522339913
1_82986746	ENSBTAG00000048707	ENSBTAG00000048707	0.0483214	-1.4231	rs522339913
1_82986746	ENSBTAG00000048971	ENSBTAG00000048971	0.0399385	-2.48012	rs522339913
1_82986746	ENSBTAG00000049623	ENSBTAG00000049623	0.0100493	-2.04416	rs522339913
1_82986746	ENSBTAG00000052527	ENSBTAG00000052527	0.0144782	-2.29863	rs522339913
1_83148327	ENSBTAG00000027075	ENSBTAG00000027075	0.04061	2.1257	rs442592779
1_83148327	ENSBTAG00000027397	PPP1R3D	0.0157535	-2.25489	rs442592779
1_83148327	ENSBTAG00000030839	PWWP3A	0.0266038	0.385708	rs442592779
1_83148501	ENSBTAG00000002070	KLC3	0.00335047	-2.689	rs454616574
1_83148501	ENSBTAG00000002340	STEAP4	0.00653303	-2.17713	rs454616574
1_83148501	ENSBTAG00000003090	LRRC9	0.0130956	-2.38916	rs454616574
1_83148501	ENSBTAG00000003871	CYP2B6	0.0385048	-3.40591	rs454616574
1_83148501	ENSBTAG00000006470	TTBK2	0.0433585	-2.37543	rs454616574
1_83148501	ENSBTAG00000013779	HSPA12A	0.0367731	-2.43017	rs454616574
1_83148501	ENSBTAG00000015027	ENSBTAG00000015027	0.0433676	-1.611	rs454616574
1_83148501	ENSBTAG00000017115	TMEM41A	0.0266038	-0.61568	rs454616574
1_83148501	ENSBTAG00000017157	CCDC110	0.028149	-3.23285	rs454616574
1_83148501	ENSBTAG00000025782	TNFSF8	0.0489445	-1.9557	rs454616574
1_83148501	ENSBTAG00000027397	PPP1R3D	0.00621818	-2.83753	rs454616574
1_83148501	ENSBTAG00000035110	DEUP1	0.0321356	-2.46734	rs454616574
1_83148501	ENSBTAG00000049623	ENSBTAG00000049623	0.000440209	-2.42028	rs454616574
1_83420130	ENSBTAG00000033543	RRAGA	0.00350251	-0.522049	-
1_83420130	ENSBTAG00000038064	ENSBTAG00000038064	0.000518435	5.00825	-
1_83420130	ENSBTAG00000050789	ENSBTAG00000050789	0.0394398	1.16665	-
1_83448858	ENSBTAG00000015866	ENSBTAG00000015866	0.0366633	-1.58921	rs523698450
1_83448858	ENSBTAG00000048353	ENSBTAG00000048353	0.00083827	-2.6816	rs523698450
1_83448858	ENSBTAG00000054544	SMIM17	0.0415349	-2.29078	rs523698450
1_83449521	ENSBTAG00000030839	PWWP3A	0.0302403	0.491443	rs520848751
1_83812276	ENSBTAG00000017115	TMEM41A	0.0303832	-0.581491	rs450250559
1_84107322	ENSBTAG00000030839	PWWP3A	0.0431823	0.381701	rs209049063
1_86045482	ENSBTAG00000007816	ENSBTAG00000007816	0.00177457	3.3904	rs210308735
1_86052330	ENSBTAG00000027075	ENSBTAG00000027075	0.0271771	2.92634	rs453834018
1_86374477	ENSBTAG00000010273	EREG	0.0338356	-1.9679	rs207770674
1_87776345	ENSBTAG00000027075	ENSBTAG00000027075	0.0469653	1.76344	rs132818378
1_87871497	ENSBTAG00000019876	DSC1	0.0278544	-1.56477	rs211122877
1_88041278	ENSBTAG00000025814	TMEM202	0.0284103	-2.2054	rs383288451
1_88044223	ENSBTAG00000007816	ENSBTAG00000007816	0.00124693	3.66819	rs475061589
1_90199901	ENSBTAG00000027075	ENSBTAG00000027075	0.0134233	2.33264	rs470932727
1_91429480	ENSBTAG00000030839	PWWP3A	0.00548725	0.44418	rs714865110
1_9491557	ENSBTAG00000014974	GRAMD2B	0.0234859	-0.569261	-
1_9491557	ENSBTAG00000015866	ENSBTAG00000015866	0.0435498	-1.51012	-
1_9491557	ENSBTAG00000050318	ENSBTAG00000050318	0.016323	-2.14465	-
1_95004989	ENSBTAG00000030839	PWWP3A	0.0344877	0.314546	rs720952936
1_95631071	ENSBTAG00000021033	SGK2	0.0158119	-3.1122	rs442383135
1_95631071	ENSBTAG00000048470	IFITM1	0.0227024	-4.46943	rs442383135
1_95910001	ENSBTAG00000021033	SGK2	0.044351	-2.13621	rs522604018
1_95910437	ENSBTAG00000027075	ENSBTAG00000027075	0.0204658	1.83988	rs435125589
1_95911745	ENSBTAG00000021033	SGK2	0.0443193	-2.96016	rs723180467
1_95911745	ENSBTAG00000030839	PWWP3A	0.0262796	0.470727	rs723180467
1_95912914	ENSBTAG00000027075	ENSBTAG00000027075	0.00714173	1.9212	rs482008606
1_97032536	ENSBTAG00000021033	SGK2	0.0110849	-2.40299	rs446711219
1_97117973	ENSBTAG00000053832	ENSBTAG00000053832	0.0269804	-5.14087	rs207797666
1_97350976	ENSBTAG00000021033	SGK2	0.0265933	-3.34268	rs516775587
1_97690456	ENSBTAG00000027075	ENSBTAG00000027075	0.0326598	1.90327	rs211217503
1_98023245	ENSBTAG00000027075	ENSBTAG00000027075	0.0355866	1.92369	rs208230569
1_99361952	ENSBTAG00000019876	DSC1	0.042918	-2.01717	rs717857460
1_99791703	ENSBTAG00000049987	ENSBTAG00000049987	0.0392691	-1.67562	rs381174341
10_100154675	ENSBTAG00000053524	ENSBTAG00000053524	0.00357275	-2.07651	rs380522913
10_100181835	ENSBTAG00000018524	AMHR2	0.040646	-1.38145	rs714698926
10_100182112	ENSBTAG00000019792	SLC16A9	0.0287405	-3.12373	rs526956450
10_100182112	ENSBTAG00000025782	TNFSF8	0.0346768	-1.99863	rs526956450
10_100182112	ENSBTAG00000048971	ENSBTAG00000048971	0.0305381	-2.74302	rs526956450
10_100307574	ENSBTAG00000004150	NRG1	0.04284	-2.09324	rs42653293
10_100834679	ENSBTAG00000006730	SUSD2	0.036498	-1.7426	rs722751727
10_101031463	ENSBTAG00000023198	SERPINB2	0.029323	-4.86421	rs526935511
10_101465766	ENSBTAG00000052157	ENSBTAG00000052157	0.00739231	-2.67428	rs207983237
10_101466338	ENSBTAG00000001801	SYT4	0.0265211	-1.6461	rs211333985
10_101640502	ENSBTAG00000002065	TFAP2C	0.0495576	1.79845	rs109892084
10_101708610	ENSBTAG00000049812	ENSBTAG00000049812	0.0320858	-1.77948	rs517777796
10_101873451	ENSBTAG00000049130	ENSBTAG00000049130	0.0411447	-3.88395	rs211554492
10_101892710	ENSBTAG00000001801	SYT4	0.00706176	-2.81261	rs523644477
10_102397928	ENSBTAG00000018041	ACADSB	0.0353649	-0.622057	rs518786115
10_102480240	ENSBTAG00000002706	GSTZ1	0.0486959	0.446059	rs523774870
10_102869719	ENSBTAG00000021121	PPIL2	0.0290958	0.349377	rs517143495
10_102942997	ENSBTAG00000019876	DSC1	0.00677619	-2.70492	rs454598434
10_102969119	ENSBTAG00000021121	PPIL2	0.0283097	0.343767	rs474489870
10_10671869	ENSBTAG00000052527	ENSBTAG00000052527	0.0494473	-2.35389	rs518565394
10_11112717	ENSBTAG00000051950	ENSBTAG00000051950	0.0312221	-1.04214	rs43614698
10_11129739	ENSBTAG00000053832	ENSBTAG00000053832	0.00760261	4.01336	rs385661531
10_11405457	ENSBTAG00000007816	ENSBTAG00000007816	0.0199661	3.61795	rs456561514
10_11405742	ENSBTAG00000027525	ENSBTAG00000027525	0.0262915	3.87446	rs470723013
10_1143335	ENSBTAG00000053827	ENSBTAG00000053827	0.0463717	-2.57306	rs137223581
10_1144489	ENSBTAG00000050776	ENSBTAG00000050776	0.0322042	-1.39177	rs465510119
10_11485084	ENSBTAG00000053832	ENSBTAG00000053832	0.00292089	4.3513	rs137471651
10_1155793	ENSBTAG00000051836	ENSBTAG00000051836	0.0117144	-2.63783	rs520632331
10_1155958	ENSBTAG00000015066	LANCL1	0.00686823	-1.60153	rs797058757
10_11825154	ENSBTAG00000002110	DMGDH	0.0304651	-6.9269	-
10_11825154	ENSBTAG00000020989	SUSD4	0.000687645	-6.49546	-
10_11825154	ENSBTAG00000047036	GPR39	0.0402331	-3.62148	-
10_11961442	ENSBTAG00000002710	TSSK4	0.00186298	-1.60793	rs721566784
10_11961442	ENSBTAG00000033449	ENSBTAG00000033449	0.00202012	-2.61233	rs721566784
10_11961463	ENSBTAG00000012787	SDE2	0.0396852	-0.205143	rs43612918
10_12465900	ENSBTAG00000006470	TTBK2	0.0175453	-2.62045	rs714740699
10_12465900	ENSBTAG00000007243	CFAP58	0.0195488	-2.91627	rs714740699
10_12465900	ENSBTAG00000014319	DNM3	0.0180691	-2.78888	rs714740699
10_12465900	ENSBTAG00000014705	HES4	0.0122384	-2.91151	rs714740699
10_12465900	ENSBTAG00000015866	ENSBTAG00000015866	0.00867325	-1.66555	rs714740699
10_12465900	ENSBTAG00000023784	TMEM88B	0.0323553	-2.46426	rs714740699
10_12465900	ENSBTAG00000046335	ENSBTAG00000046335	0.0461612	-1.84653	rs714740699
10_12465900	ENSBTAG00000048353	ENSBTAG00000048353	0.0158605	-2.42356	rs714740699
10_12465900	ENSBTAG00000049623	ENSBTAG00000049623	0.048262	-2.18236	rs714740699
10_12465900	ENSBTAG00000051829	ENSBTAG00000051829	0.0384976	-2.41192	rs714740699
10_12577150	ENSBTAG00000006470	TTBK2	0.0211142	-2.26851	rs435432393
10_12577150	ENSBTAG00000014705	HES4	0.0456022	-2.38872	rs435432393
10_12577323	ENSBTAG00000014319	DNM3	0.0312985	-2.15188	rs454020497
10_12588586	ENSBTAG00000014374	CARD6	0.0490036	0.649182	rs523411956
10_13219236	ENSBTAG00000008142	IFIH1	0.0376507	0.676572	rs723659443
10_13219236	ENSBTAG00000046580	DHX58	0.0369765	0.796505	rs723659443
10_13243312	ENSBTAG00000007816	ENSBTAG00000007816	0.000687645	3.00192	rs434574433
10_13404557	ENSBTAG00000011826	PEX26	0.0368948	-1.08718	rs521836239
10_13404557	ENSBTAG00000015587	TTC32	0.0493651	0.868734	rs521836239
10_14020034	ENSBTAG00000007817	BRCC3	0.0357512	-0.36031	rs443640195
10_14020034	ENSBTAG00000025853	HOMER1	0.0157117	-0.528688	rs443640195
10_14020034	ENSBTAG00000052543	bta-mir-12041	0.036757	-0.814938	rs443640195
10_14082098	ENSBTAG00000000439	SFSWAP	0.0210575	0.410492	rs440895039
10_14082098	ENSBTAG00000000946	MEAK7	0.0318173	-0.508057	rs440895039
10_14082098	ENSBTAG00000003545	TAF1D	0.0380323	0.645104	rs440895039
10_14082098	ENSBTAG00000004110	ENSBTAG00000004110	0.0184301	-1.49393	rs440895039
10_14082098	ENSBTAG00000004575	FAM126A	0.0364194	-1.2081	rs440895039
10_14082098	ENSBTAG00000009778	KRAS	0.0452626	-0.96537	rs440895039
10_14082098	ENSBTAG00000010513	GPS2	0.0312507	0.541564	rs440895039
10_14082098	ENSBTAG00000013486	KICS2	0.0270164	-0.902294	rs440895039
10_14082098	ENSBTAG00000014205	PRKAR2A	0.0422643	-1.018	rs440895039
10_14082098	ENSBTAG00000025853	HOMER1	0.0423866	-0.673524	rs440895039
10_14082098	ENSBTAG00000045791	ZNF623	0.0212728	-0.837701	rs440895039
10_14082098	ENSBTAG00000055120	OPHN1	0.0209905	-1.20463	rs440895039
10_14212912	ENSBTAG00000030913	MX1	0.0336307	1.0805	rs460696761
10_14212912	ENSBTAG00000053040	ENSBTAG00000053040	0.0388217	-2.09269	rs460696761
10_15051727	ENSBTAG00000018004	SH3GL3	0.0350131	1.64784	rs210659872
10_15051727	ENSBTAG00000053832	ENSBTAG00000053832	0.0329619	4.58065	rs210659872
10_15119110	ENSBTAG00000004110	ENSBTAG00000004110	0.0236675	-1.31149	rs476651586
10_15119487	ENSBTAG00000034626	FBXO16	0.045132	-0.779014	rs109989173
10_1519630	ENSBTAG00000027477	B3GAT1	0.0456022	-1.8888	rs210299847
10_15540213	ENSBTAG00000038112	ENSBTAG00000038112	0.040097	2.63273	rs516415649
10_15565955	ENSBTAG00000006349	EXTL1	0.0384982	2.08795	rs463694851
10_15653088	ENSBTAG00000034626	FBXO16	0.0453931	-0.779723	rs458220105
10_15655525	ENSBTAG00000051903	ENSBTAG00000051903	0.0466491	-1.90817	rs525011837
10_16135834	ENSBTAG00000052103	ENSBTAG00000052103	0.0238562	-0.318914	rs383795421
10_16137393	ENSBTAG00000038084	NAA80	0.0393268	0.439968	rs527152962
10_16263442	ENSBTAG00000047749	ENSBTAG00000047749	0.0336862	-2.06805	rs721188532
10_16263442	ENSBTAG00000052845	ZBED3	0.0240866	-2.70038	rs721188532
10_16267748	ENSBTAG00000051832	ENSBTAG00000051832	0.00483131	-2.4952	rs520074285
10_17679458	ENSBTAG00000005355	BAG2	0.0367027	0.439439	rs383805246
10_17679458	ENSBTAG00000049343	ENSBTAG00000049343	0.0226364	-1.51403	rs383805246
10_1781989	ENSBTAG00000013339	NEBL	0.0465848	-2.16809	rs476670358
10_1781989	ENSBTAG00000049987	ENSBTAG00000049987	0.00689016	-2.66633	rs476670358
10_1814280	ENSBTAG00000012827	ENSBTAG00000012827	0.0390502	-1.48719	-
10_18247411	ENSBTAG00000032198	ENSBTAG00000032198	0.0497397	-1.20688	rs210547967
10_18377766	ENSBTAG00000013486	KICS2	0.0373542	-0.70311	rs527165327
10_18377886	ENSBTAG00000021029	PRR5L	0.0135431	1.08032	rs135820905
10_18379057	ENSBTAG00000049109	ENSBTAG00000049109	0.0442497	-1.9043	rs381782232
10_18379107	ENSBTAG00000049109	ENSBTAG00000049109	0.0479756	-1.70186	rs133620769
10_18385893	ENSBTAG00000047219	ZNF793	0.00722623	-1.72243	-
10_18611032	ENSBTAG00000006125	PLK3	0.00768468	0.57213	rs519168091
10_18611032	ENSBTAG00000018041	ACADSB	0.021684	-0.431091	rs519168091
10_18625967	ENSBTAG00000003575	ZKSCAN4	0.0179298	-1.22002	rs722002474
10_18625967	ENSBTAG00000004008	FAM199X	0.00823271	-1.46103	rs722002474
10_18625967	ENSBTAG00000004110	ENSBTAG00000004110	0.0488237	-1.42521	rs722002474
10_18625967	ENSBTAG00000008783	HTR7	0.0386438	-1.9804	rs722002474
10_18625967	ENSBTAG00000014705	HES4	0.00315243	-2.55189	rs722002474
10_18627000	ENSBTAG00000040367	ENSBTAG00000040367	0.0404605	4.23103	rs480994377
10_18672971	ENSBTAG00000036224	MGC157082	0.0438088	-1.56206	rs209581284
10_18675347	ENSBTAG00000052543	bta-mir-12041	0.0459535	-0.810902	rs208727087
10_19079702	ENSBTAG00000036224	MGC157082	0.0043063	-1.83655	rs516489443
10_19079932	ENSBTAG00000036224	MGC157082	0.0371176	-2.13062	rs456963300
10_19079932	ENSBTAG00000048353	ENSBTAG00000048353	0.02385	-2.26266	rs456963300
10_19101303	ENSBTAG00000051630	ENSBTAG00000051630	0.0485294	-2.07635	rs526828807
10_19195509	ENSBTAG00000052543	bta-mir-12041	0.0350861	-0.787594	rs134581460
10_19212052	ENSBTAG00000020980	CAT	0.0423368	-0.456312	rs482629095
10_19263000	ENSBTAG00000048470	IFITM1	0.00534515	-4.97515	rs519366518
10_19264257	ENSBTAG00000046335	ENSBTAG00000046335	0.00998695	-2.01845	rs209278279
10_19264257	ENSBTAG00000053105	TMEM263	0.0232662	-1.19013	rs209278279
10_19270147	ENSBTAG00000002853	HRC	0.047564	-1.95362	rs519047598
10_19470529	ENSBTAG00000033449	ENSBTAG00000033449	0.00516442	-2.67363	rs470663223
10_19470529	ENSBTAG00000052527	ENSBTAG00000052527	0.0468991	-2.48577	rs470663223
10_19483017	ENSBTAG00000020980	CAT	0.0488658	-0.27077	rs462673882
10_19483017	ENSBTAG00000034225	TAF5L	0.0252918	0.207816	rs462673882
10_20738305	ENSBTAG00000006703	PTGDR	0.0413154	-2.2366	rs518834370
10_20738305	ENSBTAG00000011971	NRP2	0.0412819	-2.48601	rs518834370
10_20738305	ENSBTAG00000014974	GRAMD2B	0.0394248	-0.577465	rs518834370
10_20738305	ENSBTAG00000019792	SLC16A9	0.0474088	-3.24167	rs518834370
10_20738305	ENSBTAG00000021201	FAM126B	0.0161113	-1.70434	rs518834370
10_20738305	ENSBTAG00000025782	TNFSF8	0.00590263	-2.28949	rs518834370
10_20738305	ENSBTAG00000027397	PPP1R3D	0.00778581	-3.01109	rs518834370
10_20738305	ENSBTAG00000040368	AAGAB	0.0248182	-0.59531	rs518834370
10_20738305	ENSBTAG00000046335	ENSBTAG00000046335	0.00536333	-2.04944	rs518834370
10_20738305	ENSBTAG00000048971	ENSBTAG00000048971	0.000874855	-3.28629	rs518834370
10_20738305	ENSBTAG00000049133	ENSBTAG00000049133	0.00440988	-1.8602	rs518834370
10_20738305	ENSBTAG00000051725	ENSBTAG00000051725	0.00797488	-2.27153	rs518834370
10_20738305	ENSBTAG00000054636	ENSBTAG00000054636	0.0214306	-3.10722	rs518834370
10_20748304	ENSBTAG00000020693	DERL1	0.0303399	0.319214	rs435414433
10_20748304	ENSBTAG00000033891	MGAT2	0.0462543	0.388228	rs435414433
10_20801275	ENSBTAG00000025782	TNFSF8	0.0262299	-2.1651	rs437948936
10_20801275	ENSBTAG00000046335	ENSBTAG00000046335	0.0122638	-1.99316	rs437948936
10_20801275	ENSBTAG00000049133	ENSBTAG00000049133	0.0241443	-1.74801	rs437948936
10_20801275	ENSBTAG00000051725	ENSBTAG00000051725	0.027339	-2.16471	rs437948936
10_20884131	ENSBTAG00000008109	TMEM97	0.0103748	0.685708	rs518460658
10_20884206	ENSBTAG00000019284	ENSBTAG00000019284	0.026986	-1.56656	rs471367928
10_20884419	ENSBTAG00000033515	ENSBTAG00000033515	0.00784343	-3.36316	rs137748211
10_20884419	ENSBTAG00000050297	ENSBTAG00000050297	0.0175242	-2.22755	rs137748211
10_20884419	ENSBTAG00000054510	ENSBTAG00000054510	0.047248	-2.61316	rs137748211
10_20897554	ENSBTAG00000018069	TNFSF15	0.000245803	-2.20432	rs723105123
10_20897554	ENSBTAG00000032881	SLCO5A1	0.0368504	-2.04795	rs723105123
10_20897554	ENSBTAG00000034626	FBXO16	0.036856	-0.576431	rs723105123
10_20897554	ENSBTAG00000038173	H2BC12	0.0376981	-2.1168	rs723105123
10_20936682	ENSBTAG00000027397	PPP1R3D	0.00507149	-2.42492	rs517917113
10_20936682	ENSBTAG00000034626	FBXO16	0.0330124	-0.530735	rs517917113
10_20936682	ENSBTAG00000052527	ENSBTAG00000052527	0.0214647	-2.08763	rs517917113
10_21019041	ENSBTAG00000049623	ENSBTAG00000049623	0.0495152	-2.11334	rs719601850
10_21020838	ENSBTAG00000037452	ENSBTAG00000037452	0.000974061	-3.0733	rs209238596
10_21027941	ENSBTAG00000025782	TNFSF8	0.0435498	-2.11663	rs714946064
10_21027941	ENSBTAG00000048353	ENSBTAG00000048353	0.038244	-2.36985	rs714946064
10_21417642	ENSBTAG00000015866	ENSBTAG00000015866	0.0255219	-1.51062	rs524491363
10_21417642	ENSBTAG00000025814	TMEM202	0.0304177	-2.38652	rs524491363
10_21792384	ENSBTAG00000040367	ENSBTAG00000040367	0.0414992	4.14328	rs383063965
10_21797453	ENSBTAG00000020980	CAT	0.041116	-0.461683	rs109514588
10_21850107	ENSBTAG00000046902	PABPC4L	0.0370201	-1.19506	rs524946695
10_21894674	ENSBTAG00000018524	AMHR2	0.0462543	-1.51757	rs137112018
10_21894674	ENSBTAG00000020989	SUSD4	0.0229562	-2.25233	rs137112018
10_21949733	ENSBTAG00000020989	SUSD4	0.0266528	-1.91608	rs134742964
10_21949733	ENSBTAG00000033076	TRPM6	0.049996	-2.13254	rs134742964
10_21958752	ENSBTAG00000021425	LMAN1L	0.00424948	2.44537	rs110604670
10_25733393	ENSBTAG00000051630	ENSBTAG00000051630	0.0461564	-2.08524	rs714397880
10_25753825	ENSBTAG00000025814	TMEM202	0.0399324	-2.48351	rs479337991
10_25806781	ENSBTAG00000027075	ENSBTAG00000027075	0.0265421	1.7334	rs466947629
10_25929111	ENSBTAG00000007816	ENSBTAG00000007816	0.00284094	3.57205	rs720472378
10_26020124	ENSBTAG00000007816	ENSBTAG00000007816	6.59727e-05	3.28523	rs521206396
10_26020124	ENSBTAG00000048114	ENSBTAG00000048114	0.0377827	-1.53363	rs521206396
10_26117966	ENSBTAG00000035379	ENSBTAG00000035379	0.0463839	-1.83166	rs380211414
10_26118775	ENSBTAG00000007816	ENSBTAG00000007816	0.00141437	3.09683	rs521501459
10_26118775	ENSBTAG00000048470	IFITM1	0.0415811	-4.32944	rs521501459
10_26506279	ENSBTAG00000040367	ENSBTAG00000040367	0.0270401	4.2205	rs381796717
10_26611598	ENSBTAG00000052543	bta-mir-12041	0.0424464	-1.0906	rs381474178
10_26611598	ENSBTAG00000055116	ENSBTAG00000055116	0.0259835	-1.75864	rs381474178
10_26616004	ENSBTAG00000054196	ENSBTAG00000054196	0.0462148	-1.86761	-
10_26616797	ENSBTAG00000006125	PLK3	0.0368374	0.785749	rs524539350
10_26616797	ENSBTAG00000018041	ACADSB	0.0433887	-0.609649	rs524539350
10_26616835	ENSBTAG00000006125	PLK3	0.0448086	0.659018	rs379865539
10_26617952	ENSBTAG00000053827	ENSBTAG00000053827	0.0411658	3.1431	rs209597989
10_26625180	ENSBTAG00000004917	KLRK1	0.0494473	-1.34683	-
10_26625180	ENSBTAG00000009912	PAN3	0.0458849	-0.307344	-
10_26625283	ENSBTAG00000013045	DKC1	0.0191008	-0.53791	-
10_26625283	ENSBTAG00000019537	MARCHF8	0.0429302	0.3499	-
10_26625283	ENSBTAG00000031500	SHMT2	0.0399651	-0.584449	-
10_26625283	ENSBTAG00000044192	MAF	0.0196698	0.924628	-
10_26632402	ENSBTAG00000040367	ENSBTAG00000040367	0.0414396	4.2203	rs135216666
10_26633989	ENSBTAG00000007816	ENSBTAG00000007816	0.0330031	2.92601	-
10_26634395	ENSBTAG00000007816	ENSBTAG00000007816	0.00122131	3.0925	-
10_26635080	ENSBTAG00000007816	ENSBTAG00000007816	0.00141437	3.09683	rs715119883
10_26635080	ENSBTAG00000048470	IFITM1	0.0415811	-4.32944	rs715119883
10_26648549	ENSBTAG00000007816	ENSBTAG00000007816	0.000572484	3.16621	-
10_26656763	ENSBTAG00000050808	CPLX1	0.0362836	-2.07282	rs43618132
10_26678935	ENSBTAG00000052543	bta-mir-12041	0.0468427	-0.896964	rs521818513
10_26708248	ENSBTAG00000025814	TMEM202	0.0144867	-2.64424	rs524797221
10_26708248	ENSBTAG00000048353	ENSBTAG00000048353	0.0449133	-2.33454	rs524797221
10_26802479	ENSBTAG00000018538	CEP70	0.0316844	-0.369066	rs385357318
10_26802479	ENSBTAG00000030523	ZPBP2	0.0493373	-0.50778	rs385357318
10_28456511	ENSBTAG00000044159	C17H4orf33	0.0315408	-0.662318	rs436465342
10_28456966	ENSBTAG00000019876	DSC1	0.02552	-1.79327	rs521929010
10_28507820	ENSBTAG00000051836	ENSBTAG00000051836	0.0302969	-2.56547	rs134302737
10_29651512	ENSBTAG00000052626	ENSBTAG00000052626	0.0172601	-0.531618	rs519827273
10_29895132	ENSBTAG00000013832	TRIT1	0.0378751	-0.492296	rs445515685
10_29895717	ENSBTAG00000000233	OR51E1	0.0329189	-3.55941	rs469812762
10_29895717	ENSBTAG00000050427	ENSBTAG00000050427	0.0415859	-2.0366	rs469812762
10_30349405	ENSBTAG00000005699	SCML4	0.0450921	-1.07798	rs136750845
10_30353473	ENSBTAG00000034645	PON3	0.0230906	-2.7014	rs525706534
10_32473695	ENSBTAG00000040367	ENSBTAG00000040367	0.013114	-4.05819	rs43620224
10_3428238	ENSBTAG00000049992	ENSBTAG00000049992	0.0179211	-1.66167	rs385949103
10_34887200	ENSBTAG00000053552	ENSBTAG00000053552	0.0152634	-1.59278	rs210939718
10_35736316	ENSBTAG00000017401	TBK1	0.0320329	-0.399208	rs383827636
10_35949182	ENSBTAG00000048353	ENSBTAG00000048353	0.0158097	-2.30883	rs714797948
10_35951091	ENSBTAG00000001801	SYT4	0.000237524	-2.63749	rs715881687
10_36028105	ENSBTAG00000019602	SLCO1C1	0.045132	-3.47363	rs524379957
10_36154546	ENSBTAG00000050535	ZNF385D	0.0237417	-2.4512	rs714704578
10_36154588	ENSBTAG00000003362	HSP90B1	0.0218921	0.619426	rs800800591
10_36354551	ENSBTAG00000048114	ENSBTAG00000048114	0.00760946	-1.41088	rs444283243
10_36390800	ENSBTAG00000005362	RAB23	0.0202596	-0.829007	rs380941996
10_36796844	ENSBTAG00000001801	SYT4	0.0432661	-1.8152	rs449120506
10_36796844	ENSBTAG00000016766	TMEM176B	0.042836	1.91537	rs449120506
10_36796844	ENSBTAG00000034645	PON3	0.0322903	-2.45341	rs449120506
10_36919255	ENSBTAG00000021157	PPP6R1	0.0110449	0.439131	rs381141065
10_36939126	ENSBTAG00000034645	PON3	0.0135101	-2.94005	rs460851544
10_37295001	ENSBTAG00000052845	ZBED3	0.0165777	-2.78403	rs718796648
10_37379459	ENSBTAG00000020783	MAPK14	0.0267129	-0.311069	rs467225129
10_37379459	ENSBTAG00000034269	RCBTB1	0.0238313	-0.415113	rs467225129
10_37532949	ENSBTAG00000040367	ENSBTAG00000040367	0.00545016	5.16798	rs454325975
10_37642069	ENSBTAG00000027397	PPP1R3D	0.0350765	-1.99396	rs721907368
10_37886812	ENSBTAG00000050789	ENSBTAG00000050789	0.0114768	1.39712	rs455319111
10_38334925	ENSBTAG00000040367	ENSBTAG00000040367	0.0305023	5.09663	rs525784344
10_38335243	ENSBTAG00000040367	ENSBTAG00000040367	0.0352508	4.68366	rs1118228194
10_38336856	ENSBTAG00000040367	ENSBTAG00000040367	0.0337532	3.68694	rs518466882
10_38403175	ENSBTAG00000003509	PLEKHA2	0.0270036	0.944295	-
10_38403175	ENSBTAG00000003876	MCU	0.0344499	1.08819	-
10_38403175	ENSBTAG00000006068	CC2D1A	0.0318917	-0.501072	-
10_38403175	ENSBTAG00000053131	ENSBTAG00000053131	0.0433438	2.05885	-
10_38403425	ENSBTAG00000048389	ENSBTAG00000048389	0.00273585	4.26028	rs451771164
10_3973480	ENSBTAG00000018003	ARHGEF25	0.0474088	2.63006	rs379681572
10_3973480	ENSBTAG00000034033	LHFPL6	0.00516442	3.11138	rs379681572
10_3974187	ENSBTAG00000051600	ENSBTAG00000051600	0.00350667	-1.77877	rs459021842
10_4049457	ENSBTAG00000049919	TFPI	0.00483477	-3.07222	rs208866989
10_4129261	ENSBTAG00000038112	ENSBTAG00000038112	0.0424522	2.79639	rs482022754
10_42662967	ENSBTAG00000048470	IFITM1	0.00886543	-4.10588	rs210954977
10_43231311	ENSBTAG00000001740	HAPLN3	0.0338283	-0.829654	rs472125247
10_43634311	ENSBTAG00000001740	HAPLN3	0.0471037	-1.02222	rs211291736
10_43743232	ENSBTAG00000051840	ENSBTAG00000051840	0.0436081	-3.26924	rs137378858
10_45235871	ENSBTAG00000049620	ENSBTAG00000049620	0.000691872	-3.27143	rs475031387
10_45236061	ENSBTAG00000049620	ENSBTAG00000049620	0.00330855	-3.80689	rs442032735
10_45238955	ENSBTAG00000049620	ENSBTAG00000049620	0.013444	-3.00515	rs207612543
10_45331275	ENSBTAG00000014501	FERMT2	0.0322042	0.41956	rs135315726
10_45383887	ENSBTAG00000039129	ENSBTAG00000039129	0.0167617	1.33125	rs208930713
10_45388225	ENSBTAG00000039129	ENSBTAG00000039129	0.0484531	1.25197	rs207590224
10_45817459	ENSBTAG00000027397	PPP1R3D	0.045034	-2.59768	rs720146438
10_45817459	ENSBTAG00000034269	RCBTB1	0.0123711	-0.560091	rs720146438
10_45817459	ENSBTAG00000048971	ENSBTAG00000048971	0.00269271	-2.97653	rs720146438
10_45817459	ENSBTAG00000054815	bta-mir-2384	0.0239329	-1.87437	rs720146438
10_45842281	ENSBTAG00000053552	ENSBTAG00000053552	0.0241341	-1.91459	rs474155806
10_46088571	ENSBTAG00000011162	ZKSCAN2	0.0201235	-1.87956	rs135125777
10_46410807	ENSBTAG00000032079	SYT9	0.0384982	-2.52726	rs109759791
10_46412494	ENSBTAG00000002361	TMCC2	0.0280029	-0.960018	rs519300959
10_46780731	ENSBTAG00000039129	ENSBTAG00000039129	0.0172156	1.41951	rs442363496
10_46783245	ENSBTAG00000039129	ENSBTAG00000039129	0.00640256	1.29289	rs450062126
10_46902667	ENSBTAG00000004364	THNSL2	0.0233465	-0.597992	rs516196890
10_47295046	ENSBTAG00000039129	ENSBTAG00000039129	0.0447286	1.13221	rs208740071
10_47295046	ENSBTAG00000050789	ENSBTAG00000050789	0.0254217	1.21428	rs208740071
10_47337226	ENSBTAG00000039129	ENSBTAG00000039129	0.0368948	1.44863	rs208402881
10_47904051	ENSBTAG00000033543	RRAGA	0.0288433	-0.4421	rs378145047
10_47904051	ENSBTAG00000051007	ENSBTAG00000051007	0.0358472	0.925807	rs378145047
10_49801067	ENSBTAG00000053545	ENSBTAG00000053545	0.00841259	-3.40857	rs473287748
10_49840162	ENSBTAG00000002809	CAPN10	0.00669325	0.521943	rs110466612
10_49840162	ENSBTAG00000005016	AP3B1	0.0488928	-0.276748	rs110466612
10_49840162	ENSBTAG00000007835	GPT	0.0484983	0.791256	rs110466612
10_49840162	ENSBTAG00000016296	GPD1	0.0226192	0.653954	rs110466612
10_49840162	ENSBTAG00000021157	PPP6R1	0.0278544	0.458352	rs110466612
10_50606164	ENSBTAG00000007956	FRAT1	0.0351643	-2.10754	rs719284136
10_50606550	ENSBTAG00000051011	ENSBTAG00000051011	0.0371957	-1.91267	rs435816050
10_50606550	ENSBTAG00000053662	ENSBTAG00000053662	0.0331203	-0.915742	rs435816050
10_50615087	ENSBTAG00000050333	PROKR1	0.0164301	-2.02942	rs435189369
10_50621990	ENSBTAG00000032018	ZNF19	0.02843	-1.01597	rs714597155
10_50633106	ENSBTAG00000008438	ARFIP1	0.0290958	0.570855	-
10_50633361	ENSBTAG00000011162	ZKSCAN2	0.0373259	-1.73648	rs469642720
10_51069200	ENSBTAG00000053378	ENSBTAG00000053378	0.0397439	-1.83019	rs380229156
10_51432552	ENSBTAG00000009738	MGAT4B	0.0117222	-0.431492	rs110903960
10_51432552	ENSBTAG00000015602	MRNIP	0.0237976	-0.65211	rs110903960
10_51432552	ENSBTAG00000015611	TBC1D9B	0.0297908	-0.399801	rs110903960
10_51432824	ENSBTAG00000040367	ENSBTAG00000040367	0.0440141	3.84381	rs477054687
10_51433210	ENSBTAG00000040367	ENSBTAG00000040367	0.0125171	3.89382	rs526652607
10_51855603	ENSBTAG00000040367	ENSBTAG00000040367	0.019808	3.98738	rs473341894
10_52340004	ENSBTAG00000027477	B3GAT1	0.0230975	-2.2605	rs438503987
10_53022850	ENSBTAG00000049676	ENSBTAG00000049676	0.0370061	-1.44794	rs384527412
10_55012894	ENSBTAG00000002070	KLC3	0.0388855	-2.43946	rs208245220
10_55012894	ENSBTAG00000014791	CTH	0.0291003	-2.12974	rs208245220
10_55012894	ENSBTAG00000048353	ENSBTAG00000048353	0.0133686	-2.30706	rs208245220
10_55012894	ENSBTAG00000049623	ENSBTAG00000049623	0.0328443	-2.1106	rs208245220
10_55125721	ENSBTAG00000049130	ENSBTAG00000049130	0.000141292	-3.92155	rs383573242
10_55126193	ENSBTAG00000049130	ENSBTAG00000049130	0.00632477	-4.22445	rs383770123
10_5614881	ENSBTAG00000048114	ENSBTAG00000048114	0.0161329	-1.59618	rs471741068
10_58052569	ENSBTAG00000004167	TTC29	0.0408201	-2.64304	rs520973252
10_58052569	ENSBTAG00000007956	FRAT1	0.00113864	-2.23242	rs520973252
10_58139089	ENSBTAG00000003509	PLEKHA2	0.0105557	-0.6145	rs472456053
10_58139089	ENSBTAG00000040368	AAGAB	0.0322903	-0.48093	rs472456053
10_58139089	ENSBTAG00000046335	ENSBTAG00000046335	0.0218198	-1.59425	rs472456053
10_58224378	ENSBTAG00000021033	SGK2	0.00582484	-2.88577	rs523167072
10_58224378	ENSBTAG00000048470	IFITM1	0.0218634	-4.0102	rs523167072
10_59391523	ENSBTAG00000040367	ENSBTAG00000040367	0.0442199	4.0865	rs43335201
10_59966750	ENSBTAG00000053097	ENSBTAG00000053097	0.00327501	1.86328	rs211164214
10_61201461	ENSBTAG00000052527	ENSBTAG00000052527	0.00136887	-1.99348	-
10_61221987	ENSBTAG00000001477	ENSBTAG00000001477	0.01101	-2.18885	rs208049753
10_61221987	ENSBTAG00000002070	KLC3	0.049512	-2.39798	rs208049753
10_61221987	ENSBTAG00000007243	CFAP58	0.00461504	-2.89466	rs208049753
10_61221987	ENSBTAG00000012393	AGT	0.0248691	-3.19784	rs208049753
10_61221987	ENSBTAG00000049623	ENSBTAG00000049623	0.0254421	-2.13158	rs208049753
10_61529095	ENSBTAG00000021033	SGK2	0.00576529	-3.22061	rs209420035
10_61529095	ENSBTAG00000051832	ENSBTAG00000051832	0.00487192	-2.86247	rs209420035
10_61529407	ENSBTAG00000051832	ENSBTAG00000051832	0.00736247	-2.46088	rs210239596
10_62070483	ENSBTAG00000018375	ATCAY	0.0188676	-3.78976	rs522525952
10_62070483	ENSBTAG00000051828	ENSBTAG00000051828	0.045844	-3.18065	rs522525952
10_64805714	ENSBTAG00000023464	ENSBTAG00000023464	0.0490527	-1.91261	rs382042632
10_64805714	ENSBTAG00000038050	ZNF420	0.0292679	-0.855696	rs382042632
10_64906022	ENSBTAG00000055104	ZNF660	0.0409115	-0.982847	rs381449046
10_64978931	ENSBTAG00000017969	CA4	0.0456098	-2.17027	rs436750953
10_66942333	ENSBTAG00000015396	RBM24	0.0430535	-2.60689	rs483106455
10_69616177	ENSBTAG00000006125	PLK3	0.00987694	0.799069	rs441217289
10_69616177	ENSBTAG00000019855	MAP3K15	0.042654	-0.622032	rs441217289
10_70763204	ENSBTAG00000017434	MROH2A	0.0406027	1.91724	rs110677807
10_71668675	ENSBTAG00000003312	CHST15	0.00760896	-2.5263	rs723248525
10_71668675	ENSBTAG00000011518	RARB	0.0247759	-2.47007	rs723248525
10_71668675	ENSBTAG00000014603	VAMP1	0.0361211	-0.812009	rs723248525
10_71668675	ENSBTAG00000015037	GAREM2	0.00736739	-2.2573	rs723248525
10_71668675	ENSBTAG00000021787	PAQR7	0.0117222	-2.09016	rs723248525
10_71668675	ENSBTAG00000023611	ZBTB32	0.0285062	-2.38954	rs723248525
10_71668675	ENSBTAG00000039197	SLC2A9	0.0110449	-2.31833	rs723248525
10_71668675	ENSBTAG00000048353	ENSBTAG00000048353	0.00393403	-2.53695	rs723248525
10_72385761	ENSBTAG00000051845	ENSBTAG00000051845	0.0384173	-2.32696	rs211582815
10_72385761	ENSBTAG00000052527	ENSBTAG00000052527	0.00343824	-2.0717	rs211582815
10_75637164	ENSBTAG00000054636	ENSBTAG00000054636	0.0307265	-2.74443	rs456134981
10_75937447	ENSBTAG00000006125	PLK3	0.0447886	0.622288	rs210613561
10_76371607	ENSBTAG00000025782	TNFSF8	0.00573588	-2.29695	rs522132520
10_76371607	ENSBTAG00000046335	ENSBTAG00000046335	0.0241342	-1.94371	rs522132520
10_76371607	ENSBTAG00000050318	ENSBTAG00000050318	0.044613	-2.13087	rs522132520
10_76371607	ENSBTAG00000051725	ENSBTAG00000051725	0.0382871	-2.13114	rs522132520
10_76390294	ENSBTAG00000017434	MROH2A	0.00522016	-2.58829	rs209612392
10_76672070	ENSBTAG00000009703	MYH7	0.0398052	-2.64771	rs442601746
10_76672070	ENSBTAG00000017434	MROH2A	0.0477062	-3.09023	rs442601746
10_76672070	ENSBTAG00000055116	ENSBTAG00000055116	0.0453793	-1.92107	rs442601746
10_76683274	ENSBTAG00000054815	bta-mir-2384	0.031014	-1.70504	rs474330085
10_76879258	ENSBTAG00000014724	EIF4A2	0.0102681	-0.242382	rs133349724
10_76890075	ENSBTAG00000020989	SUSD4	0.0133473	2.30275	rs136496075
10_79341857	ENSBTAG00000020243	SVEP1	0.0316007	-2.48284	rs438451936
10_79341857	ENSBTAG00000038050	ZNF420	0.00775552	-0.884096	rs438451936
10_79342497	ENSBTAG00000027642	C15H11orf42	0.0482776	-1.38087	rs716168765
10_79355195	ENSBTAG00000051845	ENSBTAG00000051845	0.0179721	-2.17979	rs518723570
10_79601300	ENSBTAG00000014250	ZC3HAV1L	0.0230929	-1.06593	rs523849207
10_79601300	ENSBTAG00000025782	TNFSF8	0.0230929	-2.03948	rs523849207
10_79613760	ENSBTAG00000001801	SYT4	0.0178094	-2.48436	rs1115202407
10_7961666	ENSBTAG00000053827	ENSBTAG00000053827	0.0077101	-2.90426	rs109379196
10_7961761	ENSBTAG00000006439	DOCK11	0.0452053	-0.724045	rs721268994
10_7961761	ENSBTAG00000025814	TMEM202	0.00130349	-2.52973	rs721268994
10_7961761	ENSBTAG00000054636	ENSBTAG00000054636	0.00415674	-2.93022	rs721268994
10_79626931	ENSBTAG00000001801	SYT4	0.00875176	-2.63236	rs211002483
10_8022458	ENSBTAG00000021033	SGK2	0.0349172	-3.15363	rs378239096
10_8022458	ENSBTAG00000048470	IFITM1	0.000109888	-5.40483	rs378239096
10_80618947	ENSBTAG00000001477	ENSBTAG00000001477	0.0135788	-2.29785	rs717983920
10_80618947	ENSBTAG00000006439	DOCK11	0.042918	-0.803208	rs717983920
10_80618947	ENSBTAG00000015866	ENSBTAG00000015866	0.0132411	-1.63698	rs717983920
10_80618947	ENSBTAG00000025814	TMEM202	0.0280533	-2.52812	rs717983920
10_80618947	ENSBTAG00000036224	MGC157082	0.0279293	-2.27194	rs717983920
10_80618947	ENSBTAG00000049003	ENSBTAG00000049003	0.0114656	-2.79871	rs717983920
10_80618947	ENSBTAG00000049623	ENSBTAG00000049623	0.0448461	-2.18603	rs717983920
10_80618947	ENSBTAG00000051845	ENSBTAG00000051845	0.0456022	-3.06667	rs717983920
10_80618947	ENSBTAG00000052527	ENSBTAG00000052527	0.013444	-2.63659	rs717983920
10_80845371	ENSBTAG00000012106	ADCK1	0.00963948	-2.6091	rs444838959
10_81184992	ENSBTAG00000047637	ENSBTAG00000047637	1.01024e-05	2.01673	rs43192656
10_81436705	ENSBTAG00000019792	SLC16A9	0.0337046	-2.82026	rs517973807
10_81436705	ENSBTAG00000025853	HOMER1	0.0190885	-0.725078	rs517973807
10_81436705	ENSBTAG00000049003	ENSBTAG00000049003	0.0159721	-2.39762	rs517973807
10_8182733	ENSBTAG00000054636	ENSBTAG00000054636	0.0342966	-2.21916	rs722301647
10_81978119	ENSBTAG00000054815	bta-mir-2384	0.00867106	-2.06192	rs520295533
10_82316685	ENSBTAG00000020243	SVEP1	0.0328443	-2.47779	rs460940677
10_8232556	ENSBTAG00000021516	GSTA1	0.026771	-2.33359	rs520779602
10_82370022	ENSBTAG00000019792	SLC16A9	0.00158846	-2.50057	rs467798880
10_82370022	ENSBTAG00000048971	ENSBTAG00000048971	0.0203226	-2.02967	rs467798880
10_82371814	ENSBTAG00000049726	SRRM5	0.0246647	-1.65782	rs451400677
10_82375580	ENSBTAG00000000111	UGP2	0.0140002	-0.352328	rs518547648
10_82375580	ENSBTAG00000019792	SLC16A9	0.00823478	-3.35028	rs518547648
10_82375580	ENSBTAG00000048971	ENSBTAG00000048971	0.0434604	-2.74546	rs518547648
10_82375580	ENSBTAG00000052516	CDA	0.0376822	-1.22659	rs518547648
10_82706498	ENSBTAG00000003474	RAB15	0.0346254	-1.3409	rs208862539
10_83136556	ENSBTAG00000020844	PGAP4	0.0494122	0.953783	rs476556448
10_83233834	ENSBTAG00000001801	SYT4	0.0410857	-1.85581	rs380012895
10_84465114	ENSBTAG00000053047	ENSBTAG00000053047	0.0420946	-2.12079	rs480911013
10_84465279	ENSBTAG00000001801	SYT4	0.0124464	-2.71202	rs518411770
10_84608986	ENSBTAG00000001801	SYT4	0.0309794	-1.8145	rs448352537
10_84612745	ENSBTAG00000001801	SYT4	0.00854191	2.0187	rs43643308
10_84613379	ENSBTAG00000001801	SYT4	0.0457338	-2.24495	rs454448633
10_84743070	ENSBTAG00000006125	PLK3	0.03937	0.585631	rs477278522
10_84744039	ENSBTAG00000020243	SVEP1	0.0040541	-2.32437	rs439565387
10_84744039	ENSBTAG00000027397	PPP1R3D	0.0269545	-2.17312	rs439565387
10_84744039	ENSBTAG00000038050	ZNF420	0.0246829	-0.732912	rs439565387
10_84744039	ENSBTAG00000052527	ENSBTAG00000052527	0.00977824	-2.05318	rs439565387
10_84996348	ENSBTAG00000055098	ENSBTAG00000055098	0.00038782	-3.04343	-
10_85120938	ENSBTAG00000034645	PON3	0.0170837	-3.26531	rs473900428
10_85300574	ENSBTAG00000040367	ENSBTAG00000040367	0.0344668	3.79487	rs136103724
10_85320721	ENSBTAG00000024272	ENSBTAG00000024272	0.0381196	-3.88789	rs722669083
10_85334033	ENSBTAG00000001801	SYT4	0.0125161	-2.03362	rs385804788
10_85427798	ENSBTAG00000015844	TFPI2	0.0374166	-1.75505	rs435582279
10_85789170	ENSBTAG00000003544	S1PR5	0.0331428	1.47069	-
10_85957971	ENSBTAG00000015844	TFPI2	0.0181338	-1.62067	rs209127731
10_86000200	ENSBTAG00000034645	PON3	0.00847141	-3.34953	rs381811840
10_8603748	ENSBTAG00000033449	ENSBTAG00000033449	0.00516442	-2.67363	rs719519669
10_8603748	ENSBTAG00000052527	ENSBTAG00000052527	0.0468991	-2.48577	rs719519669
10_8605142	ENSBTAG00000018069	TNFSF15	0.0213786	-2.23705	rs474907787
10_86138090	ENSBTAG00000051832	ENSBTAG00000051832	0.00536333	-2.6461	rs724137103
10_86320292	ENSBTAG00000052527	ENSBTAG00000052527	0.0259722	-1.72981	rs210301038
10_86329089	ENSBTAG00000050776	ENSBTAG00000050776	0.0433176	-1.13387	rs444661910
10_86329179	ENSBTAG00000001801	SYT4	0.023251	-2.2014	rs384464529
10_86373280	ENSBTAG00000007646	PIGA	0.0454314	2.5976	rs454834128
10_86373280	ENSBTAG00000037397	PRSS36	0.0361785	5.76324	rs454834128
10_86373280	ENSBTAG00000054196	ENSBTAG00000054196	0.00390065	5.91405	rs454834128
10_86373280	ENSBTAG00000054815	bta-mir-2384	0.00762564	5.35409	rs454834128
10_86373280	ENSBTAG00000055116	ENSBTAG00000055116	0.0178718	5.46843	rs454834128
10_86491620	ENSBTAG00000019855	MAP3K15	0.0262898	-0.981539	rs520400972
10_86655207	ENSBTAG00000001801	SYT4	0.00457026	-3.55189	rs525754946
10_86735786	ENSBTAG00000001801	SYT4	0.0187207	-1.81091	rs471173756
10_86818025	ENSBTAG00000015844	TFPI2	0.016276	-1.62822	rs715707894
10_86818199	ENSBTAG00000034645	PON3	0.0113154	-3.37323	rs723413806
10_86858945	ENSBTAG00000034645	PON3	0.0319869	-3.71169	-
10_86859765	ENSBTAG00000038112	ENSBTAG00000038112	0.00252815	-2.34332	rs450375074
10_86904760	ENSBTAG00000001801	SYT4	0.023251	-2.32967	rs379502104
10_86906512	ENSBTAG00000025667	ASTN2	0.0407468	-1.23729	rs524710095
10_87371719	ENSBTAG00000001801	SYT4	0.019306	-2.44038	rs525795991
10_88039465	ENSBTAG00000054291	ENSBTAG00000054291	0.00264054	-2.01083	rs521905433
10_88236262	ENSBTAG00000002069	BOLA	0.048857	-2.46159	rs385881147
10_88531751	ENSBTAG00000001801	SYT4	0.00251888	-2.21766	rs211642670
10_88545291	ENSBTAG00000001801	SYT4	0.000927974	-2.77325	rs477191423
10_88551587	ENSBTAG00000027397	PPP1R3D	0.0190189	-2.40776	rs209154194
10_88551587	ENSBTAG00000036224	MGC157082	0.0203243	-1.93532	rs209154194
10_88551587	ENSBTAG00000038050	ZNF420	0.043372	-0.775536	rs209154194
10_88551587	ENSBTAG00000049003	ENSBTAG00000049003	0.0345864	-2.24033	rs209154194
10_88551587	ENSBTAG00000052527	ENSBTAG00000052527	0.0124774	-2.22042	rs209154194
10_88551587	ENSBTAG00000054636	ENSBTAG00000054636	0.00998636	-2.64407	rs209154194
10_88551587	ENSBTAG00000054815	bta-mir-2384	0.0476	-1.60244	rs209154194
10_88591604	ENSBTAG00000050333	PROKR1	0.0251833	-2.12681	rs526751522
10_88591604	ENSBTAG00000050776	ENSBTAG00000050776	0.0492325	-1.06547	rs526751522
10_88591629	ENSBTAG00000001801	SYT4	0.0313257	-2.38582	rs518851502
10_88591845	ENSBTAG00000006732	NRCAM	0.0429302	-3.01414	rs443032316
10_88591845	ENSBTAG00000050535	ZNF385D	0.0252132	-3.0325	rs443032316
10_88591845	ENSBTAG00000054815	bta-mir-2384	0.0472594	-1.53921	rs443032316
10_88648305	ENSBTAG00000050333	PROKR1	0.0455751	-1.62382	rs209404263
10_88655660	ENSBTAG00000051845	ENSBTAG00000051845	0.0492059	-1.75725	rs455602757
10_88662629	ENSBTAG00000051832	ENSBTAG00000051832	0.0217651	-2.42919	rs523725396
10_88952747	ENSBTAG00000001801	SYT4	0.0088633	-1.84045	rs109057096
10_89056062	ENSBTAG00000013640	KLRG1	0.0322903	-2.01409	rs210023516
10_91776217	ENSBTAG00000006081	PPM1J	0.0307774	-0.981	rs446355284
10_92514758	ENSBTAG00000010256	TMEM170B	0.0318551	-2.13627	-
10_92541342	ENSBTAG00000020992	RHBDL3	0.047425	-1.81105	rs517322697
10_92543810	ENSBTAG00000003871	CYP2B6	0.0255013	-3.56216	rs456239655
10_92543810	ENSBTAG00000014705	HES4	0.0254421	-2.74248	rs456239655
10_92543810	ENSBTAG00000015866	ENSBTAG00000015866	0.0144995	-1.58751	rs456239655
10_92543810	ENSBTAG00000020243	SVEP1	0.00889538	-2.86184	rs456239655
10_92543810	ENSBTAG00000038050	ZNF420	0.0132883	-0.94976	rs456239655
10_92560784	ENSBTAG00000001801	SYT4	0.0391297	-1.8485	rs524475494
10_92758757	ENSBTAG00000021252	TMEM35A	0.0155279	-1.64455	rs522786162
10_92758757	ENSBTAG00000051845	ENSBTAG00000051845	0.0414067	-2.69235	rs522786162
10_94634794	ENSBTAG00000010177	GOLT1A	0.0282746	-0.793875	-
10_950478	ENSBTAG00000040367	ENSBTAG00000040367	0.00247579	4.98187	rs518474217
10_9534664	ENSBTAG00000002570	PPP1R21	0.0435191	0.177952	rs110952004
10_9561020	ENSBTAG00000038487	ZNF613	0.024066	0.41053	rs522608916
10_97258052	ENSBTAG00000001801	SYT4	0.035894	-2.45505	rs452875686
10_97259294	ENSBTAG00000002370	ZNF792	0.024743	-1.16347	rs516896988
10_97259294	ENSBTAG00000003090	LRRC9	0.00686361	-2.61258	rs516896988
10_97259294	ENSBTAG00000003638	ZNF215	0.0246097	-2.25173	rs516896988
10_97259294	ENSBTAG00000003651	OTOP1	0.0101141	-2.54201	rs516896988
10_97259294	ENSBTAG00000003871	CYP2B6	0.0113492	-3.84593	rs516896988
10_97259294	ENSBTAG00000007243	CFAP58	0.0395267	-2.85559	rs516896988
10_97259294	ENSBTAG00000013779	HSPA12A	0.0178725	-2.69056	rs516896988
10_97259294	ENSBTAG00000014705	HES4	0.00248181	-3.10597	rs516896988
10_97259294	ENSBTAG00000015773	LRGUK	0.0278544	-2.95566	rs516896988
10_97259294	ENSBTAG00000015866	ENSBTAG00000015866	0.0105789	-1.67749	rs516896988
10_97259294	ENSBTAG00000020243	SVEP1	0.00174262	-3.13877	rs516896988
10_97259294	ENSBTAG00000023784	TMEM88B	0.0442018	-2.45472	rs516896988
10_97259294	ENSBTAG00000025782	TNFSF8	0.0461564	-2.09836	rs516896988
10_97259294	ENSBTAG00000027397	PPP1R3D	0.0129507	-2.95873	rs516896988
10_97259294	ENSBTAG00000038050	ZNF420	0.000711206	-1.07975	rs516896988
10_97259294	ENSBTAG00000039197	SLC2A9	0.0213405	-2.29489	rs516896988
10_97259294	ENSBTAG00000048353	ENSBTAG00000048353	0.0174266	-2.44866	rs516896988
10_97259294	ENSBTAG00000049623	ENSBTAG00000049623	0.00860517	-2.39034	rs516896988
10_97259294	ENSBTAG00000052527	ENSBTAG00000052527	0.0107397	-2.70226	rs516896988
10_9824777	ENSBTAG00000001477	ENSBTAG00000001477	0.0389916	-2.19048	rs211462513
10_99668072	ENSBTAG00000001801	SYT4	0.0368176	-3.27371	rs457342843
11_100031379	ENSBTAG00000022372	ENSBTAG00000022372	0.0083812	1.62037	rs517342073
11_100122238	ENSBTAG00000027075	ENSBTAG00000027075	0.0384342	2.16766	rs524013274
11_100189857	ENSBTAG00000025814	TMEM202	0.0491957	-1.91483	rs458644000
11_100193685	ENSBTAG00000022372	ENSBTAG00000022372	0.0018016	1.4905	rs447492995
11_100201078	ENSBTAG00000032642	GSTA3	0.0202596	5.04859	rs720413030
11_100255805	ENSBTAG00000054774	ENSBTAG00000054774	0.0186784	-2.21247	rs1117726768
11_100265967	ENSBTAG00000008109	TMEM97	0.0436743	0.443269	rs478430121
11_100265967	ENSBTAG00000014150	BBLN	0.042654	0.660905	rs478430121
11_100269035	ENSBTAG00000022372	ENSBTAG00000022372	0.0018016	1.4905	rs432960767
11_100269361	ENSBTAG00000022372	ENSBTAG00000022372	0.0328257	1.32164	rs41600097
11_100399671	ENSBTAG00000038050	ZNF420	0.0448018	-0.664121	-
11_100430369	ENSBTAG00000022372	ENSBTAG00000022372	0.0102585	1.70504	rs521755904
11_100463073	ENSBTAG00000049919	TFPI	0.00158281	-2.31196	rs383243361
11_100463463	ENSBTAG00000015866	ENSBTAG00000015866	0.0161081	-1.46807	-
11_100526784	ENSBTAG00000022372	ENSBTAG00000022372	0.0018016	1.4905	rs209299450
11_100534905	ENSBTAG00000022372	ENSBTAG00000022372	0.00465458	1.94213	rs516712314
11_100780226	ENSBTAG00000022372	ENSBTAG00000022372	0.0368948	1.2419	rs211086740
11_100781652	ENSBTAG00000027075	ENSBTAG00000027075	0.0354974	2.72182	rs520347550
11_101127700	ENSBTAG00000018644	PDZRN3	0.048017	1.01052	rs110770194
11_101127955	ENSBTAG00000032642	GSTA3	0.0406293	4.53675	rs722863692
11_101291974	ENSBTAG00000022372	ENSBTAG00000022372	0.0150346	1.73878	rs210169218
11_101451277	ENSBTAG00000027075	ENSBTAG00000027075	0.0158097	2.71643	rs519153760
11_101617796	ENSBTAG00000002837	TOR1B	0.0396927	-0.551366	rs110251985
11_101641557	ENSBTAG00000022372	ENSBTAG00000022372	0.00407274	1.30948	rs211447717
11_101642105	ENSBTAG00000001605	DIO2	0.0489542	-2.24524	rs716351675
11_101680708	ENSBTAG00000022372	ENSBTAG00000022372	0.0241996	1.56491	rs378146294
11_102162528	ENSBTAG00000022372	ENSBTAG00000022372	0.00736247	1.87472	rs210580364
11_102162582	ENSBTAG00000002837	TOR1B	0.0371671	-0.577468	rs211628197
11_102162582	ENSBTAG00000022372	ENSBTAG00000022372	2.54857e-05	1.92788	rs211628197
11_102345329	ENSBTAG00000027075	ENSBTAG00000027075	0.0363784	1.76091	rs380889937
11_102384504	ENSBTAG00000022372	ENSBTAG00000022372	1.64615e-07	-1.94393	rs136801760
11_102385466	ENSBTAG00000022372	ENSBTAG00000022372	0.0378546	-1.62048	rs110153796
11_102421257	ENSBTAG00000022372	ENSBTAG00000022372	0.0220822	-1.33871	rs110157448
11_102441915	ENSBTAG00000032642	GSTA3	0.0355351	3.85116	rs466224569
11_102472176	ENSBTAG00000017330	ENSBTAG00000017330	0.00866989	-2.23194	rs478352791
11_102659219	ENSBTAG00000022372	ENSBTAG00000022372	2.4887e-05	1.92549	rs719164722
11_102659542	ENSBTAG00000022372	ENSBTAG00000022372	0.00832212	1.59619	rs208152232
11_102680386	ENSBTAG00000025853	HOMER1	0.0270624	-0.571778	rs715020500
11_102680564	ENSBTAG00000011971	NRP2	0.0427214	-2.1311	rs718210839
11_102680564	ENSBTAG00000015553	SCAI	0.0391947	-2.64604	rs718210839
11_102680564	ENSBTAG00000015866	ENSBTAG00000015866	0.0310006	-1.37797	rs718210839
11_102680564	ENSBTAG00000027397	PPP1R3D	0.000555149	-2.77825	rs718210839
11_102680564	ENSBTAG00000030839	PWWP3A	0.035629	0.425019	rs718210839
11_102680564	ENSBTAG00000038050	ZNF420	0.0305548	-0.822508	rs718210839
11_102680564	ENSBTAG00000048707	ENSBTAG00000048707	0.0248034	-1.47486	rs718210839
11_102680564	ENSBTAG00000054074	ENSBTAG00000054074	0.0390877	-0.622204	rs718210839
11_102680564	ENSBTAG00000054815	bta-mir-2384	0.0389872	-1.68582	rs718210839
11_102684498	ENSBTAG00000027075	ENSBTAG00000027075	0.00270274	2.47122	rs476452832
11_102740800	ENSBTAG00000002837	TOR1B	0.0129485	-0.543776	rs209689101
11_102740800	ENSBTAG00000022372	ENSBTAG00000022372	0.00677619	1.53999	rs209689101
11_102751700	ENSBTAG00000022372	ENSBTAG00000022372	0.00329867	1.38262	rs209284985
11_102753487	ENSBTAG00000002809	CAPN10	0.0416135	-1.32329	-
11_102753487	ENSBTAG00000005251	ENSBTAG00000005251	0.0463717	3.61453	-
11_102753487	ENSBTAG00000046708	PDP2	0.0489091	3.64266	-
11_102753487	ENSBTAG00000049490	ENSBTAG00000049490	0.00020772	6.58388	-
11_102753487	ENSBTAG00000050427	ENSBTAG00000050427	0.000106983	6.25299	-
11_102753487	ENSBTAG00000052516	CDA	0.00482258	3.55143	-
11_102753487	ENSBTAG00000054989	ENSBTAG00000054989	0.0267815	5.68188	-
11_102753487	ENSBTAG00000055085	ENSBTAG00000055085	0.0173447	5.19301	-
11_102753849	ENSBTAG00000022372	ENSBTAG00000022372	0.00954699	-1.37363	rs135850155
11_102756926	ENSBTAG00000002837	TOR1B	0.0163046	-0.567435	rs714846129
11_102756926	ENSBTAG00000022372	ENSBTAG00000022372	0.000322785	1.75001	rs714846129
11_102923614	ENSBTAG00000053827	ENSBTAG00000053827	0.0359988	4.71062	rs110790606
11_103054783	ENSBTAG00000032642	GSTA3	0.0202596	5.04859	rs515794622
11_103147238	ENSBTAG00000054774	ENSBTAG00000054774	0.023939	-2.36657	-
11_103173828	ENSBTAG00000003871	CYP2B6	0.0433585	-3.5627	rs524156456
11_103173828	ENSBTAG00000048353	ENSBTAG00000048353	0.041781	-2.31001	rs524156456
11_103177670	ENSBTAG00000015396	RBM24	0.0301212	-2.06326	rs522551222
11_103177670	ENSBTAG00000025814	TMEM202	0.0108573	-1.94703	rs522551222
11_103177670	ENSBTAG00000052527	ENSBTAG00000052527	0.0239212	-1.90776	rs522551222
11_103395536	ENSBTAG00000015866	ENSBTAG00000015866	0.0161081	-1.46807	rs719396994
11_103400561	ENSBTAG00000030941	ENSBTAG00000030941	0.00853899	-1.87152	rs525430582
11_103470682	ENSBTAG00000005228	CNGA4	0.0089005	-4.68707	rs437696564
11_103471557	ENSBTAG00000020190	KREMEN2	0.0140637	-2.43338	rs465603370
11_103473023	ENSBTAG00000032642	GSTA3	0.0118595	4.07622	rs522472376
11_103517041	ENSBTAG00000053827	ENSBTAG00000053827	0.0489194	2.70093	rs210842405
11_103615347	ENSBTAG00000022372	ENSBTAG00000022372	0.00350678	2.10544	rs209708225
11_103616439	ENSBTAG00000054074	ENSBTAG00000054074	0.0271754	-0.894158	rs527225338
11_103721822	ENSBTAG00000015396	RBM24	0.0475617	-2.44607	rs720009917
11_103722611	ENSBTAG00000048011	GPR160	0.043018	-1.16372	rs208351454
11_103729807	ENSBTAG00000052527	ENSBTAG00000052527	0.0244808	-1.78917	rs526243632
11_103875910	ENSBTAG00000032642	GSTA3	0.0202596	5.04859	-
11_103885073	ENSBTAG00000052527	ENSBTAG00000052527	0.0494473	-2.35389	rs717716860
11_103887655	ENSBTAG00000037856	MGC152281	0.0376026	1.97956	-
11_103887655	ENSBTAG00000054994	ENSBTAG00000054994	0.0327038	3.4109	-
11_103892568	ENSBTAG00000015866	ENSBTAG00000015866	0.00306269	-1.72168	rs721612028
11_103892568	ENSBTAG00000023611	ZBTB32	0.00369416	-2.57926	rs721612028
11_103892568	ENSBTAG00000025782	TNFSF8	0.00733266	-2.24135	rs721612028
11_103892568	ENSBTAG00000039197	SLC2A9	0.0353918	-2.20758	rs721612028
11_103892568	ENSBTAG00000048353	ENSBTAG00000048353	0.0429302	-2.30842	rs721612028
11_103892568	ENSBTAG00000049059	ENSBTAG00000049059	0.00101808	-2.48572	rs721612028
11_103892568	ENSBTAG00000052527	ENSBTAG00000052527	0.00598557	-2.71769	rs721612028
11_103952220	ENSBTAG00000020684	ENSBTAG00000020684	0.0440572	2.29278	rs481386637
11_104237942	ENSBTAG00000002853	HRC	0.0416781	-2.03159	rs721787132
11_104238894	ENSBTAG00000053223	CTDSPL	0.0250359	0.149251	rs137203815
11_104241002	ENSBTAG00000022372	ENSBTAG00000022372	0.0214436	1.69988	rs457059568
11_104267674	ENSBTAG00000050535	ZNF385D	0.0344062	-4.79712	rs438268849
11_104272071	ENSBTAG00000000795	NMNAT2	0.0378498	-1.2528	rs445183484
11_104272071	ENSBTAG00000049987	ENSBTAG00000049987	0.0068118	-2.76449	rs445183484
11_104526041	ENSBTAG00000010665	CBLN3	0.0280492	-0.961627	rs438126725
11_104602331	ENSBTAG00000044659	SCARNA13	0.0382404	2.07468	rs715020847
11_104604911	ENSBTAG00000025782	TNFSF8	0.0341318	-1.98563	rs721395296
11_104616687	ENSBTAG00000034269	RCBTB1	0.0179387	-0.703378	rs717624995
11_104616687	ENSBTAG00000048971	ENSBTAG00000048971	0.0360719	-3.4422	rs717624995
11_104616687	ENSBTAG00000050122	ENSBTAG00000050122	0.0221697	-1.28587	rs717624995
11_104800571	ENSBTAG00000022372	ENSBTAG00000022372	0.0338228	1.66302	rs478827639
11_104802301	ENSBTAG00000033562	LHX1	0.0368862	-3.48318	rs451214099
11_104803400	ENSBTAG00000022120	FGB	0.0302785	-3.71513	-
11_104819354	ENSBTAG00000016148	ENSBTAG00000016148	0.0303036	-3.06362	rs523181576
11_104875053	ENSBTAG00000048114	ENSBTAG00000048114	0.0278807	-1.56271	rs110591153
11_104876494	ENSBTAG00000049919	TFPI	0.0372823	-2.34414	rs109108612
11_104876727	ENSBTAG00000009703	MYH7	0.0422092	-2.80616	rs523012755
11_104876727	ENSBTAG00000020190	KREMEN2	0.00933834	-2.93797	rs523012755
11_104876727	ENSBTAG00000048470	IFITM1	0.0364427	-4.65242	rs523012755
11_104876727	ENSBTAG00000055116	ENSBTAG00000055116	0.0105111	-2.18405	rs523012755
11_104881504	ENSBTAG00000053827	ENSBTAG00000053827	0.00435724	-4.94367	rs379276444
11_104883457	ENSBTAG00000032642	GSTA3	0.0459535	4.2627	rs719222551
11_105112571	ENSBTAG00000053827	ENSBTAG00000053827	0.0151674	3.06522	rs210659488
11_105370919	ENSBTAG00000007816	ENSBTAG00000007816	0.0320858	3.07208	-
11_105417461	ENSBTAG00000032642	GSTA3	0.0219484	5.03558	rs477307514
11_105821096	ENSBTAG00000008109	TMEM97	0.0416338	0.850938	rs383743993
11_105821096	ENSBTAG00000025814	TMEM202	0.034271	-3.01705	rs383743993
11_105821096	ENSBTAG00000027075	ENSBTAG00000027075	0.0105064	3.48891	rs383743993
11_105923937	ENSBTAG00000006817	CBL	0.0467313	-1.95781	rs137120079
11_105923937	ENSBTAG00000011162	ZKSCAN2	0.0174131	-1.99015	rs137120079
11_105923937	ENSBTAG00000013640	KLRG1	0.0101318	-2.51908	rs137120079
11_105923937	ENSBTAG00000049992	ENSBTAG00000049992	0.0295217	-1.99415	rs137120079
11_105924020	ENSBTAG00000007302	SLC2A5	0.0110267	-3.32983	rs382495781
11_105924020	ENSBTAG00000054385	ENSBTAG00000054385	0.0340708	-2.03817	rs382495781
11_106054672	ENSBTAG00000017330	ENSBTAG00000017330	0.0465861	-1.60922	rs521758892
11_106096967	ENSBTAG00000047942	DESI1	0.0319501	0.425675	rs209946833
11_106112660	ENSBTAG00000019234	BMP6	0.0182821	-2.31333	rs209140086
11_106112859	ENSBTAG00000047942	DESI1	0.0401378	0.45579	rs207501456
11_106120904	ENSBTAG00000030839	PWWP3A	0.0270711	0.461802	-
11_106134908	ENSBTAG00000050273	ENSBTAG00000050273	0.0259708	-0.931954	-
11_106139670	ENSBTAG00000023611	ZBTB32	0.0307148	-2.07376	rs446988706
11_106193576	ENSBTAG00000035705	MTMR8	0.0261514	-1.23031	-
11_106193648	ENSBTAG00000006251	GNG14	0.0336815	-2.04611	rs380752569
11_106206614	ENSBTAG00000013779	HSPA12A	0.0381517	-2.22939	rs378902651
11_106206614	ENSBTAG00000015396	RBM24	0.0464534	-2.37464	rs378902651
11_106206614	ENSBTAG00000015866	ENSBTAG00000015866	0.00778581	-1.45717	rs378902651
11_106206614	ENSBTAG00000020243	SVEP1	0.0182729	-2.50391	rs378902651
11_106206614	ENSBTAG00000025814	TMEM202	0.0315737	-2.19594	rs378902651
11_106206614	ENSBTAG00000027397	PPP1R3D	0.000496989	-2.78753	rs378902651
11_106206614	ENSBTAG00000036224	MGC157082	0.0266602	-1.99036	rs378902651
11_106206614	ENSBTAG00000038050	ZNF420	0.0303399	-0.823431	rs378902651
11_106206614	ENSBTAG00000048707	ENSBTAG00000048707	0.0149492	-1.50786	rs378902651
11_106206614	ENSBTAG00000051070	ENSBTAG00000051070	0.0388855	-2.30937	rs378902651
11_106206614	ENSBTAG00000052527	ENSBTAG00000052527	0.000770781	-2.50376	rs378902651
11_106206614	ENSBTAG00000054544	SMIM17	0.0414437	-1.96951	rs378902651
11_106206614	ENSBTAG00000054636	ENSBTAG00000054636	0.00522609	-2.8117	rs378902651
11_106208220	ENSBTAG00000008021	ENSBTAG00000008021	0.00740635	-4.27976	rs481533625
11_106218080	ENSBTAG00000030839	PWWP3A	0.0466828	0.341667	rs516634177
11_106221679	ENSBTAG00000007816	ENSBTAG00000007816	0.0414992	2.7471	rs380893955
11_106225068	ENSBTAG00000012192	ENSBTAG00000012192	0.0358646	-1.84534	rs719106506
11_106228730	ENSBTAG00000012192	ENSBTAG00000012192	0.0368542	-1.82006	rs466384235
11_106241421	ENSBTAG00000012192	ENSBTAG00000012192	0.0211211	-2.0772	rs517043513
11_106248224	ENSBTAG00000003743	ENSBTAG00000003743	0.0330692	-2.45842	rs523110415
11_106270450	ENSBTAG00000005228	CNGA4	0.0410674	-3.97682	rs383535104
11_106412491	ENSBTAG00000027525	ENSBTAG00000027525	0.0279042	-2.89316	rs109974424
11_106534660	ENSBTAG00000002792	FUT11	0.034236	-2.78606	rs723571110
11_106545076	ENSBTAG00000044659	SCARNA13	0.0441091	1.24552	rs1117756699
11_106545082	ENSBTAG00000019234	BMP6	0.0381023	-2.74261	rs517986695
11_10874135	ENSBTAG00000050443	ENSBTAG00000050443	0.0319219	-1.67115	rs714261560
11_11007989	ENSBTAG00000053832	ENSBTAG00000053832	0.0214782	4.43518	rs210789859
11_1186264	ENSBTAG00000032301	SLC26A7	0.0272655	-1.50721	rs437405818
11_1188488	ENSBTAG00000007816	ENSBTAG00000007816	0.0181412	3.65078	rs209422114
11_120321	ENSBTAG00000007296	ENSBTAG00000007296	0.0474684	1.88108	rs474598554
11_120321	ENSBTAG00000052543	bta-mir-12041	0.0302399	-0.982443	rs474598554
11_13396778	ENSBTAG00000020844	PGAP4	0.0442488	1.17533	rs439408511
11_13979221	ENSBTAG00000020684	ENSBTAG00000020684	0.0174313	2.50218	rs109943954
11_14153578	ENSBTAG00000049178	ENSBTAG00000049178	0.0358942	-2.58362	rs469675501
11_14533976	ENSBTAG00000027397	PPP1R3D	0.0272949	-2.14528	rs518911651
11_14534445	ENSBTAG00000023635	CLEC6A	0.0262553	-2.28697	rs721175459
11_14545475	ENSBTAG00000020684	ENSBTAG00000020684	0.0107904	3.08525	rs525222569
11_14545475	ENSBTAG00000053097	ENSBTAG00000053097	0.0431936	1.42661	rs525222569
11_14752480	ENSBTAG00000007816	ENSBTAG00000007816	0.0386178	1.99512	rs481299114
11_14918181	ENSBTAG00000048470	IFITM1	0.026497	-4.66787	rs452174992
11_14923270	ENSBTAG00000007816	ENSBTAG00000007816	0.00829121	2.06276	rs436356482
11_14926067	ENSBTAG00000002492	SYCP3	0.0425517	-1.78209	rs136147517
11_14926067	ENSBTAG00000004430	SGPP1	0.00318584	-1.47685	rs136147517
11_14926248	ENSBTAG00000040367	ENSBTAG00000040367	0.0128777	-3.28799	rs111004804
11_15228955	ENSBTAG00000032217	ENSBTAG00000032217	0.0492866	1.51893	rs518309701
11_1719382	ENSBTAG00000020684	ENSBTAG00000020684	0.0309429	3.31353	rs211285818
11_1764059	ENSBTAG00000016170	KCNJ11	0.00551833	6.22813	-
11_1764059	ENSBTAG00000035643	ENSBTAG00000035643	0.00513151	6.09204	-
11_1805540	ENSBTAG00000019026	EXTL2	0.0225759	-1.37656	rs515784522
11_19020640	ENSBTAG00000012868	ENSBTAG00000012868	0.040125	-0.460877	rs109524774
11_19024461	ENSBTAG00000011862	PCDH20	0.0482776	-4.7651	rs722417019
11_1926240	ENSBTAG00000015066	LANCL1	0.0207841	-1.22442	rs134480209
11_19331208	ENSBTAG00000020243	SVEP1	0.0440887	-1.87935	rs442229287
11_19460162	ENSBTAG00000025782	TNFSF8	0.0354879	-2.13077	rs211037405
11_19558574	ENSBTAG00000003474	RAB15	0.0461318	-1.03147	rs718488262
11_19560961	ENSBTAG00000032079	SYT9	0.0489506	-1.57411	rs109922600
11_19561607	ENSBTAG00000051547	ENSBTAG00000051547	0.0145082	-2.21641	-
11_19564029	ENSBTAG00000001668	WNT7A	0.0156956	-4.68679	-
11_19564029	ENSBTAG00000005799	KIRREL1	0.00093451	-7.31783	-
11_19564029	ENSBTAG00000005825	NEIL3	0.0270036	-7.94369	-
11_19564029	ENSBTAG00000007859	VSIG1	0.013444	-7.92646	-
11_19564029	ENSBTAG00000008626	KCNN1	0.0448489	-5.83583	-
11_19564029	ENSBTAG00000010198	ATF7IP2	0.0103166	-4.58522	-
11_19564029	ENSBTAG00000013213	OSR2	0.0479309	-8.98136	-
11_19564029	ENSBTAG00000014046	BPI	0.0424464	-8.55801	-
11_19564029	ENSBTAG00000014738	HOXA11	0.0211351	-9.75639	-
11_19564029	ENSBTAG00000015226	BRSK1	0.0119152	-4.41079	-
11_19564029	ENSBTAG00000017473	LAMC3	0.0172397	-8.71641	-
11_19564029	ENSBTAG00000019267	MMP2	0.0344062	-7.9802	-
11_19564029	ENSBTAG00000023730	TUBB3	0.0322042	-4.39199	-
11_19564029	ENSBTAG00000026067	SH2D1A	0.00564654	-6.1769	-
11_19564029	ENSBTAG00000027020	COL5A2	0.020535	-9.66321	-
11_19564029	ENSBTAG00000031849	TMEM119	0.0124464	-8.77768	-
11_19564029	ENSBTAG00000034206	EMCN	0.0224906	-7.85315	-
11_19564029	ENSBTAG00000042711	ENSBTAG00000042711	0.0439159	-5.51497	-
11_19564029	ENSBTAG00000044123	HAND2	0.0437505	-9.07567	-
11_19564029	ENSBTAG00000050772	ENSBTAG00000050772	0.000533157	-6.4857	-
11_19564050	ENSBTAG00000034145	ENSBTAG00000034145	0.0467899	6.89083	-
11_19564050	ENSBTAG00000053378	ENSBTAG00000053378	0.00881437	5.05839	-
11_19565621	ENSBTAG00000020528	PCOLCE	0.0416781	-1.09939	rs133005404
11_19566489	ENSBTAG00000002809	CAPN10	0.0416135	-1.32329	-
11_19566489	ENSBTAG00000005251	ENSBTAG00000005251	0.0463717	3.61453	-
11_19566489	ENSBTAG00000046708	PDP2	0.0489091	3.64266	-
11_19566489	ENSBTAG00000049490	ENSBTAG00000049490	0.00020772	6.58388	-
11_19566489	ENSBTAG00000050427	ENSBTAG00000050427	0.000106983	6.25299	-
11_19566489	ENSBTAG00000052516	CDA	0.00482258	3.55143	-
11_19566489	ENSBTAG00000054989	ENSBTAG00000054989	0.0267815	5.68188	-
11_19566489	ENSBTAG00000055085	ENSBTAG00000055085	0.0173447	5.19301	-
11_19599612	ENSBTAG00000016344	PIK3R6	0.0214417	-0.503098	rs211304923
11_19808366	ENSBTAG00000048971	ENSBTAG00000048971	0.0465491	-2.45655	rs461299060
11_19821847	ENSBTAG00000050789	ENSBTAG00000050789	0.047078	1.11637	rs208176979
11_1997711	ENSBTAG00000043976	RNFT2	0.031493	-0.484601	rs109332393
11_1997795	ENSBTAG00000043976	RNFT2	0.0478378	-0.412831	rs110437627
11_2033496	ENSBTAG00000031825	ENSBTAG00000031825	0.0165496	-2.67787	rs379044369
11_21151673	ENSBTAG00000030484	KLK12	0.0200516	-1.37575	rs211690485
11_21173112	ENSBTAG00000009864	B4GALNT2	0.0445766	-1.03785	rs460859582
11_21173112	ENSBTAG00000012648	ZSWIM5	0.039462	-2.54057	rs460859582
11_21173112	ENSBTAG00000018524	AMHR2	0.00505927	-1.39697	rs460859582
11_2426092	ENSBTAG00000011162	ZKSCAN2	0.00201113	-2.1609	rs109064824
11_24727099	ENSBTAG00000050789	ENSBTAG00000050789	0.0457338	1.18042	rs210012117
11_25506808	ENSBTAG00000005195	ZNF200	0.00892507	-0.303098	rs467378519
11_25542677	ENSBTAG00000005195	ZNF200	0.0418597	-0.321334	rs470881038
11_25772398	ENSBTAG00000050548	ENSBTAG00000050548	0.0409785	-2.36433	rs381206668
11_2582800	ENSBTAG00000027075	ENSBTAG00000027075	0.0100693	2.7545	rs522429238
11_25830493	ENSBTAG00000049726	SRRM5	0.0217651	-1.66279	rs720418851
11_26187251	ENSBTAG00000003651	OTOP1	0.041781	-1.96818	rs438774338
11_26187251	ENSBTAG00000020954	TRIM7	0.0436235	-1.7789	rs438774338
11_2680308	ENSBTAG00000054648	ENSBTAG00000054648	0.00617812	-2.51936	rs721409162
11_2790207	ENSBTAG00000030839	PWWP3A	0.0467414	0.323831	rs43663156
11_28796472	ENSBTAG00000033449	ENSBTAG00000033449	0.00174123	-2.79818	rs525943122
11_28796472	ENSBTAG00000049837	ENSBTAG00000049837	0.0101136	-2.80436	rs525943122
11_29210243	ENSBTAG00000054158	LCLAT1	0.0490201	-0.37566	rs378548671
11_29527310	ENSBTAG00000019585	MYOM1	0.0270064	-2.62327	rs722109008
11_2964429	ENSBTAG00000052290	ENSBTAG00000052290	0.0154229	2.10044	rs381952393
11_29791790	ENSBTAG00000015481	MTIF2	0.0319683	0.444713	rs43673439
11_29794950	ENSBTAG00000019792	SLC16A9	0.031728	4.03104	-
11_29794950	ENSBTAG00000048971	ENSBTAG00000048971	0.00546336	3.80283	-
11_29795078	ENSBTAG00000002792	FUT11	0.00809012	4.60815	-
11_29795078	ENSBTAG00000004267	CCDC148	0.034498	4.69808	-
11_29795078	ENSBTAG00000009430	MYRIP	0.031917	5.129	-
11_29795078	ENSBTAG00000043996	SAMD12	0.0269545	2.23865	-
11_29795078	ENSBTAG00000052762	ENSBTAG00000052762	0.0326511	3.14481	-
11_29795078	ENSBTAG00000052988	bta-mir-12036	0.0153414	3.72697	-
11_29795080	ENSBTAG00000025848	RBM3	0.0396068	-0.598596	-
11_29795506	ENSBTAG00000003366	DDX58	0.000572484	3.46413	-
11_29795506	ENSBTAG00000005816	IRF9	0.0451616	2.42285	-
11_29795506	ENSBTAG00000008142	IFIH1	0.0124878	1.81144	-
11_29795506	ENSBTAG00000008471	MX2	0.0044538	5.30437	-
11_29795506	ENSBTAG00000008909	PNPT1	0.0428209	1.3335	-
11_29795506	ENSBTAG00000009768	IFIT3	0.0318173	4.05802	-
11_29795506	ENSBTAG00000012335	UBA7	0.00162894	4.19393	-
11_29795506	ENSBTAG00000016546	PARP12	5.66271e-05	1.59175	-
11_29795506	ENSBTAG00000016656	PARP14	0.00326539	1.70881	-
11_29795506	ENSBTAG00000016661	USP18	0.000837763	3.64904	-
11_29795506	ENSBTAG00000017367	IFIT5	0.00124647	1.72505	-
11_29795506	ENSBTAG00000019979	CMPK2	0.00807208	3.55108	-
11_29795506	ENSBTAG00000020166	ZNFX1	0.0377276	2.29291	-
11_29795506	ENSBTAG00000020536	HERC6	0.000143481	3.08775	-
11_29795506	ENSBTAG00000021791	PARP9	0.00343748	1.7017	-
11_29795506	ENSBTAG00000030913	MX1	3.80845e-05	3.81295	-
11_29795506	ENSBTAG00000030932	IFI44L	0.00093451	4.2802	-
11_29795506	ENSBTAG00000032265	RTP4	0.00853071	4.23791	-
11_29795506	ENSBTAG00000039861	OAS1Y	0.00108881	4.40349	-
11_29795506	ENSBTAG00000046580	DHX58	1.40487e-05	2.46305	-
11_29795506	ENSBTAG00000047680	IRF7	0.00132153	2.39445	-
11_29795571	ENSBTAG00000038292	C3H1orf216	0.0316647	-3.99152	-
11_29796073	ENSBTAG00000011819	PHF14	0.0491121	0.407724	rs134819652
11_29796965	ENSBTAG00000012106	ADCK1	0.0146011	-2.17077	rs381760512
11_29886941	ENSBTAG00000011162	ZKSCAN2	0.0475586	-1.89183	rs378715619
11_29886941	ENSBTAG00000032079	SYT9	0.0333404	-2.82015	rs378715619
11_29886941	ENSBTAG00000049343	ENSBTAG00000049343	0.0472431	-2.16723	rs378715619
11_29886941	ENSBTAG00000049992	ENSBTAG00000049992	0.014502	-2.05736	rs378715619
11_29886941	ENSBTAG00000050548	ENSBTAG00000050548	0.035629	-2.44349	rs378715619
11_29886941	ENSBTAG00000052898	ENSBTAG00000052898	0.0354411	-2.92902	rs378715619
11_30825829	ENSBTAG00000047675	ENSBTAG00000047675	0.00308236	-2.01075	rs381490908
11_30891396	ENSBTAG00000012106	ADCK1	0.00902948	-1.98924	rs207495478
11_36573914	ENSBTAG00000021957	LTBP2	0.0465692	-0.809851	rs382178675
11_36634067	ENSBTAG00000007816	ENSBTAG00000007816	0.0298073	2.29999	rs482619445
11_3717351	ENSBTAG00000015066	LANCL1	0.0166927	-1.20143	rs211003991
11_37348768	ENSBTAG00000015066	LANCL1	0.0458594	-1.78716	rs798687861
11_37380964	ENSBTAG00000049343	ENSBTAG00000049343	0.00723932	-2.83742	rs461107166
11_37380964	ENSBTAG00000049676	ENSBTAG00000049676	0.00878375	-2.05549	rs461107166
11_3768198	ENSBTAG00000008021	ENSBTAG00000008021	0.0360719	-2.90604	rs211419514
11_37770956	ENSBTAG00000000795	NMNAT2	0.00567638	-0.990159	rs208496954
11_37770956	ENSBTAG00000049987	ENSBTAG00000049987	0.0256688	-1.92434	rs208496954
11_37972258	ENSBTAG00000000170	GSTT4	0.0499772	-0.658954	rs379784292
11_37972355	ENSBTAG00000000795	NMNAT2	0.00128086	-1.87948	rs209114944
11_37972355	ENSBTAG00000049987	ENSBTAG00000049987	0.0065549	-3.69059	rs209114944
11_37993527	ENSBTAG00000001221	NKX3-1	0.047078	-1.37591	rs381149944
11_37993527	ENSBTAG00000014791	CTH	0.027392	-2.25399	rs381149944
11_37993527	ENSBTAG00000025782	TNFSF8	0.00412884	-2.27998	rs381149944
11_37993527	ENSBTAG00000039197	SLC2A9	0.0214463	-2.25834	rs381149944
11_37993527	ENSBTAG00000048353	ENSBTAG00000048353	0.0166192	-2.4151	rs381149944
11_38007971	ENSBTAG00000049987	ENSBTAG00000049987	0.0290701	-2.55553	rs109424185
11_3826051	ENSBTAG00000003143	TBCCD1	0.0329619	0.383809	rs43656597
11_3826051	ENSBTAG00000004745	NAA15	0.0341054	0.25494	rs43656597
11_3826051	ENSBTAG00000009682	PRORP	0.0146284	0.304363	rs43656597
11_3826051	ENSBTAG00000009846	MTHFD1L	0.0463717	0.504746	rs43656597
11_3835842	ENSBTAG00000027397	PPP1R3D	0.0141931	2.42456	rs209862365
11_3835842	ENSBTAG00000036224	MGC157082	0.0126323	1.96281	rs209862365
11_3835842	ENSBTAG00000054636	ENSBTAG00000054636	0.00696959	2.66371	rs209862365
11_3836255	ENSBTAG00000003143	TBCCD1	0.0371728	-0.347354	rs109838817
11_3837927	ENSBTAG00000009682	PRORP	0.00331931	0.262771	rs43655479
11_3837927	ENSBTAG00000013357	PUM3	0.0442915	0.24782	rs43655479
11_39000052	ENSBTAG00000001435	ARL6IP6	0.0423368	1.37821	-
11_39000052	ENSBTAG00000001805	TWSG1	0.00378583	1.98725	-
11_39000052	ENSBTAG00000002492	SYCP3	6.4437e-07	6.70212	-
11_39000052	ENSBTAG00000003036	PPFIA2	0.00358143	5.63631	-
11_39000052	ENSBTAG00000004430	SGPP1	0.0471308	3.94656	-
11_39000052	ENSBTAG00000005102	PHTF2	0.0446921	1.76889	-
11_39000052	ENSBTAG00000005203	C1H3orf33	0.00564654	2.15333	-
11_39000052	ENSBTAG00000006420	BMPR2	0.00132153	2.11778	-
11_39000052	ENSBTAG00000008243	LRRC40	0.00582484	1.33548	-
11_39000052	ENSBTAG00000008737	DR1	0.00106279	1.80343	-
11_39000052	ENSBTAG00000011200	ZNF644	0.0132053	1.30941	-
11_39000052	ENSBTAG00000011225	TMX1	0.00699951	1.89888	-
11_39000052	ENSBTAG00000012454	SLC35A3	0.0303036	2.23373	-
11_39000052	ENSBTAG00000013010	CCDC126	0.0249959	1.86214	-
11_39000052	ENSBTAG00000013112	C7H5orf15	0.0214566	1.6706	-
11_39000052	ENSBTAG00000013652	GTF2A1	0.0403551	1.3033	-
11_39000052	ENSBTAG00000013842	ACTR6	0.0151674	1.24857	-
11_39000052	ENSBTAG00000014007	ELMOD2	0.0264272	1.82817	-
11_39000052	ENSBTAG00000014312	ATL1	0.0211211	5.50818	-
11_39000052	ENSBTAG00000015719	PIGF	0.0397529	1.88309	-
11_39000052	ENSBTAG00000019458	ASB3	0.0364077	1.27148	-
11_39000052	ENSBTAG00000020180	TMED5	0.00171362	3.37479	-
11_39000052	ENSBTAG00000032518	SPRED1	0.0482701	1.79454	-
11_39000052	ENSBTAG00000039442	SEC62	0.0280419	1.95592	-
11_39000052	ENSBTAG00000043564	ATP8	7.29539e-05	8.09141	-
11_39000052	ENSBTAG00000043582	ENSBTAG00000043582	0.0319869	4.82876	-
11_39000052	ENSBTAG00000044000	PRIM1	0.00762807	5.33146	-
11_4056598	ENSBTAG00000049178	ENSBTAG00000049178	0.0354974	-2.86086	rs439543967
11_40799777	ENSBTAG00000000795	NMNAT2	0.0209818	-1.72022	rs381734595
11_40799777	ENSBTAG00000049987	ENSBTAG00000049987	0.019629	-3.54661	rs381734595
11_43545630	ENSBTAG00000053097	ENSBTAG00000053097	0.0337046	0.986023	rs210625686
11_44004472	ENSBTAG00000052527	ENSBTAG00000052527	0.00671046	-2.44227	rs518901207
11_44019783	ENSBTAG00000044048	LMBR1L	0.0265806	1.04502	rs42312280
11_44340788	ENSBTAG00000033449	ENSBTAG00000033449	0.0446205	-2.32553	rs718554414
11_44340788	ENSBTAG00000051845	ENSBTAG00000051845	0.0281743	-3.0004	rs718554414
11_4444781	ENSBTAG00000034995	ITPRIPL1	0.00829345	0.743345	rs42835735
11_4452252	ENSBTAG00000051367	ENSBTAG00000051367	0.0466375	-0.866062	rs451599727
11_45721418	ENSBTAG00000050789	ENSBTAG00000050789	0.0443193	2.10552	rs718649601
11_46033777	ENSBTAG00000007296	ENSBTAG00000007296	0.0145878	1.78667	-
11_46252733	ENSBTAG00000007816	ENSBTAG00000007816	0.0208109	3.61119	rs797229555
11_46361253	ENSBTAG00000007662	HSPA5	0.0162242	0.854427	rs440370042
11_46361253	ENSBTAG00000010322	HYOU1	0.00966212	0.736396	rs440370042
11_46361253	ENSBTAG00000011771	FICD	0.00536333	1.01541	rs440370042
11_46361253	ENSBTAG00000014318	SLC33A1	0.04573	0.603245	rs440370042
11_46537964	ENSBTAG00000053288	ENSBTAG00000053288	0.0450583	-2.61254	rs449863033
11_46836855	ENSBTAG00000027075	ENSBTAG00000027075	0.0129507	2.54501	rs450210435
11_46885535	ENSBTAG00000015066	LANCL1	0.0458594	-1.78716	rs482326828
11_46923173	ENSBTAG00000009643	ZBTB25	0.04272	-0.473591	rs210605791
11_46930706	ENSBTAG00000051810	ENSBTAG00000051810	0.0126595	-2.67854	rs516663991
11_47434241	ENSBTAG00000019065	EEPD1	0.0394488	-0.449313	rs378785368
11_47866651	ENSBTAG00000000170	GSTT4	0.0479756	-0.870547	rs209823573
11_47866768	ENSBTAG00000001235	CD200R1L	0.0424464	-2.11723	rs379137197
11_47866768	ENSBTAG00000013339	NEBL	0.00268698	-2.76683	rs379137197
11_47866768	ENSBTAG00000015066	LANCL1	5.02792e-07	-1.85048	rs379137197
11_48119300	ENSBTAG00000011162	ZKSCAN2	0.00755103	1.9524	rs109402390
11_48365365	ENSBTAG00000048470	IFITM1	0.0197222	-3.42149	rs210172308
11_48842826	ENSBTAG00000015066	LANCL1	0.0458594	-1.78716	rs384345303
11_49036745	ENSBTAG00000048470	IFITM1	0.0268348	-2.63251	rs441818618
11_49037404	ENSBTAG00000051254	RPL37A	0.0237058	-0.749213	rs466080023
11_49112860	ENSBTAG00000001801	SYT4	0.0403569	-2.43861	rs519286036
11_49398211	ENSBTAG00000017330	ENSBTAG00000017330	0.00741311	-2.9248	rs434476211
11_49462537	ENSBTAG00000045689	ENSBTAG00000045689	0.0461198	-1.04092	rs211208458
11_49598269	ENSBTAG00000000795	NMNAT2	0.00163719	-1.85933	rs110043369
11_49598269	ENSBTAG00000049987	ENSBTAG00000049987	0.000533157	-3.92558	rs110043369
11_49674745	ENSBTAG00000048470	IFITM1	0.0434666	-3.06625	rs527004169
11_49940557	ENSBTAG00000045689	ENSBTAG00000045689	0.0385821	1.0275	rs133806577
11_49940593	ENSBTAG00000007296	ENSBTAG00000007296	0.0337283	1.45159	rs133002329
11_50018657	ENSBTAG00000008021	ENSBTAG00000008021	0.0229938	-2.587	-
11_526332	ENSBTAG00000005362	RAB23	0.0358114	-0.599755	rs515980869
11_526332	ENSBTAG00000027722	IPO7	0.0376519	-0.387644	rs515980869
11_526332	ENSBTAG00000030174	ACOX1	0.0432516	-0.570598	rs515980869
11_526332	ENSBTAG00000044007	KLF12	0.00886543	-1.11672	rs515980869
11_526332	ENSBTAG00000047508	ZNF580	0.0436081	0.445314	rs515980869
11_526332	ENSBTAG00000054696	ENSBTAG00000054696	0.00460744	-0.93836	rs515980869
11_5954851	ENSBTAG00000007816	ENSBTAG00000007816	0.0488425	1.70327	rs466785809
11_60450761	ENSBTAG00000008153	CAMSAP2	0.00516442	-0.272735	rs381300403
11_60464978	ENSBTAG00000001607	TMEM41B	0.0354266	0.40216	rs43682778
11_60464978	ENSBTAG00000008021	ENSBTAG00000008021	0.0441339	2.7241	rs43682778
11_60464978	ENSBTAG00000054978	ENSBTAG00000054978	0.0477493	2.24212	rs43682778
11_60756372	ENSBTAG00000001235	CD200R1L	0.0337049	2.03912	rs109643817
11_60756372	ENSBTAG00000015066	LANCL1	0.00083827	1.58841	rs109643817
11_61539937	ENSBTAG00000054978	ENSBTAG00000054978	0.00158613	-2.76443	rs453835486
11_6164709	ENSBTAG00000007302	SLC2A5	0.0458638	-5.68949	rs137574368
11_6170665	ENSBTAG00000043976	RNFT2	0.00920046	-0.552838	rs109486026
11_6171050	ENSBTAG00000034185	ENSBTAG00000034185	0.020535	1.19507	rs134686540
11_6171050	ENSBTAG00000043976	RNFT2	0.0162025	-0.594105	rs134686540
11_6173692	ENSBTAG00000002853	HRC	0.0194635	-1.87114	rs439349134
11_6173692	ENSBTAG00000038050	ZNF420	0.0385248	-0.779188	rs439349134
11_62344541	ENSBTAG00000053071	ENSBTAG00000053071	0.0272515	-2.11672	rs483153880
11_62346238	ENSBTAG00000008021	ENSBTAG00000008021	0.0463717	-2.00617	rs109682196
11_62529538	ENSBTAG00000002290	ENSBTAG00000002290	0.0194862	-3.7914	rs517648791
11_626295	ENSBTAG00000051832	ENSBTAG00000051832	0.0394765	-2.81208	rs473444504
11_62863528	ENSBTAG00000015481	MTIF2	0.0259131	0.659811	rs442739304
11_62958066	ENSBTAG00000030839	PWWP3A	0.042836	0.325412	rs470019013
11_62958352	ENSBTAG00000054978	ENSBTAG00000054978	0.0470144	-2.88471	rs379951014
11_63036904	ENSBTAG00000049490	ENSBTAG00000049490	0.0337665	-2.18731	rs110326996
11_63037072	ENSBTAG00000019132	DMP1	0.0407468	-4.10429	rs209936439
11_63039881	ENSBTAG00000020992	RHBDL3	0.038456	-1.88635	rs471708687
11_63468384	ENSBTAG00000005017	ZNF169	0.00847572	-1.75027	rs1117782029
11_65855347	ENSBTAG00000027525	ENSBTAG00000027525	0.0420765	2.82568	rs714741480
11_65855491	ENSBTAG00000005017	ZNF169	0.0301462	-1.6369	rs477066431
11_6614019	ENSBTAG00000034185	ENSBTAG00000034185	0.0298091	1.02349	rs207529420
11_66493683	ENSBTAG00000027075	ENSBTAG00000027075	0.00886543	2.76238	rs474633910
11_66560494	ENSBTAG00000008881	PURA	0.0479498	0.24107	rs211605904
11_66560494	ENSBTAG00000020684	ENSBTAG00000020684	0.0465214	2.38148	rs211605904
11_66729065	ENSBTAG00000020190	KREMEN2	0.00269576	-2.49452	rs716658130
11_67179917	ENSBTAG00000025814	TMEM202	0.0311684	-1.96202	rs208880552
11_67616240	ENSBTAG00000003312	CHST15	0.00577228	-2.30398	rs211217219
11_67616240	ENSBTAG00000048353	ENSBTAG00000048353	0.0468988	-2.0724	rs211217219
11_67821817	ENSBTAG00000021787	PAQR7	0.0363354	-1.93217	rs210924057
11_67824912	ENSBTAG00000014150	BBLN	0.0312701	0.728171	rs452194971
11_67828242	ENSBTAG00000023464	ENSBTAG00000023464	0.0367027	-1.79366	rs482356468
11_67828242	ENSBTAG00000027397	PPP1R3D	0.0140032	-2.42575	rs482356468
11_67828242	ENSBTAG00000036224	MGC157082	0.00340875	-2.04924	rs482356468
11_67828242	ENSBTAG00000052527	ENSBTAG00000052527	0.00932222	-2.23264	rs482356468
11_67829517	ENSBTAG00000027525	ENSBTAG00000027525	0.0410298	2.6296	rs41569397
11_68152330	ENSBTAG00000048648	ENSBTAG00000048648	0.0342185	2.60674	rs474450640
11_68155453	ENSBTAG00000050776	ENSBTAG00000050776	0.00174697	-1.38368	rs714113877
11_68517150	ENSBTAG00000027075	ENSBTAG00000027075	0.0397372	1.75235	rs453712837
11_68517878	ENSBTAG00000010413	TMEM169	0.0396068	-1.91203	rs207979212
11_68538066	ENSBTAG00000015066	LANCL1	0.0254547	-1.21994	rs456890461
11_68661423	ENSBTAG00000051975	ENSBTAG00000051975	0.0199418	-2.05219	rs457982781
11_69225778	ENSBTAG00000019602	SLCO1C1	0.045132	-3.47363	rs465549151
11_69617677	ENSBTAG00000036224	MGC157082	0.0246382	-2.09367	rs720425275
11_70886423	ENSBTAG00000015066	LANCL1	0.018243	1.06515	rs133254600
11_71340533	ENSBTAG00000000795	NMNAT2	0.000688687	-0.938917	rs207935144
11_71340533	ENSBTAG00000049987	ENSBTAG00000049987	0.000874855	-1.91968	rs207935144
11_72076262	ENSBTAG00000019565	NCOA4	0.0325662	0.144694	rs110853049
11_72192016	ENSBTAG00000015066	LANCL1	0.0256994	-1.05825	rs211629275
11_72231221	ENSBTAG00000015066	LANCL1	0.0416781	-0.994987	rs208091088
11_72231238	ENSBTAG00000015562	PLBD1	0.0130755	3.17954	rs525657842
11_72281157	ENSBTAG00000027075	ENSBTAG00000027075	0.0203717	2.14305	rs722269220
11_72294179	ENSBTAG00000019565	NCOA4	0.0370997	-0.137639	rs42309869
11_72295996	ENSBTAG00000050776	ENSBTAG00000050776	0.0350724	-1.13623	rs474657746
11_72297557	ENSBTAG00000050333	PROKR1	0.034375	-2.16664	rs476886077
11_72544522	ENSBTAG00000010413	TMEM169	0.00213769	-2.27565	rs379120185
11_72793028	ENSBTAG00000048353	ENSBTAG00000048353	0.0225394	-2.50601	rs475209475
11_72811685	ENSBTAG00000033449	ENSBTAG00000033449	0.0365366	-2.07368	rs521996719
11_73887512	ENSBTAG00000052205	ENSBTAG00000052205	0.0422466	-2.40859	rs134816278
11_74070788	ENSBTAG00000025814	TMEM202	0.0142816	-2.35324	rs470680376
11_74070788	ENSBTAG00000027075	ENSBTAG00000027075	0.0331325	2.49156	rs470680376
11_7431653	ENSBTAG00000020684	ENSBTAG00000020684	0.0184685	2.99322	rs449790990
11_74437479	ENSBTAG00000027075	ENSBTAG00000027075	0.00852568	2.12696	rs521198179
11_74926236	ENSBTAG00000015066	LANCL1	0.00597335	-1.91163	rs478013475
11_75023636	ENSBTAG00000019234	BMP6	0.0173708	-2.71321	rs519440382
11_75023636	ENSBTAG00000033449	ENSBTAG00000033449	0.00804505	-2.50657	rs519440382
11_75023636	ENSBTAG00000051845	ENSBTAG00000051845	0.029967	-2.99126	rs519440382
11_75029779	ENSBTAG00000002710	TSSK4	0.0452775	1.50363	rs41615356
11_75029779	ENSBTAG00000023784	TMEM88B	0.0222351	2.51046	rs41615356
11_75029779	ENSBTAG00000025814	TMEM202	0.00818928	2.66182	rs41615356
11_75081345	ENSBTAG00000027357	FGF22	0.000144101	-2.45434	rs437113898
11_78256896	ENSBTAG00000027075	ENSBTAG00000027075	0.0072952	2.02164	rs522411755
11_78622868	ENSBTAG00000007608	BMT2	0.0457956	-0.767991	rs209329132
11_78622868	ENSBTAG00000019284	ENSBTAG00000019284	0.013103	-1.36083	rs209329132
11_78622868	ENSBTAG00000055085	ENSBTAG00000055085	0.0446224	-1.68802	rs209329132
11_78863865	ENSBTAG00000050640	ENSBTAG00000050640	0.0488121	-2.4856	rs472187321
11_78900638	ENSBTAG00000005797	AGXT	0.0442497	-3.64156	-
11_78900931	ENSBTAG00000036224	MGC157082	0.0329305	-1.81834	rs445844028
11_78904141	ENSBTAG00000027075	ENSBTAG00000027075	0.00660892	2.77833	rs717537900
11_78904141	ENSBTAG00000030839	PWWP3A	0.00337984	0.503177	rs717537900
11_78904235	ENSBTAG00000030839	PWWP3A	0.0340316	0.370493	rs523782793
11_81887821	ENSBTAG00000027075	ENSBTAG00000027075	0.0119288	1.69156	rs452640394
11_82960784	ENSBTAG00000007956	FRAT1	0.0157246	-2.01057	rs435723691
11_83164856	ENSBTAG00000027075	ENSBTAG00000027075	0.034236	1.79651	rs383206758
11_83668905	ENSBTAG00000003366	DDX58	0.000572484	3.46413	-
11_83668905	ENSBTAG00000005816	IRF9	0.0451616	2.42285	-
11_83668905	ENSBTAG00000008142	IFIH1	0.0124878	1.81144	-
11_83668905	ENSBTAG00000008471	MX2	0.0044538	5.30437	-
11_83668905	ENSBTAG00000008909	PNPT1	0.0428209	1.3335	-
11_83668905	ENSBTAG00000009768	IFIT3	0.0318173	4.05802	-
11_83668905	ENSBTAG00000012335	UBA7	0.00162894	4.19393	-
11_83668905	ENSBTAG00000016546	PARP12	5.66271e-05	1.59175	-
11_83668905	ENSBTAG00000016656	PARP14	0.00326539	1.70881	-
11_83668905	ENSBTAG00000016661	USP18	0.000837763	3.64904	-
11_83668905	ENSBTAG00000017367	IFIT5	0.00124647	1.72505	-
11_83668905	ENSBTAG00000019979	CMPK2	0.00807208	3.55108	-
11_83668905	ENSBTAG00000020166	ZNFX1	0.0377276	2.29291	-
11_83668905	ENSBTAG00000020536	HERC6	0.000143481	3.08775	-
11_83668905	ENSBTAG00000021791	PARP9	0.00343748	1.7017	-
11_83668905	ENSBTAG00000030913	MX1	3.80845e-05	3.81295	-
11_83668905	ENSBTAG00000030932	IFI44L	0.00093451	4.2802	-
11_83668905	ENSBTAG00000032265	RTP4	0.00853071	4.23791	-
11_83668905	ENSBTAG00000039861	OAS1Y	0.00108881	4.40349	-
11_83668905	ENSBTAG00000046580	DHX58	1.40487e-05	2.46305	-
11_83668905	ENSBTAG00000047680	IRF7	0.00132153	2.39445	-
11_83668955	ENSBTAG00000002550	ENSBTAG00000002550	0.0400105	5.35013	-
11_83668955	ENSBTAG00000037953	bta-mir-1282	0.0070564	5.57427	-
11_83668968	ENSBTAG00000007302	SLC2A5	0.0289941	5.67376	-
11_83670087	ENSBTAG00000020190	KREMEN2	0.0358799	-1.91782	rs721307284
11_83670087	ENSBTAG00000027075	ENSBTAG00000027075	0.0179897	1.98714	rs721307284
11_85237399	ENSBTAG00000027075	ENSBTAG00000027075	0.0373312	1.34591	rs450804532
11_85237685	ENSBTAG00000030839	PWWP3A	0.0471175	0.479549	rs520657311
11_86882489	ENSBTAG00000025814	TMEM202	0.0214049	-2.31167	rs468865612
11_86988329	ENSBTAG00000054774	ENSBTAG00000054774	0.0138297	-2.40817	rs522377484
11_87060658	ENSBTAG00000021033	SGK2	0.005222	-3.44727	rs437742310
11_87060658	ENSBTAG00000048470	IFITM1	0.0060233	-5.00422	rs437742310
11_87060658	ENSBTAG00000051832	ENSBTAG00000051832	0.0110179	-2.96964	rs437742310
11_87489718	ENSBTAG00000012106	ADCK1	0.0489445	-1.13687	rs380404162
11_87489867	ENSBTAG00000053071	ENSBTAG00000053071	0.0150193	-2.49306	rs719454613
11_87543362	ENSBTAG00000027075	ENSBTAG00000027075	0.0419452	1.51547	rs447721803
11_87547545	ENSBTAG00000027075	ENSBTAG00000027075	0.00968042	1.71443	rs518691267
11_87548751	ENSBTAG00000054774	ENSBTAG00000054774	0.000802084	-2.16833	rs460741387
11_88031999	ENSBTAG00000003089	RHPN2	0.042654	-0.230982	rs444434969
11_90039784	ENSBTAG00000001801	SYT4	0.0169351	-2.37111	rs525024416
11_90083522	ENSBTAG00000007816	ENSBTAG00000007816	0.00287758	3.59422	rs208075272
11_9152069	ENSBTAG00000015396	RBM24	0.0197505	-2.56177	rs717454537
11_9215990	ENSBTAG00000034185	ENSBTAG00000034185	0.0167286	1.17808	rs43661459
11_9216265	ENSBTAG00000049343	ENSBTAG00000049343	0.0349872	-1.71779	rs43705199
11_92316596	ENSBTAG00000002837	TOR1B	0.0033917	-0.534084	rs446304494
11_92316596	ENSBTAG00000022372	ENSBTAG00000022372	0.0471821	1.33071	rs446304494
11_92323345	ENSBTAG00000053827	ENSBTAG00000053827	0.0277748	2.91768	rs521871622
11_92384687	ENSBTAG00000006130	CLEC14A	0.0319219	-1.76569	rs208577645
11_92384687	ENSBTAG00000046418	RNF224	0.029418	-2.81689	rs208577645
11_92384687	ENSBTAG00000050548	ENSBTAG00000050548	1.69591e-05	-2.58312	rs208577645
11_9254746	ENSBTAG00000018375	ATCAY	0.0421847	-2.34424	rs521610361
11_9256469	ENSBTAG00000034185	ENSBTAG00000034185	0.0300998	1.12087	rs381437358
11_9262009	ENSBTAG00000018375	ATCAY	0.00980513	-2.9514	rs454155785
11_9265514	ENSBTAG00000018375	ATCAY	0.000225426	-2.88907	rs441667226
11_9265514	ENSBTAG00000051828	ENSBTAG00000051828	0.0315095	-2.19597	rs441667226
11_9272964	ENSBTAG00000005699	SCML4	0.0439437	-0.990296	rs378560687
11_9274016	ENSBTAG00000018375	ATCAY	0.0123897	-2.38109	rs477173025
11_9293514	ENSBTAG00000018375	ATCAY	0.0256253	-2.76841	rs718487106
11_9295845	ENSBTAG00000000795	NMNAT2	0.0327568	0.927892	rs43662246
11_93197616	ENSBTAG00000022372	ENSBTAG00000022372	0.0214049	1.43576	rs522966044
11_93261798	ENSBTAG00000023393	AIRE	0.00174123	-4.17996	rs210173337
11_93987021	ENSBTAG00000002837	TOR1B	0.0426338	-0.542156	rs441831478
11_93987144	ENSBTAG00000027075	ENSBTAG00000027075	0.0155693	3.52442	rs722796485
11_94264296	ENSBTAG00000035777	ENSBTAG00000035777	0.00640256	-2.10162	rs210212524
11_94275869	ENSBTAG00000014737	VEGFC	0.0177153	-2.1398	rs381947660
11_94279741	ENSBTAG00000054815	bta-mir-2384	0.0341621	-1.94642	rs1115092251
11_94528798	ENSBTAG00000002837	TOR1B	0.00337716	-0.551406	rs714246281
11_94528798	ENSBTAG00000022372	ENSBTAG00000022372	0.00679925	1.49375	rs714246281
11_94676889	ENSBTAG00000008993	INTS6L	0.0376302	1.88377	rs133738997
11_94805742	ENSBTAG00000002792	FUT11	0.0486008	-2.32754	rs722799376
11_94805742	ENSBTAG00000051842	ENSBTAG00000051842	0.0283228	-2.22389	rs722799376
11_95852016	ENSBTAG00000027075	ENSBTAG00000027075	0.0321981	2.35408	rs520119382
11_95854569	ENSBTAG00000027075	ENSBTAG00000027075	3.26182e-07	3.45652	rs526091944
11_95868356	ENSBTAG00000027075	ENSBTAG00000027075	0.000658608	3.48089	rs525927605
11_96116243	ENSBTAG00000002710	TSSK4	0.016423	-1.60688	rs523357351
11_96116243	ENSBTAG00000048353	ENSBTAG00000048353	0.0440334	-2.34364	rs523357351
11_9670684	ENSBTAG00000034626	FBXO16	0.0340957	-0.650971	rs137840110
11_97612471	ENSBTAG00000009703	MYH7	0.0315134	-2.85286	rs1114978268
11_97612471	ENSBTAG00000020190	KREMEN2	0.00926198	-2.9382	rs1114978268
11_97612471	ENSBTAG00000048470	IFITM1	0.042918	-4.60824	rs1114978268
11_97612471	ENSBTAG00000055116	ENSBTAG00000055116	0.00714554	-2.21268	rs1114978268
11_97974686	ENSBTAG00000027075	ENSBTAG00000027075	0.0334788	2.61826	rs210054929
11_97974742	ENSBTAG00000022372	ENSBTAG00000022372	0.00065588	-1.39811	rs110443321
11_97976295	ENSBTAG00000022372	ENSBTAG00000022372	0.017589	-1.27235	rs209785749
11_98162447	ENSBTAG00000032642	GSTA3	0.0202596	5.04859	-
11_98181013	ENSBTAG00000025385	ENSBTAG00000025385	0.0279841	0.926163	rs109615977
11_98222800	ENSBTAG00000038132	AIFM3	0.0491613	-1.20446	rs521164376
11_98380041	ENSBTAG00000002837	TOR1B	0.0324182	-0.567729	rs432297040
11_98391912	ENSBTAG00000002837	TOR1B	0.016869	-0.490191	rs208960354
11_98393582	ENSBTAG00000002837	TOR1B	0.00568472	-0.527876	rs451032832
11_98393582	ENSBTAG00000022372	ENSBTAG00000022372	0.00421842	1.47658	rs451032832
11_98428258	ENSBTAG00000002837	TOR1B	0.0421683	-0.49189	rs526403047
11_98432058	ENSBTAG00000002837	TOR1B	0.0252102	-0.469848	rs482723595
11_98432058	ENSBTAG00000022372	ENSBTAG00000022372	0.000502357	1.46526	rs482723595
11_98433597	ENSBTAG00000022372	ENSBTAG00000022372	0.0330893	1.29465	rs134985742
11_98462336	ENSBTAG00000002837	TOR1B	0.0360719	-0.546513	rs135098286
11_98462336	ENSBTAG00000022372	ENSBTAG00000022372	3.53342e-05	1.8139	rs135098286
11_98464614	ENSBTAG00000022372	ENSBTAG00000022372	0.0036841	1.66755	rs209100640
11_98466051	ENSBTAG00000002837	TOR1B	0.0217348	-0.473032	rs133201864
11_98466051	ENSBTAG00000022372	ENSBTAG00000022372	0.00602799	1.37344	rs133201864
11_98498032	ENSBTAG00000022372	ENSBTAG00000022372	0.00171885	1.29483	rs210227938
11_98502322	ENSBTAG00000002837	TOR1B	0.00561658	-0.553994	rs431945326
11_98502322	ENSBTAG00000022372	ENSBTAG00000022372	0.0140851	1.48683	rs431945326
11_98539341	ENSBTAG00000038132	AIFM3	0.0404847	-1.18942	rs452573882
11_98544509	ENSBTAG00000022372	ENSBTAG00000022372	0.0120412	2.19233	rs719304178
11_98544581	ENSBTAG00000008109	TMEM97	0.0416338	0.850938	rs460540545
11_98544581	ENSBTAG00000025814	TMEM202	0.034271	-3.01705	rs460540545
11_98544581	ENSBTAG00000027075	ENSBTAG00000027075	0.0105064	3.48891	rs460540545
11_98556664	ENSBTAG00000002837	TOR1B	0.0408201	-0.484519	rs440634724
11_98556664	ENSBTAG00000022372	ENSBTAG00000022372	0.04462	1.33493	rs440634724
11_98612387	ENSBTAG00000007956	FRAT1	0.0458932	-1.72722	rs799178578
11_98642889	ENSBTAG00000022372	ENSBTAG00000022372	0.0324922	1.38529	rs447225506
11_98708014	ENSBTAG00000017569	C20H5orf22	0.03726	-0.53256	rs468996464
11_98748689	ENSBTAG00000002837	TOR1B	0.000685989	-0.555892	rs521564231
11_98748689	ENSBTAG00000022372	ENSBTAG00000022372	0.00270274	1.48839	rs521564231
11_98758738	ENSBTAG00000002837	TOR1B	0.0278935	-0.455138	rs211049632
11_98789898	ENSBTAG00000038132	AIFM3	0.03304	-1.30313	rs444199122
11_98794358	ENSBTAG00000022372	ENSBTAG00000022372	0.00709043	1.48597	rs133979131
11_98797879	ENSBTAG00000002837	TOR1B	0.00331931	-0.523629	rs518488298
11_98797879	ENSBTAG00000022372	ENSBTAG00000022372	0.0182998	1.36813	rs518488298
11_98857461	ENSBTAG00000053792	H2AC7	0.0449242	-2.02656	rs724109300
11_98864950	ENSBTAG00000006037	CCN5	0.0274494	-1.45851	rs720693236
11_98864950	ENSBTAG00000026067	SH2D1A	0.0454842	-1.71541	rs720693236
11_98881543	ENSBTAG00000007302	SLC2A5	0.0385112	-5.01044	rs41616620
11_98889725	ENSBTAG00000022372	ENSBTAG00000022372	0.000580893	2.04212	rs521077358
11_98903306	ENSBTAG00000049987	ENSBTAG00000049987	0.0426367	4.44022	-
11_98904308	ENSBTAG00000027075	ENSBTAG00000027075	0.0219964	1.76454	rs525038454
11_98906110	ENSBTAG00000002837	TOR1B	0.0420594	-0.513343	rs526842578
11_98906110	ENSBTAG00000022372	ENSBTAG00000022372	5.79012e-07	1.79919	rs526842578
11_98906291	ENSBTAG00000002837	TOR1B	0.0461564	-0.550663	rs464546319
11_98906291	ENSBTAG00000022372	ENSBTAG00000022372	0.0138037	1.61633	rs464546319
11_98919180	ENSBTAG00000027075	ENSBTAG00000027075	0.0217426	3.39529	rs719308683
11_98982439	ENSBTAG00000022372	ENSBTAG00000022372	0.000268004	1.5141	rs380298306
11_98983910	ENSBTAG00000027075	ENSBTAG00000027075	2.39574e-05	2.26903	rs464539982
11_99007757	ENSBTAG00000022372	ENSBTAG00000022372	0.00576364	1.96973	rs519565697
11_99007785	ENSBTAG00000002837	TOR1B	0.0204888	-0.565133	rs523193771
11_99007785	ENSBTAG00000022372	ENSBTAG00000022372	0.000900498	1.7231	rs523193771
11_99008805	ENSBTAG00000005228	CNGA4	0.0487487	-4.64823	rs134842837
11_99017354	ENSBTAG00000002837	TOR1B	0.00331925	-0.544161	rs436932668
11_99017354	ENSBTAG00000022372	ENSBTAG00000022372	2.73327e-05	1.65451	rs436932668
11_99080606	ENSBTAG00000047643	C27H8orf48	0.0170907	-1.08873	rs136659110
11_99130414	ENSBTAG00000022372	ENSBTAG00000022372	0.0330514	1.44725	rs465784554
11_99131642	ENSBTAG00000022372	ENSBTAG00000022372	0.0241341	1.54776	rs469954939
11_99131971	ENSBTAG00000022372	ENSBTAG00000022372	0.0024366	1.8046	rs437128342
11_99138325	ENSBTAG00000048353	ENSBTAG00000048353	0.013103	-2.31887	rs523533917
11_99142641	ENSBTAG00000002853	HRC	0.0254368	-2.20922	rs444094569
11_99147722	ENSBTAG00000022372	ENSBTAG00000022372	0.000771976	-1.41249	rs109336976
11_99160279	ENSBTAG00000003090	LRRC9	0.0490147	-2.36077	rs523230866
11_99160279	ENSBTAG00000003871	CYP2B6	0.00525137	-3.88596	rs523230866
11_99160279	ENSBTAG00000015866	ENSBTAG00000015866	0.0089787	-1.66074	rs523230866
11_99160279	ENSBTAG00000023784	TMEM88B	0.0305254	-2.46745	rs523230866
11_99160279	ENSBTAG00000048353	ENSBTAG00000048353	0.0160141	-2.4188	rs523230866
11_99160279	ENSBTAG00000049623	ENSBTAG00000049623	0.0430397	-2.19304	rs523230866
11_99170006	ENSBTAG00000022372	ENSBTAG00000022372	5.82963e-05	1.78864	rs517581395
11_99223722	ENSBTAG00000022372	ENSBTAG00000022372	0.000104209	1.56748	rs471256726
11_99232933	ENSBTAG00000022372	ENSBTAG00000022372	1.44612e-06	2.16109	rs432593133
11_99283970	ENSBTAG00000022372	ENSBTAG00000022372	0.0368451	1.51974	rs459724202
11_99289967	ENSBTAG00000022372	ENSBTAG00000022372	0.0465627	1.735	rs449228379
11_99289967	ENSBTAG00000048358	ENSBTAG00000048358	0.0411883	1.12412	rs449228379
11_99296023	ENSBTAG00000021684	ENSBTAG00000021684	0.0105103	-2.28135	rs137557915
11_99297360	ENSBTAG00000022372	ENSBTAG00000022372	0.00436108	1.80038	rs476893220
11_99297896	ENSBTAG00000015866	ENSBTAG00000015866	0.0280381	-1.43409	rs523839664
11_99297896	ENSBTAG00000025814	TMEM202	0.0336815	-2.26414	rs523839664
11_99297896	ENSBTAG00000052527	ENSBTAG00000052527	0.0100324	-2.40936	rs523839664
11_99298688	ENSBTAG00000015866	ENSBTAG00000015866	0.00208835	-1.73611	rs721632184
11_99298688	ENSBTAG00000025814	TMEM202	0.00581103	-2.68618	rs721632184
11_99298688	ENSBTAG00000027397	PPP1R3D	0.0488444	-2.73357	rs721632184
11_99298688	ENSBTAG00000046608	ENSBTAG00000046608	0.0302271	-2.1131	rs721632184
11_99298688	ENSBTAG00000048353	ENSBTAG00000048353	0.00756941	-2.48361	rs721632184
11_99298688	ENSBTAG00000052527	ENSBTAG00000052527	0.0089005	-2.6773	rs721632184
11_99298688	ENSBTAG00000054544	SMIM17	0.0282817	-2.30359	rs721632184
11_99299478	ENSBTAG00000025814	TMEM202	0.0489091	-1.91562	rs433241789
11_99351507	ENSBTAG00000022372	ENSBTAG00000022372	0.000117084	1.50525	-
11_99352110	ENSBTAG00000022372	ENSBTAG00000022372	0.00591553	1.34295	rs799541398
11_99412788	ENSBTAG00000008109	TMEM97	0.0416338	0.850938	rs723187673
11_99412788	ENSBTAG00000025814	TMEM202	0.034271	-3.01705	rs723187673
11_99412788	ENSBTAG00000027075	ENSBTAG00000027075	0.0105064	3.48891	rs723187673
11_99491181	ENSBTAG00000054774	ENSBTAG00000054774	0.0254403	-2.31533	rs1116520374
11_99492206	ENSBTAG00000048353	ENSBTAG00000048353	0.013103	-2.31887	rs1115952949
11_99563468	ENSBTAG00000010120	HERC3	0.0388217	-0.63869	rs456230061
11_99604904	ENSBTAG00000020253	SPEM1	0.00931341	-2.29617	rs716069217
11_99917308	ENSBTAG00000005699	SCML4	0.0193313	-1.07765	rs718458194
11_99917696	ENSBTAG00000027075	ENSBTAG00000027075	0.00908933	2.43799	rs719643694
11_99917917	ENSBTAG00000048353	ENSBTAG00000048353	0.00445208	-2.56717	rs521365311
12_11087098	ENSBTAG00000043996	SAMD12	0.0169782	-1.81322	rs1116959847
12_11299525	ENSBTAG00000027397	PPP1R3D	0.0217458	-2.70894	rs463822215
12_12381063	ENSBTAG00000002070	KLC3	0.0305254	-2.18847	rs526139543
12_12381063	ENSBTAG00000002340	STEAP4	0.00366071	-1.958	rs526139543
12_12381063	ENSBTAG00000004458	MORN3	0.0249621	-1.97499	rs526139543
12_12381063	ENSBTAG00000007243	CFAP58	0.0106454	-2.49907	rs526139543
12_12381063	ENSBTAG00000009201	CORO7	0.0482686	0.613507	rs526139543
12_12381063	ENSBTAG00000023535	ENSBTAG00000023535	0.00124647	-2.96483	rs526139543
12_12381063	ENSBTAG00000035110	DEUP1	0.0152629	-2.25367	rs526139543
12_12381063	ENSBTAG00000040268	UBE2U	0.0268719	-2.19867	rs526139543
12_12428744	ENSBTAG00000000517	ANKRD29	0.0159348	-0.30796	rs465795205
12_12428744	ENSBTAG00000046266	TNFSF9	0.0316055	-1.11694	rs465795205
12_12441029	ENSBTAG00000054291	ENSBTAG00000054291	0.0343325	-1.96247	rs454440135
12_12932797	ENSBTAG00000046142	PRKAR1B	0.0445415	-0.56164	rs478184729
12_12932820	ENSBTAG00000046266	TNFSF9	0.0354974	-1.00555	rs378010200
12_12932859	ENSBTAG00000009117	THNSL1	0.0398783	-1.08094	rs458946853
12_12932859	ENSBTAG00000012259	PNPO	0.0348161	-0.460765	rs458946853
12_12932859	ENSBTAG00000017890	ZMAT5	0.0438624	0.746484	rs458946853
12_12932859	ENSBTAG00000021201	FAM126B	0.0435764	-1.18568	rs458946853
12_12932859	ENSBTAG00000027397	PPP1R3D	0.00752872	-2.2025	rs458946853
12_12933017	ENSBTAG00000052722	ENSBTAG00000052722	0.017587	-2.28765	rs467798816
12_13089022	ENSBTAG00000016649	CCND2	0.0346267	-1.11654	rs521346400
12_13198614	ENSBTAG00000046266	TNFSF9	0.0431708	-1.17483	rs132737016
12_13224171	ENSBTAG00000050789	ENSBTAG00000050789	0.0170342	1.90808	rs459011540
12_14107166	ENSBTAG00000046637	ZBED2	0.0302746	5.47132	-
12_14678351	ENSBTAG00000002809	CAPN10	0.040898	0.616977	rs516125059
12_15165742	ENSBTAG00000034185	ENSBTAG00000034185	0.047583	0.902543	rs455372922
12_15420494	ENSBTAG00000009117	THNSL1	0.0284762	-1.78795	-
12_15420494	ENSBTAG00000027397	PPP1R3D	0.0411763	-3.32661	-
12_15422729	ENSBTAG00000000092	HIF1AN	0.0255525	-0.779758	-
12_15422729	ENSBTAG00000000212	NADK	0.0429772	-0.674899	-
12_15422729	ENSBTAG00000000946	MEAK7	0.0488788	-0.730477	-
12_15422729	ENSBTAG00000002076	STAU2	0.00972144	-0.893915	-
12_15422729	ENSBTAG00000003257	STK4	0.0330173	-1.0114	-
12_15422729	ENSBTAG00000003699	ZFP3	0.0373781	-1.13348	-
12_15422729	ENSBTAG00000005326	CSNK1A1	0.0323901	-0.895068	-
12_15422729	ENSBTAG00000006836	FBXO33	0.0407891	-1.44292	-
12_15422729	ENSBTAG00000009657	MTMR1	0.0456374	-0.829827	-
12_15422729	ENSBTAG00000012010	PANX1	0.0446921	-1.52343	-
12_15422729	ENSBTAG00000012902	ARL8B	0.0342736	-0.664251	-
12_15422729	ENSBTAG00000013812	RO60	0.0158475	-1.09001	-
12_15422729	ENSBTAG00000013937	SPICE1	0.0439189	0.550239	-
12_15422729	ENSBTAG00000014205	PRKAR2A	0.0289162	-1.53213	-
12_15422729	ENSBTAG00000015419	ARHGEF37	0.041231	-1.75895	-
12_15422729	ENSBTAG00000015824	RNF141	0.0479707	-1.03844	-
12_15422729	ENSBTAG00000017416	KPNA4	0.0323086	-0.962286	-
12_15422729	ENSBTAG00000019501	NUDT15	0.0217651	-1.01778	-
12_15422729	ENSBTAG00000019614	FAM76A	0.00936329	-0.993127	-
12_15422729	ENSBTAG00000020783	MAPK14	0.0484147	-0.516015	-
12_15422729	ENSBTAG00000022887	ENSBTAG00000022887	0.0132525	-1.35057	-
12_15422729	ENSBTAG00000025853	HOMER1	0.0336408	-1.00574	-
12_15422729	ENSBTAG00000026754	RNF41	0.0257884	-0.742899	-
12_15422729	ENSBTAG00000045791	ZNF623	0.0159348	-1.24964	-
12_15422729	ENSBTAG00000048159	TAB3	0.0468526	-1.3532	-
12_15422729	ENSBTAG00000048971	ENSBTAG00000048971	0.0359988	-3.52719	-
12_15422729	ENSBTAG00000050135	TRIM4	0.0349872	-0.916431	-
12_15425372	ENSBTAG00000003810	ENSBTAG00000003810	0.0117941	5.36062	-
12_15425424	ENSBTAG00000014111	INPP4B	0.0118041	-2.28927	-
12_15426614	ENSBTAG00000001325	UPB1	0.042039	-1.97908	-
12_15476273	ENSBTAG00000000970	ASIC1	0.0368247	-4.78231	rs718715651
12_15564683	ENSBTAG00000048470	IFITM1	0.0175404	-5.73826	rs718261795
12_15564683	ENSBTAG00000054636	ENSBTAG00000054636	0.039061	-3.58079	rs718261795
12_15604017	ENSBTAG00000019600	OOEP	0.0222059	-0.968621	rs136419059
12_1587103	ENSBTAG00000000582	LY6G6E	0.0268186	-2.34264	rs379742056
12_1587103	ENSBTAG00000015066	LANCL1	1.68679e-05	-1.5543	rs379742056
12_16326421	ENSBTAG00000046266	TNFSF9	0.0423469	-1.01491	rs520631434
12_16724387	ENSBTAG00000002044	SIRT3	0.0219179	-0.616043	rs381801180
12_17892010	ENSBTAG00000009117	THNSL1	0.0217035	-1.27838	rs385087540
12_17892010	ENSBTAG00000035777	ENSBTAG00000035777	0.0199636	-1.97126	rs385087540
12_17894962	ENSBTAG00000053495	ENSBTAG00000053495	0.0304651	-1.8127	rs380580036
12_17895325	ENSBTAG00000048470	IFITM1	0.0346786	-2.97416	rs208646862
12_1817011	ENSBTAG00000006005	MPND	0.0193117	0.849424	rs210847063
12_18241802	ENSBTAG00000002340	STEAP4	0.0351099	-2.46636	rs379540820
12_18241802	ENSBTAG00000010394	MCF2L2	0.00773238	-2.85933	rs379540820
12_18260346	ENSBTAG00000027397	PPP1R3D	0.0376264	-2.53237	rs384824373
12_18919091	ENSBTAG00000050493	ENSBTAG00000050493	0.0408876	-1.96226	rs380340123
12_18920090	ENSBTAG00000048470	IFITM1	0.000794892	-4.37183	rs520042389
12_19055017	ENSBTAG00000025782	TNFSF8	0.0424491	-2.01753	rs208680716
12_19055017	ENSBTAG00000046335	ENSBTAG00000046335	0.0162548	-1.8874	rs208680716
12_19085375	ENSBTAG00000027075	ENSBTAG00000027075	0.0373781	1.73029	rs210798635
12_19089140	ENSBTAG00000004159	SIX2	0.0358114	2.85756	rs41257161
12_19111484	ENSBTAG00000019600	OOEP	0.034754	-0.914366	rs134079372
12_19232935	ENSBTAG00000003651	OTOP1	0.0428101	-2.04707	rs723552269
12_19232935	ENSBTAG00000004657	FBLL1	0.0380406	-1.90786	rs723552269
12_19232935	ENSBTAG00000015866	ENSBTAG00000015866	0.0473654	-1.34533	rs723552269
12_19232935	ENSBTAG00000027397	PPP1R3D	0.000351503	-2.80296	rs723552269
12_19232935	ENSBTAG00000036224	MGC157082	0.0313443	-1.97265	rs723552269
12_19232935	ENSBTAG00000038050	ZNF420	0.0127328	-0.854154	rs723552269
12_19232935	ENSBTAG00000052527	ENSBTAG00000052527	0.0069746	-2.35639	rs723552269
12_19470891	ENSBTAG00000030839	PWWP3A	0.0172397	0.367753	rs481923622
12_20347208	ENSBTAG00000013779	HSPA12A	0.0468414	-1.81626	rs523620722
12_20347208	ENSBTAG00000027397	PPP1R3D	0.0159348	-2.08089	rs523620722
12_20347208	ENSBTAG00000038050	ZNF420	0.013103	-0.703912	rs523620722
12_20816596	ENSBTAG00000012798	KCNH8	0.0105789	-1.59927	rs455406888
12_21193415	ENSBTAG00000027412	ENSBTAG00000027412	0.037138	1.53602	rs449483453
12_21848638	ENSBTAG00000049343	ENSBTAG00000049343	0.0337703	2.02235	rs133909424
12_22752945	ENSBTAG00000007816	ENSBTAG00000007816	3.07605e-05	4.21921	rs1116416727
12_23210319	ENSBTAG00000001235	CD200R1L	0.00287758	-6.08561	-
12_23210319	ENSBTAG00000003515	SNCG	0.0113086	-5.96854	-
12_23210319	ENSBTAG00000005120	TESPA1	0.0042718	-6.52956	-
12_23210319	ENSBTAG00000013339	NEBL	0.000979426	-7.34568	-
12_23210319	ENSBTAG00000015066	LANCL1	0.026497	-3.88079	-
12_23210319	ENSBTAG00000016712	CLCA3	0.00419026	-6.318	-
12_23210319	ENSBTAG00000016821	SNX22	0.00835928	-5.69557	-
12_23210319	ENSBTAG00000025071	TENM2	0.0363354	-5.31198	-
12_23210319	ENSBTAG00000029909	MIR7-1	0.0475884	-5.16147	-
12_23210319	ENSBTAG00000051600	ENSBTAG00000051600	0.0289837	-5.47104	-
12_23210319	ENSBTAG00000051738	ENSBTAG00000051738	0.0469755	-4.99998	-
12_23210319	ENSBTAG00000054588	ENSBTAG00000054588	0.0173708	-6.03463	-
12_23210319	ENSBTAG00000055124	URAH	1.03076e-05	-7.4765	-
12_23210352	ENSBTAG00000001455	HOXA7	0.0495718	1.21634	-
12_23210352	ENSBTAG00000012205	CPT1C	0.0367427	-1.1175	-
12_23210602	ENSBTAG00000017434	MROH2A	0.0271665	-2.72004	rs448556813
12_23238093	ENSBTAG00000050789	ENSBTAG00000050789	0.0110179	1.32522	rs210289654
12_23281645	ENSBTAG00000007816	ENSBTAG00000007816	0.0125221	2.7566	rs474007741
12_24806470	ENSBTAG00000038064	ENSBTAG00000038064	0.0234371	4.42104	rs208152164
12_24901361	ENSBTAG00000004153	SCGB3A2	0.0347632	-3.40938	rs438013085
12_24901361	ENSBTAG00000007956	FRAT1	0.0239329	-1.79987	rs438013085
12_25106684	ENSBTAG00000003362	HSP90B1	0.0366238	0.674162	rs455056370
12_25112477	ENSBTAG00000005799	KIRREL1	0.0360579	-2.37599	rs723668000
12_25206953	ENSBTAG00000014885	MYOM3	0.0494473	-1.44333	rs384988356
12_27384891	ENSBTAG00000020980	CAT	0.0482395	-0.415492	rs210888335
12_27384891	ENSBTAG00000054815	bta-mir-2384	0.032475	-1.69139	rs210888335
12_28310380	ENSBTAG00000054815	bta-mir-2384	0.00132088	-1.97061	rs208755143
12_28311128	ENSBTAG00000038064	ENSBTAG00000038064	0.0358114	5.3381	rs135740470
12_28311128	ENSBTAG00000053827	ENSBTAG00000053827	0.0460263	3.75854	rs135740470
12_28766328	ENSBTAG00000020980	CAT	0.0338236	-0.363206	rs208907337
12_28768035	ENSBTAG00000018041	ACADSB	0.0320483	-0.541225	rs207596560
12_28768035	ENSBTAG00000020980	CAT	0.0209607	-0.357178	rs207596560
12_28768035	ENSBTAG00000046902	PABPC4L	0.0434666	-1.1349	rs207596560
12_28783900	ENSBTAG00000004575	FAM126A	0.0403389	-1.06072	rs210333213
12_29553672	ENSBTAG00000008021	ENSBTAG00000008021	0.0352342	-3.23533	-
12_29817672	ENSBTAG00000021252	TMEM35A	0.0346086	-1.90249	rs445142930
12_30330027	ENSBTAG00000014862	ENSBTAG00000014862	0.0158119	2.83912	rs210050899
12_30535346	ENSBTAG00000013008	PMCH	0.0207153	-1.92347	rs480878001
12_30535346	ENSBTAG00000031004	CNFN	0.0197999	-2.71644	rs480878001
12_30987403	ENSBTAG00000008021	ENSBTAG00000008021	0.0352342	-3.23533	rs380617647
12_31448107	ENSBTAG00000050789	ENSBTAG00000050789	0.0207535	1.65952	rs443980642
12_31457942	ENSBTAG00000038379	ENSBTAG00000038379	0.00888217	1.71756	rs483130144
12_31457942	ENSBTAG00000050789	ENSBTAG00000050789	0.000428692	2.27616	rs483130144
12_31471641	ENSBTAG00000002070	KLC3	0.00968042	-2.51307	rs433623198
12_31471641	ENSBTAG00000002340	STEAP4	0.00714554	-2.09926	rs433623198
12_31471641	ENSBTAG00000003090	LRRC9	0.00853071	-2.34536	rs433623198
12_31471641	ENSBTAG00000003638	ZNF215	0.0272217	-2.02647	rs433623198
12_31471641	ENSBTAG00000003871	CYP2B6	0.0254483	-3.36742	rs433623198
12_31471641	ENSBTAG00000005888	MDGA1	0.0415299	-2.25704	rs433623198
12_31471641	ENSBTAG00000006470	TTBK2	0.0277325	-2.35513	rs433623198
12_31471641	ENSBTAG00000010394	MCF2L2	0.0252918	-2.17982	rs433623198
12_31471641	ENSBTAG00000013779	HSPA12A	0.0232853	-2.40555	rs433623198
12_31471641	ENSBTAG00000027397	PPP1R3D	0.00733171	-2.72921	rs433623198
12_31471641	ENSBTAG00000035110	DEUP1	0.0283327	-2.40221	rs433623198
12_31471641	ENSBTAG00000049623	ENSBTAG00000049623	0.000950401	-2.29955	rs433623198
12_31472813	ENSBTAG00000038379	ENSBTAG00000038379	0.0301424	1.2605	rs381645683
12_31472813	ENSBTAG00000050789	ENSBTAG00000050789	0.0103771	1.6096	rs381645683
12_31472868	ENSBTAG00000050789	ENSBTAG00000050789	0.00765752	2.0225	rs476466969
12_32289133	ENSBTAG00000005728	CDHR4	0.0096605	4.46152	rs716666081
12_32486827	ENSBTAG00000033562	LHX1	0.0100488	-2.40563	rs209854835
12_32486848	ENSBTAG00000003743	ENSBTAG00000003743	4.67796e-05	-2.68099	rs717340988
12_32604727	ENSBTAG00000038379	ENSBTAG00000038379	0.00216392	1.19144	rs208797597
12_32604727	ENSBTAG00000050789	ENSBTAG00000050789	3.48449e-05	1.57552	rs208797597
12_32615161	ENSBTAG00000002647	RGS10	0.041015	0.408058	rs209225295
12_32621576	ENSBTAG00000038379	ENSBTAG00000038379	7.94774e-05	1.51039	rs520352866
12_32621576	ENSBTAG00000050789	ENSBTAG00000050789	4.87595e-06	1.91519	rs520352866
12_32915513	ENSBTAG00000050789	ENSBTAG00000050789	0.00640256	1.59383	rs462330581
12_32916051	ENSBTAG00000050789	ENSBTAG00000050789	0.0435764	1.47365	rs134352439
12_32917919	ENSBTAG00000021033	SGK2	0.0073253	-3.36423	-
[truncated: 12,682 more rows]

## Sheet: Gene Annotation
Ensembl Gene ID	# eQTLs	Gene Symbol	Gene Biotype	Is TF?	TF Family	Is DEG?
ENSBTAG00000007816	195	ENSBTAG00000007816	processed_pseudogene	No		No
ENSBTAG00000027397	192	PPP1R3D	protein_coding	No		No
ENSBTAG00000052527	178	ENSBTAG00000052527	lncRNA	No		No
ENSBTAG00000027075	171	ENSBTAG00000027075	protein_coding	No		No
ENSBTAG00000048353	151	ENSBTAG00000048353	protein_coding	No		No
ENSBTAG00000048470	143	IFITM1	protein_coding	No		No
ENSBTAG00000020684	141	ENSBTAG00000020684	protein_coding	No		No
ENSBTAG00000025782	137	TNFSF8	protein_coding	No		No
ENSBTAG00000033449	128	ENSBTAG00000033449	protein_coding	No		No
ENSBTAG00000038050	128	ZNF420	protein_coding	Yes	zf-C2H2	No
ENSBTAG00000001801	121	SYT4	protein_coding	No		No
ENSBTAG00000049623	120	ENSBTAG00000049623	lncRNA	No		No
ENSBTAG00000015866	116	ENSBTAG00000015866	protein_coding	Yes	zf-C2H2	No
ENSBTAG00000053827	113	ENSBTAG00000053827	protein_coding	No		No
ENSBTAG00000015066	107	LANCL1	protein_coding	No		No
ENSBTAG00000040367	105	ENSBTAG00000040367	protein_coding	No		No
ENSBTAG00000025814	103	TMEM202	protein_coding	No		No
ENSBTAG00000013266	100	PMFBP1	protein_coding	No		No
ENSBTAG00000021033	97	SGK2	protein_coding	No		No
ENSBTAG00000053832	92	ENSBTAG00000053832	protein_coding	No		No
ENSBTAG00000036224	88	MGC157082	protein_coding	No		No
ENSBTAG00000054815	87	bta-mir-2384	miRNA	No		No
ENSBTAG00000049987	83	ENSBTAG00000049987	protein_coding	No		No
ENSBTAG00000053097	77	ENSBTAG00000053097	protein_coding	No		No
ENSBTAG00000055116	76	ENSBTAG00000055116	protein_coding	No		No
ENSBTAG00000025283	76	ENSBTAG00000025283	protein_coding	No		No
ENSBTAG00000006470	75	TTBK2	protein_coding	No		No
ENSBTAG00000013779	68	HSPA12A	protein_coding	No		No
ENSBTAG00000014705	67	HES4	protein_coding	Yes	bHLH	No
ENSBTAG00000022372	67	ENSBTAG00000022372	protein_coding	No		No
ENSBTAG00000005728	67	CDHR4	protein_coding	No		No
ENSBTAG00000000795	66	NMNAT2	protein_coding	No		No
ENSBTAG00000002710	66	TSSK4	protein_coding	No		No
ENSBTAG00000054636	66	ENSBTAG00000054636	protein_coding	No		No
ENSBTAG00000003871	62	CYP2B6	protein_coding	No		No
ENSBTAG00000030839	57	PWWP3A	protein_coding	No		No
ENSBTAG00000003090	57	LRRC9	protein_coding	No		No
ENSBTAG00000046335	56	ENSBTAG00000046335	protein_coding	No		No
ENSBTAG00000049992	55	ENSBTAG00000049992	lncRNA	No		No
ENSBTAG00000014319	54	DNM3	protein_coding	No		No
ENSBTAG00000020243	54	SVEP1	protein_coding	No		No
ENSBTAG00000050333	53	PROKR1	protein_coding	No		No
ENSBTAG00000001477	53	ENSBTAG00000001477	pseudogene	No		No
ENSBTAG00000048971	51	ENSBTAG00000048971	protein_coding	No		No
ENSBTAG00000002070	51	KLC3	protein_coding	No		No
ENSBTAG00000051845	50	ENSBTAG00000051845	protein_coding	No		No
ENSBTAG00000051832	48	ENSBTAG00000051832	lncRNA	No		No
ENSBTAG00000034185	48	ENSBTAG00000034185	protein_coding	No		No
ENSBTAG00000038430	48	ENSBTAG00000038430	protein_coding	No		No
ENSBTAG00000017434	46	MROH2A	protein_coding	No		No
ENSBTAG00000025853	45	HOMER1	protein_coding	No		No
ENSBTAG00000054291	45	ENSBTAG00000054291	lncRNA	No		No
ENSBTAG00000002792	45	FUT11	protein_coding	No		No
ENSBTAG00000007296	45	ENSBTAG00000007296	protein_coding	No		No
ENSBTAG00000038064	45	ENSBTAG00000038064	protein_coding	No		No
ENSBTAG00000052516	45	CDA	protein_coding	No		No
ENSBTAG00000003937	45	ENSBTAG00000003937	protein_coding	No		No
ENSBTAG00000027525	44	ENSBTAG00000027525	protein_coding	No		No
ENSBTAG00000049343	43	ENSBTAG00000049343	protein_coding	No		No
ENSBTAG00000054088	43	ENSBTAG00000054088	lncRNA	No		No
ENSBTAG00000023611	42	ZBTB32	protein_coding	Yes	ZBTB	No
ENSBTAG00000003743	41	ENSBTAG00000003743	protein_coding	No		No
ENSBTAG00000002853	40	HRC	protein_coding	No		No
ENSBTAG00000007243	40	CFAP58	protein_coding	No		No
ENSBTAG00000018375	40	ATCAY	protein_coding	No		No
ENSBTAG00000007956	40	FRAT1	protein_coding	No		No
ENSBTAG00000050776	39	ENSBTAG00000050776	lncRNA	No		No
ENSBTAG00000009703	39	MYH7	protein_coding	No		No
ENSBTAG00000023784	39	TMEM88B	protein_coding	No		No
ENSBTAG00000048707	39	ENSBTAG00000048707	protein_coding	No		No
ENSBTAG00000050318	38	ENSBTAG00000050318	protein_coding	No		No
ENSBTAG00000051725	38	ENSBTAG00000051725	lncRNA	No		No
ENSBTAG00000019876	37	DSC1	protein_coding	No		No
ENSBTAG00000006125	37	PLK3	protein_coding	No		No
ENSBTAG00000053071	37	ENSBTAG00000053071	protein_coding	No		No
ENSBTAG00000020992	37	RHBDL3	protein_coding	No		No
ENSBTAG00000011162	37	ZKSCAN2	protein_coding	Yes	zf-C2H2	No
ENSBTAG00000013339	37	NEBL	protein_coding	No		No
ENSBTAG00000034626	36	FBXO16	protein_coding	No		No
ENSBTAG00000039197	36	SLC2A9	protein_coding	No		No
ENSBTAG00000049133	36	ENSBTAG00000049133	lncRNA	No		No
ENSBTAG00000032198	36	ENSBTAG00000032198	protein_coding	No		No
ENSBTAG00000020980	36	CAT	protein_coding	No		No
ENSBTAG00000014765	36	ENSBTAG00000014765	protein_coding	No		No
ENSBTAG00000003312	35	CHST15	protein_coding	No		No
ENSBTAG00000002370	34	ZNF792	protein_coding	Yes	zf-C2H2	No
ENSBTAG00000050789	34	ENSBTAG00000050789	pseudogene	No		No
ENSBTAG00000015562	34	PLBD1	protein_coding	No		No
ENSBTAG00000051367	33	ENSBTAG00000051367	protein_coding	No		Yes
ENSBTAG00000032642	33	GSTA3	protein_coding	No		No
ENSBTAG00000052845	32	ZBED3	protein_coding	No		No
ENSBTAG00000049178	32	ENSBTAG00000049178	protein_coding	No		No
ENSBTAG00000049919	31	TFPI	protein_coding	No		No
ENSBTAG00000052988	31	bta-mir-12036	miRNA	No		No
ENSBTAG00000021201	31	FAM126B	protein_coding	No		No
ENSBTAG00000019792	31	SLC16A9	protein_coding	No		No
ENSBTAG00000003651	31	OTOP1	protein_coding	No		No
ENSBTAG00000035777	31	ENSBTAG00000035777	protein_coding	No		No
ENSBTAG00000053105	30	TMEM263	protein_coding	No		No
ENSBTAG00000032079	30	SYT9	protein_coding	No		No
ENSBTAG00000007302	30	SLC2A5	protein_coding	No		No
ENSBTAG00000008021	30	ENSBTAG00000008021	protein_coding	No		No
ENSBTAG00000050197	30	C28H10orf99	protein_coding	No		No
ENSBTAG00000011101	29	EML6	protein_coding	No		No
ENSBTAG00000054774	29	ENSBTAG00000054774	processed_pseudogene	No		No
ENSBTAG00000023464	29	ENSBTAG00000023464	protein_coding	Yes	zf-C2H2	No
ENSBTAG00000052982	29	ENSBTAG00000052982	lncRNA	No		No
ENSBTAG00000051828	29	ENSBTAG00000051828	pseudogene	No		No
ENSBTAG00000003638	29	ZNF215	protein_coding	Yes	zf-C2H2	No
ENSBTAG00000044659	29	SCARNA13	scaRNA	No		No
ENSBTAG00000009430	28	MYRIP	protein_coding	No		No
ENSBTAG00000016148	28	ENSBTAG00000016148	lncRNA	No		No
ENSBTAG00000011518	28	RARB	protein_coding	Yes	THR-like	No
ENSBTAG00000051836	27	ENSBTAG00000051836	protein_coding	No		No
ENSBTAG00000014791	27	CTH	protein_coding	No		No
ENSBTAG00000015037	27	GAREM2	protein_coding	No		No
ENSBTAG00000008109	27	TMEM97	protein_coding	No		No
ENSBTAG00000018069	26	TNFSF15	protein_coding	No		No
ENSBTAG00000015602	26	MRNIP	protein_coding	No		No
ENSBTAG00000052543	26	bta-mir-12041	miRNA	No		No
ENSBTAG00000022890	26	MBP	protein_coding	No		No
ENSBTAG00000035110	25	DEUP1	protein_coding	No		No
ENSBTAG00000004575	25	FAM126A	protein_coding	No		No
ENSBTAG00000020973	25	RFT1	protein_coding	No		No
ENSBTAG00000050427	24	ENSBTAG00000050427	protein_coding	No		No
ENSBTAG00000002837	24	TOR1B	protein_coding	No		No
ENSBTAG00000034871	24	ENSBTAG00000034871	protein_coding	No		No
ENSBTAG00000026758	24	ENSBTAG00000026758	protein_coding	No		No
ENSBTAG00000002290	23	ENSBTAG00000002290	protein_coding	No		No
ENSBTAG00000001221	23	NKX3-1	protein_coding	Yes	Homeobox	No
ENSBTAG00000021787	23	PAQR7	protein_coding	No		No
ENSBTAG00000002069	23	BOLA	protein_coding	No		No
ENSBTAG00000040368	23	AAGAB	protein_coding	No		No
ENSBTAG00000049837	23	ENSBTAG00000049837	lncRNA	No		No
ENSBTAG00000000233	22	OR51E1	protein_coding	No		No
ENSBTAG00000052979	22	TMEM69	protein_coding	No		No
ENSBTAG00000019782	22	TPI1	protein_coding	No		No
ENSBTAG00000047675	22	ENSBTAG00000047675	protein_coding	No		No
ENSBTAG00000049754	22	FAM177B	protein_coding	No		No
ENSBTAG00000015396	22	RBM24	protein_coding	No		No
ENSBTAG00000020190	22	KREMEN2	protein_coding	No		Yes
ENSBTAG00000032083	21	DHX33	protein_coding	No		No
ENSBTAG00000049640	21	ENSBTAG00000049640	lncRNA	No		Yes
ENSBTAG00000048114	21	ENSBTAG00000048114	protein_coding	No		No
ENSBTAG00000032881	21	SLCO5A1	protein_coding	No		No
ENSBTAG00000024272	21	ENSBTAG00000024272	protein_coding	No		No
ENSBTAG00000054074	21	ENSBTAG00000054074	protein_coding	No		No
ENSBTAG00000049059	21	ENSBTAG00000049059	lncRNA	No		No
ENSBTAG00000048825	21	ENSBTAG00000048825	protein_coding	No		No
ENSBTAG00000054196	20	ENSBTAG00000054196	lncRNA	No		No
ENSBTAG00000049523	20	ENSBTAG00000049523	lncRNA	No		No
ENSBTAG00000004110	20	ENSBTAG00000004110	pseudogene	No		No
ENSBTAG00000003509	20	PLEKHA2	protein_coding	No		No
ENSBTAG00000012192	20	ENSBTAG00000012192	protein_coding	No		Yes
ENSBTAG00000012648	20	ZSWIM5	protein_coding	No		No
ENSBTAG00000001235	20	CD200R1L	protein_coding	No		No
ENSBTAG00000021565	20	PRSS2	protein_coding	No		No
ENSBTAG00000048989	19	ENSBTAG00000048989	pseudogene	No		No
ENSBTAG00000001793	19	HSD11B1L	protein_coding	No		No
ENSBTAG00000010413	19	TMEM169	protein_coding	No		No
ENSBTAG00000032650	19	DPY19L2	protein_coding	No		No
ENSBTAG00000002828	19	RNF185	protein_coding	No		No
ENSBTAG00000016043	19	GNB3	protein_coding	No		No
ENSBTAG00000052307	19	ENSBTAG00000052307	protein_coding	No		No
ENSBTAG00000008783	19	HTR7	protein_coding	No		No
ENSBTAG00000049676	19	ENSBTAG00000049676	lncRNA	No		No
ENSBTAG00000033543	19	RRAGA	protein_coding	No		No
ENSBTAG00000038112	19	ENSBTAG00000038112	protein_coding	No		No
ENSBTAG00000034645	19	PON3	protein_coding	No		No
ENSBTAG00000018041	18	ACADSB	protein_coding	No		No
ENSBTAG00000021180	18	TBATA	protein_coding	No		No
ENSBTAG00000017983	18	PRELID3A	protein_coding	No		No
ENSBTAG00000046803	18	GAS1	protein_coding	No		No
ENSBTAG00000004167	18	TTC29	protein_coding	No		No
ENSBTAG00000051897	18	NMNAT1	protein_coding	No		No
ENSBTAG00000020989	18	SUSD4	protein_coding	No		No
ENSBTAG00000049726	18	SRRM5	protein_coding	No		No
ENSBTAG00000015553	18	SCAI	protein_coding	No		No
ENSBTAG00000031825	18	ENSBTAG00000031825	protein_coding	No		No
ENSBTAG00000004008	17	FAM199X	protein_coding	No		No
ENSBTAG00000030913	17	MX1	protein_coding	No		No
ENSBTAG00000006836	17	FBXO33	protein_coding	No		No
ENSBTAG00000052290	17	ENSBTAG00000052290	lncRNA	No		No
ENSBTAG00000013769	17	NECTIN3	protein_coding	No		No
ENSBTAG00000046608	17	ENSBTAG00000046608	protein_coding	No		No
ENSBTAG00000003876	17	MCU	protein_coding	No		No
ENSBTAG00000015490	17	HS1BP3	protein_coding	No		No
ENSBTAG00000023614	17	NUDT19	protein_coding	No		No
ENSBTAG00000049003	16	ENSBTAG00000049003	lncRNA	No		No
ENSBTAG00000018524	16	AMHR2	protein_coding	No		No
ENSBTAG00000009958	16	TRIM35	protein_coding	No		No
ENSBTAG00000045929	16	ENSBTAG00000045929	protein_coding	No		No
ENSBTAG00000043976	16	RNFT2	protein_coding	No		No
ENSBTAG00000015611	16	TBC1D9B	protein_coding	No		No
ENSBTAG00000002340	16	STEAP4	protein_coding	No		No
ENSBTAG00000054544	16	SMIM17	protein_coding	No		Yes
ENSBTAG00000021121	16	PPIL2	protein_coding	No		No
ENSBTAG00000005699	16	SCML4	protein_coding	No		No
ENSBTAG00000034269	16	RCBTB1	protein_coding	No		No
ENSBTAG00000012393	16	AGT	protein_coding	No		No
ENSBTAG00000030941	16	ENSBTAG00000030941	protein_coding	No		No
ENSBTAG00000052179	16	5S_rRNA	rRNA	No		No
ENSBTAG00000046193	16	ENSBTAG00000046193	protein_coding	No		No
ENSBTAG00000019501	15	NUDT15	protein_coding	No		No
ENSBTAG00000006813	15	ENSBTAG00000006813	processed_pseudogene	No		No
ENSBTAG00000055124	15	URAH	protein_coding	No		No
ENSBTAG00000019234	15	BMP6	protein_coding	No		No
ENSBTAG00000055120	15	OPHN1	protein_coding	No		No
ENSBTAG00000012259	15	PNPO	protein_coding	No		No
ENSBTAG00000011971	15	NRP2	protein_coding	No		No
ENSBTAG00000012929	15	CEP85L	protein_coding	No		No
ENSBTAG00000053552	15	ENSBTAG00000053552	protein_coding	No		No
ENSBTAG00000049812	15	ENSBTAG00000049812	protein_coding	No		No
ENSBTAG00000020116	15	JSP.1	protein_coding	No		No
ENSBTAG00000023635	15	CLEC6A	protein_coding	No		No
ENSBTAG00000049130	15	ENSBTAG00000049130	lncRNA	No		No
ENSBTAG00000038173	15	H2BC12	protein_coding	No		No
ENSBTAG00000017330	15	ENSBTAG00000017330	protein_coding	No		No
ENSBTAG00000055085	15	ENSBTAG00000055085	pseudogene	No		No
ENSBTAG00000050122	15	ENSBTAG00000050122	protein_coding	No		No
ENSBTAG00000003366	15	DDX58	protein_coding	No		No
ENSBTAG00000009117	15	THNSL1	protein_coding	No		No
ENSBTAG00000051519	15	ENSBTAG00000051519	protein_coding	No		No
ENSBTAG00000017969	14	CA4	protein_coding	No		No
ENSBTAG00000054696	14	ENSBTAG00000054696	misc_RNA	No		No
ENSBTAG00000052702	14	COLCA2	protein_coding	No		No
ENSBTAG00000051600	14	ENSBTAG00000051600	protein_coding	No		No
ENSBTAG00000002809	14	CAPN10	protein_coding	No		No
ENSBTAG00000042711	14	ENSBTAG00000042711	snoRNA	No		No
ENSBTAG00000034145	14	ENSBTAG00000034145	protein_coding	No		No
ENSBTAG00000038132	14	AIFM3	protein_coding	No		No
ENSBTAG00000053294	14	ENSBTAG00000053294	protein_coding	No		No
ENSBTAG00000013538	13	PEX14	protein_coding	No		No
ENSBTAG00000000333	13	ARHGAP20	protein_coding	No		No
ENSBTAG00000011682	13	GLI2	protein_coding	Yes	zf-C2H2	No
ENSBTAG00000013476	13	CPA5	protein_coding	No		No
ENSBTAG00000018004	13	SH3GL3	protein_coding	No		No
ENSBTAG00000002492	13	SYCP3	protein_coding	No		No
ENSBTAG00000019855	13	MAP3K15	protein_coding	No		No
ENSBTAG00000047749	13	ENSBTAG00000047749	protein_coding	No		No
ENSBTAG00000050535	13	ZNF385D	protein_coding	No		No
ENSBTAG00000000582	13	LY6G6E	protein_coding	No		No
ENSBTAG00000004657	13	FBLL1	protein_coding	No		No
ENSBTAG00000000309	13	PTPRT	protein_coding	No		No
ENSBTAG00000053896	13	TOP1MT	protein_coding	No		No
ENSBTAG00000004834	13	CNOT10	protein_coding	No		No
ENSBTAG00000000505	13	KYAT3	protein_coding	No		No
ENSBTAG00000023393	12	AIRE	protein_coding	Yes	SAND	No
ENSBTAG00000020253	12	SPEM1	protein_coding	No		No
ENSBTAG00000003219	12	FBXL7	protein_coding	No		No
ENSBTAG00000052394	12	ENSBTAG00000052394	protein_coding	No		No
ENSBTAG00000046266	12	TNFSF9	protein_coding	No		No
ENSBTAG00000004982	12	GPLD1	protein_coding	No		Yes
ENSBTAG00000020844	12	PGAP4	protein_coding	No		No
ENSBTAG00000015773	12	LRGUK	protein_coding	No		No
ENSBTAG00000046708	12	PDP2	protein_coding	No		No
ENSBTAG00000049490	12	ENSBTAG00000049490	protein_coding	No		No
ENSBTAG00000053829	12	ENSBTAG00000053829	protein_coding	No		No
ENSBTAG00000006360	12	CD180	protein_coding	No		No
ENSBTAG00000006116	12	SUGP1	protein_coding	No		No
ENSBTAG00000050060	12	NCR3LG1	protein_coding	No		No
ENSBTAG00000007820	12	ENSBTAG00000007820	protein_coding	No		No
ENSBTAG00000009258	12	NEK11	protein_coding	No		No
ENSBTAG00000034662	12	ENSBTAG00000034662	protein_coding	No		No
ENSBTAG00000011435	11	NPEPPS	protein_coding	No		No
ENSBTAG00000047036	11	GPR39	protein_coding	No		No
ENSBTAG00000016170	11	KCNJ11	protein_coding	No		No
ENSBTAG00000005910	11	LEPR	protein_coding	No		No
ENSBTAG00000014974	11	GRAMD2B	protein_coding	No		No
ENSBTAG00000020783	11	MAPK14	protein_coding	No		No
ENSBTAG00000053662	11	ENSBTAG00000053662	protein_coding	No		No
ENSBTAG00000016546	11	PARP12	protein_coding	Yes	Others	No
ENSBTAG00000045689	11	ENSBTAG00000045689	protein_coding	No		No
ENSBTAG00000017890	11	ZMAT5	protein_coding	No		No
ENSBTAG00000048159	11	TAB3	protein_coding	No		No
ENSBTAG00000000842	11	UBASH3B	protein_coding	No		No
ENSBTAG00000004145	11	ANO4	protein_coding	No		No
ENSBTAG00000047441	11	ENSBTAG00000047441	protein_coding	No		No
ENSBTAG00000024608	11	ENSBTAG00000024608	protein_coding	No		No
ENSBTAG00000010166	11	MIC2	protein_coding	No		No
ENSBTAG00000010050	10	COL16A1	protein_coding	No		No
ENSBTAG00000053726	10	EIF4EBP2	protein_coding	No		No
ENSBTAG00000015981	10	ETV1	protein_coding	Yes	ETS	No
ENSBTAG00000051630	10	ENSBTAG00000051630	protein_coding	No		No
ENSBTAG00000003369	10	SYT12	protein_coding	No		No
ENSBTAG00000009852	10	NAV3	protein_coding	No		No
ENSBTAG00000010788	10	PPM1E	protein_coding	No		No
ENSBTAG00000017115	10	TMEM41A	protein_coding	No		No
ENSBTAG00000051829	10	ENSBTAG00000051829	lncRNA	No		No
ENSBTAG00000014205	10	PRKAR2A	protein_coding	No		No
ENSBTAG00000027477	10	B3GAT1	protein_coding	No		No
ENSBTAG00000046902	10	PABPC4L	protein_coding	No		No
ENSBTAG00000052626	10	ENSBTAG00000052626	protein_coding	No		No
ENSBTAG00000021157	10	PPP6R1	protein_coding	No		Yes
ENSBTAG00000039129	10	ENSBTAG00000039129	protein_coding	No		No
ENSBTAG00000006439	10	DOCK11	protein_coding	No		No
ENSBTAG00000051070	10	ENSBTAG00000051070	lncRNA	No		No
ENSBTAG00000004267	10	CCDC148	protein_coding	No		No
ENSBTAG00000012335	10	UBA7	protein_coding	No		No
ENSBTAG00000016656	10	PARP14	protein_coding	No		No
ENSBTAG00000030932	10	IFI44L	protein_coding	No		No
ENSBTAG00000019565	10	NCOA4	protein_coding	No		No
ENSBTAG00000022887	10	ENSBTAG00000022887	protein_coding	Yes	zf-C2H2	No
ENSBTAG00000024901	10	ENSBTAG00000024901	protein_coding	No		No
ENSBTAG00000030671	10	HOOK1	protein_coding	No		No
ENSBTAG00000052720	10	ENSBTAG00000052720	protein_coding	No		No
ENSBTAG00000008182	10	FOSB	protein_coding	Yes	TF_bZIP	No
ENSBTAG00000019370	10	RAB21	protein_coding	No		No
ENSBTAG00000052139	9	ENSBTAG00000052139	protein_coding	No		No
ENSBTAG00000005025	9	FAM91A1	protein_coding	No		No
ENSBTAG00000007660	9	ZNF414	protein_coding	Yes	Others	No
ENSBTAG00000007791	9	KCNQ5	protein_coding	No		No
ENSBTAG00000007898	9	CYBRD1	protein_coding	No		No
ENSBTAG00000010821	9	ACER2	protein_coding	No		No
ENSBTAG00000015384	9	PHF13	protein_coding	No		No
ENSBTAG00000020378	9	DLG1	protein_coding	No		No
ENSBTAG00000020873	9	MAT2A	protein_coding	No		No
ENSBTAG00000003515	9	SNCG	protein_coding	No		No
ENSBTAG00000027412	9	ENSBTAG00000027412	protein_coding	No		No
ENSBTAG00000008504	9	SYNGR3	protein_coding	No		No
ENSBTAG00000016496	9	ZNF641	protein_coding	Yes	zf-C2H2	No
ENSBTAG00000009964	9	DNASE1L2	protein_coding	No		No
ENSBTAG00000052103	9	ENSBTAG00000052103	lncRNA	No		No
ENSBTAG00000055098	9	ENSBTAG00000055098	lncRNA	No		No
ENSBTAG00000021252	9	TMEM35A	protein_coding	No		No
ENSBTAG00000050772	9	ENSBTAG00000050772	lncRNA	No		No
ENSBTAG00000050548	9	ENSBTAG00000050548	lncRNA	No		No
ENSBTAG00000019979	9	CMPK2	protein_coding	No		No
ENSBTAG00000040268	9	UBE2U	protein_coding	No		No
ENSBTAG00000005326	9	CSNK1A1	protein_coding	No		No
ENSBTAG00000009215	9	NR1I3	protein_coding	Yes	THR-like	No
ENSBTAG00000017814	9	LGI4	protein_coding	No		No
ENSBTAG00000001110	9	SLC16A5	protein_coding	No		No
ENSBTAG00000049661	9	ENSBTAG00000049661	lncRNA	No		No
ENSBTAG00000015192	9	FAM193B	protein_coding	No		No
ENSBTAG00000021313	9	RUNDC3B	protein_coding	No		Yes
ENSBTAG00000045787	9	CDS1	protein_coding	No		No
ENSBTAG00000022278	9	ENSBTAG00000022278	protein_coding	No		No
ENSBTAG00000002316	9	NIPA1	protein_coding	No		No
ENSBTAG00000030678	9	ENSBTAG00000030678	pseudogene	No		No
ENSBTAG00000013423	9	GLRX5	protein_coding	No		No
ENSBTAG00000049392	9	ENSBTAG00000049392	protein_coding	No		No
ENSBTAG00000033562	8	LHX1	protein_coding	Yes	Homeobox	No
ENSBTAG00000005797	8	AGXT	protein_coding	No		No
ENSBTAG00000005228	8	CNGA4	protein_coding	No		No
ENSBTAG00000015909	8	PDE8A	protein_coding	No		No
ENSBTAG00000044121	8	NUBPL	protein_coding	No		No
ENSBTAG00000002697	8	KCTD10	protein_coding	No		No
ENSBTAG00000005550	8	SOS2	protein_coding	No		No
ENSBTAG00000009778	8	KRAS	protein_coding	No		No
ENSBTAG00000003036	8	PPFIA2	protein_coding	No		No
ENSBTAG00000021867	8	BFSP1	protein_coding	No		No
ENSBTAG00000017354	8	MPP7	protein_coding	No		No
ENSBTAG00000008142	8	IFIH1	protein_coding	No		No
ENSBTAG00000046580	8	DHX58	protein_coding	No		No
ENSBTAG00000000439	8	SFSWAP	protein_coding	No		No
ENSBTAG00000012106	8	ADCK1	protein_coding	No		No
ENSBTAG00000005251	8	ENSBTAG00000005251	protein_coding	No		No
ENSBTAG00000005799	8	KIRREL1	protein_coding	No		No
ENSBTAG00000009768	8	IFIT3	protein_coding	No		No
ENSBTAG00000017367	8	IFIT5	protein_coding	No		No
ENSBTAG00000001435	8	ARL6IP6	protein_coding	No		No
ENSBTAG00000019065	8	EEPD1	protein_coding	No		No
ENSBTAG00000015824	8	RNF141	protein_coding	No		No
ENSBTAG00000026754	8	RNF41	protein_coding	No		No
ENSBTAG00000005120	8	TESPA1	protein_coding	No		No
ENSBTAG00000038379	8	ENSBTAG00000038379	protein_coding	No		No
ENSBTAG00000005430	8	MB21D2	protein_coding	No		No
ENSBTAG00000054986	8	ACAP2	protein_coding	No		No
ENSBTAG00000016002	8	FAM169A	protein_coding	No		No
ENSBTAG00000037650	8	RTL9	protein_coding	No		No
ENSBTAG00000005753	8	PARP6	protein_coding	No		No
ENSBTAG00000013697	8	CLASRP	protein_coding	No		Yes
ENSBTAG00000039823	8	KBTBD7	protein_coding	No		No
ENSBTAG00000002321	8	AMT	protein_coding	No		No
ENSBTAG00000039601	8	SAP25	protein_coding	No		No
ENSBTAG00000001476	8	ENSBTAG00000001476	protein_coding	No		No
ENSBTAG00000008350	8	KLHL21	protein_coding	No		No
ENSBTAG00000045951	8	ENSBTAG00000045951	protein_coding	No		No
ENSBTAG00000006383	8	ENSBTAG00000006383	protein_coding	No		No
ENSBTAG00000008737	7	DR1	protein_coding	No		No
ENSBTAG00000031849	7	TMEM119	protein_coding	No		No
ENSBTAG00000006835	7	MCAM	protein_coding	No		No
ENSBTAG00000048011	7	GPR160	protein_coding	No		No
ENSBTAG00000053378	7	ENSBTAG00000053378	protein_coding	No		No
ENSBTAG00000010198	7	ATF7IP2	protein_coding	No		No
ENSBTAG00000013640	7	KLRG1	protein_coding	No		No
ENSBTAG00000050628	7	ENSBTAG00000050628	protein_coding	No		Yes
ENSBTAG00000014150	7	BBLN	protein_coding	No		No
ENSBTAG00000016061	7	RSAD2	protein_coding	No		No
ENSBTAG00000008736	7	CUL1	protein_coding	No		No
ENSBTAG00000009131	7	TTC37	protein_coding	No		No
ENSBTAG00000010810	7	UCK1	protein_coding	No		No
ENSBTAG00000013999	7	FAM20B	protein_coding	No		No
ENSBTAG00000016046	7	GOPC	protein_coding	No		No
ENSBTAG00000018070	7	SCNM1	protein_coding	No		No
ENSBTAG00000020886	7	UTP25	protein_coding	No		No
ENSBTAG00000047367	7	CMTR2	protein_coding	No		No
ENSBTAG00000047508	7	ZNF580	protein_coding	Yes	zf-C2H2	No
ENSBTAG00000001696	7	RBM46	protein_coding	No		No
ENSBTAG00000051421	7	PCP4	protein_coding	No		No
ENSBTAG00000038487	7	ZNF613	protein_coding	Yes	zf-C2H2	No
ENSBTAG00000002110	7	DMGDH	protein_coding	No		No
ENSBTAG00000053040	7	ENSBTAG00000053040	lncRNA	No		No
ENSBTAG00000012827	7	ENSBTAG00000012827	protein_coding	No		No
ENSBTAG00000019284	7	ENSBTAG00000019284	protein_coding	No		No
ENSBTAG00000053131	7	ENSBTAG00000053131	protein_coding	No		No
ENSBTAG00000051840	7	ENSBTAG00000051840	lncRNA	No		No
ENSBTAG00000055104	7	ZNF660	protein_coding	No		No
ENSBTAG00000021516	7	GSTA1	protein_coding	No		No
ENSBTAG00000001668	7	WNT7A	protein_coding	No		No
ENSBTAG00000019585	7	MYOM1	protein_coding	No		No
ENSBTAG00000008471	7	MX2	protein_coding	No		No
ENSBTAG00000016661	7	USP18	protein_coding	No		No
ENSBTAG00000021791	7	PARP9	protein_coding	No		No
ENSBTAG00000032265	7	RTP4	protein_coding	No		No
ENSBTAG00000047680	7	IRF7	protein_coding	Yes	IRF	No
ENSBTAG00000052898	7	ENSBTAG00000052898	lncRNA	No		No
ENSBTAG00000011771	7	FICD	protein_coding	No		No
ENSBTAG00000053288	7	ENSBTAG00000053288	lncRNA	No		No
ENSBTAG00000044007	7	KLF12	protein_coding	Yes	zf-C2H2	No
ENSBTAG00000053495	7	ENSBTAG00000053495	lncRNA	No		No
ENSBTAG00000010394	7	MCF2L2	protein_coding	No		No
ENSBTAG00000004153	7	SCGB3A2	protein_coding	No		No
ENSBTAG00000051009	7	ENSBTAG00000051009	protein_coding	No		No
ENSBTAG00000018570	7	SDR16C5	protein_coding	No		No
ENSBTAG00000000300	7	NEXMIF	protein_coding	No		No
ENSBTAG00000025760	7	ENSBTAG00000025760	protein_coding	No		Yes
ENSBTAG00000054548	7	H2AC12	protein_coding	No		No
ENSBTAG00000021420	7	EPHA7	protein_coding	No		No
ENSBTAG00000014534	7	EEF1A1	protein_coding	No		No
ENSBTAG00000001333	7	PPARG	protein_coding	Yes	THR-like	Yes
ENSBTAG00000003462	7	ZNF135	protein_coding	Yes	zf-C2H2	No
ENSBTAG00000001128	7	RNF165	protein_coding	No		No
ENSBTAG00000037988	7	ZSCAN31	protein_coding	Yes	zf-C2H2	No
ENSBTAG00000040518	6	ENSBTAG00000040518	protein_coding	No		No
ENSBTAG00000030824	6	L3HYPDH	protein_coding	No		No
ENSBTAG00000006732	6	NRCAM	protein_coding	No		No
ENSBTAG00000000569	6	HES1	protein_coding	Yes	bHLH	No
ENSBTAG00000009770	6	GPD2	protein_coding	No		No
ENSBTAG00000014041	6	G3BP2	protein_coding	No		No
ENSBTAG00000016420	6	CTNNB1	protein_coding	No		No
ENSBTAG00000019672	6	ENSBTAG00000019672	protein_coding	No		No
ENSBTAG00000020731	6	PRRG4	protein_coding	No		No
ENSBTAG00000035230	6	TOR1AIP2	protein_coding	No		No
ENSBTAG00000015888	6	PDE7B	protein_coding	No		No
ENSBTAG00000049109	6	ENSBTAG00000049109	protein_coding	No		Yes
ENSBTAG00000023765	6	C18H16orf46	protein_coding	No		No
ENSBTAG00000045912	6	ENSBTAG00000045912	protein_coding	Yes	zf-C2H2	No
ENSBTAG00000038938	6	GBP2	protein_coding	No		No
ENSBTAG00000027357	6	FGF22	protein_coding	No		No
ENSBTAG00000052157	6	ENSBTAG00000052157	lncRNA	No		Yes
ENSBTAG00000010513	6	GPS2	protein_coding	No		No
ENSBTAG00000045791	6	ZNF623	protein_coding	Yes	zf-C2H2	No
ENSBTAG00000037452	6	ENSBTAG00000037452	protein_coding	No		No
ENSBTAG00000003362	6	HSP90B1	protein_coding	No		No
ENSBTAG00000004364	6	THNSL2	protein_coding	No		No
ENSBTAG00000009738	6	MGAT4B	protein_coding	No		No
ENSBTAG00000054989	6	ENSBTAG00000054989	lncRNA	No		No
ENSBTAG00000004430	6	SGPP1	protein_coding	No		No
ENSBTAG00000035643	6	ENSBTAG00000035643	protein_coding	No		No
ENSBTAG00000005825	6	NEIL3	protein_coding	No		No
ENSBTAG00000052762	6	ENSBTAG00000052762	protein_coding	No		No
ENSBTAG00000005816	6	IRF9	protein_coding	Yes	IRF	No
ENSBTAG00000008909	6	PNPT1	protein_coding	No		No
ENSBTAG00000020166	6	ZNFX1	protein_coding	Yes	Others	No
ENSBTAG00000020536	6	HERC6	protein_coding	No		No
ENSBTAG00000039861	6	OAS1Y	protein_coding	No		No
ENSBTAG00000011225	6	TMX1	protein_coding	No		No
ENSBTAG00000013112	6	C7H5orf15	protein_coding	No		No
ENSBTAG00000046418	6	RNF224	protein_coding	No		No
ENSBTAG00000003699	6	ZFP3	protein_coding	Yes	zf-C2H2	No
ENSBTAG00000019600	6	OOEP	protein_coding	No		No
ENSBTAG00000054588	6	ENSBTAG00000054588	protein_coding	No		No
ENSBTAG00000049731	6	ZKSCAN5	protein_coding	No		No
ENSBTAG00000019018	6	ENSBTAG00000019018	protein_coding	No		No
ENSBTAG00000021745	6	RAPSN	protein_coding	No		No
ENSBTAG00000011434	6	NPR2	protein_coding	No		No
ENSBTAG00000012721	6	HOGA1	protein_coding	No		No
ENSBTAG00000005301	6	KLHL32	protein_coding	No		No
ENSBTAG00000004958	6	PTPRN2	protein_coding	No		No
ENSBTAG00000001168	6	BRAP	protein_coding	No		No
ENSBTAG00000001514	6	ASB11	protein_coding	No		No
ENSBTAG00000012375	6	KLHL9	protein_coding	No		No
ENSBTAG00000015187	6	DDX41	protein_coding	No		No
ENSBTAG00000039121	6	PTP4A2	protein_coding	No		No
ENSBTAG00000050006	6	HOXB6	protein_coding	No		No
ENSBTAG00000050562	6	ENSBTAG00000050562	protein_coding	No		No
ENSBTAG00000015711	6	BTG2	protein_coding	No		No
ENSBTAG00000001858	6	ENSBTAG00000001858	protein_coding	No		No
ENSBTAG00000011733	6	GIPC2	protein_coding	No		No
ENSBTAG00000048740	6	ENSBTAG00000048740	protein_coding	No		No
ENSBTAG00000055311	6	ENSBTAG00000055311	protein_coding	No		No
ENSBTAG00000011525	6	SLC5A8	protein_coding	No		No
ENSBTAG00000044132	6	NTN5	protein_coding	No		No
ENSBTAG00000016505	6	TMC7	protein_coding	No		No
ENSBTAG00000003593	6	ANKMY1	protein_coding	No		No
ENSBTAG00000017200	6	RHOJ	protein_coding	No		No
ENSBTAG00000000783	6	TGFA	protein_coding	No		No
ENSBTAG00000007556	6	DYRK4	protein_coding	No		No
ENSBTAG00000053537	6	ENSBTAG00000053537	protein_coding	No		No
ENSBTAG00000055183	5	HRCT1	protein_coding	No		No
ENSBTAG00000012636	5	IKZF4	protein_coding	Yes	zf-C2H2	No
ENSBTAG00000030484	5	KLK12	protein_coding	No		No
ENSBTAG00000010344	5	SLC16A14	protein_coding	No		No
ENSBTAG00000053998	5	ENSBTAG00000053998	protein_coding	No		No
ENSBTAG00000001035	5	SF1	protein_coding	No		No
ENSBTAG00000002045	5	PSMD13	protein_coding	No		No
ENSBTAG00000006679	5	MITF	protein_coding	Yes	bHLH	No
ENSBTAG00000014422	5	MTMR10	protein_coding	No		No
ENSBTAG00000014609	5	PPP1R12A	protein_coding	No		No
ENSBTAG00000053070	5	ENSBTAG00000053070	lncRNA	No		No
ENSBTAG00000038322	5	ENSBTAG00000038322	protein_coding	Yes	zf-C2H2	No
ENSBTAG00000052462	5	ENSBTAG00000052462	lncRNA	No		No
ENSBTAG00000050688	5	ENSBTAG00000050688	protein_coding	No		No
ENSBTAG00000005102	5	PHTF2	protein_coding	No		No
ENSBTAG00000000170	5	GSTT4	protein_coding	No		No
ENSBTAG00000052143	5	ENSBTAG00000052143	lncRNA	No		No
ENSBTAG00000015027	5	ENSBTAG00000015027	protein_coding	No		No
ENSBTAG00000017157	5	CCDC110	protein_coding	No		No
ENSBTAG00000030523	5	ZPBP2	protein_coding	No		No
ENSBTAG00000032018	5	ZNF19	protein_coding	Yes	zf-C2H2	No
ENSBTAG00000014603	5	VAMP1	protein_coding	No		No
ENSBTAG00000014250	5	ZC3HAV1L	protein_coding	No		No
ENSBTAG00000015844	5	TFPI2	protein_coding	No		No
ENSBTAG00000006817	5	CBL	protein_coding	No		No
ENSBTAG00000026067	5	SH2D1A	protein_coding	No		No
ENSBTAG00000054648	5	ENSBTAG00000054648	lncRNA	No		No
ENSBTAG00000043996	5	SAMD12	protein_coding	No		No
ENSBTAG00000011819	5	PHF14	protein_coding	No		No
ENSBTAG00000006420	5	BMPR2	protein_coding	No		No
ENSBTAG00000020180	5	TMED5	protein_coding	No		No
ENSBTAG00000034995	5	ITPRIPL1	protein_coding	No		No
ENSBTAG00000030174	5	ACOX1	protein_coding	No		No
ENSBTAG00000007608	5	BMT2	protein_coding	No		No
ENSBTAG00000004458	5	MORN3	protein_coding	No		No
ENSBTAG00000023535	5	ENSBTAG00000023535	protein_coding	No		No
ENSBTAG00000052722	5	ENSBTAG00000052722	lncRNA	No		No
ENSBTAG00000016821	5	SNX22	protein_coding	No		No
ENSBTAG00000018126	5	VPS53	protein_coding	No		No
ENSBTAG00000055302	5	ENSBTAG00000055302	protein_coding	No		Yes
ENSBTAG00000007881	5	IFIT1	protein_coding	No		No
ENSBTAG00000014087	5	KMT5C	protein_coding	No		Yes
ENSBTAG00000014874	5	FYTTD1	protein_coding	No		No
ENSBTAG00000014927	5	OXSR1	protein_coding	No		No
ENSBTAG00000021140	5	RMND5A	protein_coding	No		No
ENSBTAG00000021164	5	SLMAP	protein_coding	No		No
ENSBTAG00000021341	5	BTBD1	protein_coding	No		No
ENSBTAG00000007456	5	TAFAZZIN	protein_coding	No		No
ENSBTAG00000011596	5	SRSF5	protein_coding	No		No
ENSBTAG00000004555	5	LRP2	protein_coding	No		No
ENSBTAG00000053523	5	ENSBTAG00000053523	protein_coding	No		No
ENSBTAG00000007449	5	HS3ST1	protein_coding	No		No
ENSBTAG00000025212	5	HARS2	protein_coding	No		No
ENSBTAG00000053089	5	ENSBTAG00000053089	protein_coding	No		No
ENSBTAG00000022813	5	TMEM150B	protein_coding	No		No
ENSBTAG00000038063	5	LIPJ	protein_coding	No		No
ENSBTAG00000006025	5	AHSA2	protein_coding	No		No
ENSBTAG00000005042	5	SYN1	protein_coding	No		No
ENSBTAG00000051330	5	WC-7	protein_coding	No		No
ENSBTAG00000007958	5	TNS4	protein_coding	No		No
ENSBTAG00000020632	5	NQO1	protein_coding	No		No
ENSBTAG00000038893	5	ENSBTAG00000038893	protein_coding	No		No
ENSBTAG00000010573	5	FAM227A	protein_coding	No		No
ENSBTAG00000046155	5	RGN	protein_coding	No		No
ENSBTAG00000052869	5	ENSBTAG00000052869	protein_coding	No		No
ENSBTAG00000022255	5	AR	protein_coding	Yes	ESR-like	Yes
ENSBTAG00000009831	5	OCA2	protein_coding	No		No
ENSBTAG00000002126	5	PFKFB2	protein_coding	No		No
ENSBTAG00000049473	5	OPRL1	protein_coding	No		No
ENSBTAG00000002455	5	KLHL8	protein_coding	No		No
ENSBTAG00000027446	5	RSU1	protein_coding	No		No
ENSBTAG00000014596	5	EFHD1	protein_coding	No		No
ENSBTAG00000047029	5	ENSBTAG00000047029	protein_coding	No		No
ENSBTAG00000052215	4	MESP1	protein_coding	No		No
ENSBTAG00000025005	4	METTL7A	protein_coding	No		No
ENSBTAG00000005362	4	RAB23	protein_coding	No		No
ENSBTAG00000003907	4	TSPAN14	protein_coding	No		No
ENSBTAG00000002810	4	ZNF777	protein_coding	Yes	zf-C2H2	No
ENSBTAG00000006204	4	XPNPEP3	protein_coding	No		No
ENSBTAG00000014522	4	SMIM14	protein_coding	No		No
ENSBTAG00000018057	4	ZNF621	protein_coding	Yes	zf-C2H2	No
ENSBTAG00000031014	4	LDAH	protein_coding	No		No
ENSBTAG00000033255	4	DUSP11	protein_coding	No		No
ENSBTAG00000047299	4	DGCR6L	protein_coding	No		No
ENSBTAG00000005745	4	HPSE	protein_coding	No		No
ENSBTAG00000014272	4	MMUT	protein_coding	No		No
ENSBTAG00000000317	4	MAPK8IP1	protein_coding	No		No
ENSBTAG00000013486	4	KICS2	protein_coding	No		No
ENSBTAG00000006730	4	SUSD2	protein_coding	No		No
ENSBTAG00000054687	4	ENSBTAG00000054687	protein_coding	No		No
ENSBTAG00000018295	4	SEC23B	protein_coding	No		No
ENSBTAG00000049663	4	ENSBTAG00000049663	protein_coding	No		No
ENSBTAG00000051726	4	ENSBTAG00000051726	protein_coding	No		No
ENSBTAG00000005355	4	BAG2	protein_coding	No		No
ENSBTAG00000033515	4	ENSBTAG00000033515	protein_coding	No		No
ENSBTAG00000002361	4	TMCC2	protein_coding	No		No
ENSBTAG00000051007	4	ENSBTAG00000051007	lncRNA	No		Yes
ENSBTAG00000053545	4	ENSBTAG00000053545	protein_coding	No		No
ENSBTAG00000003474	4	RAB15	protein_coding	No		No
ENSBTAG00000006081	4	PPM1J	protein_coding	No		No
ENSBTAG00000010256	4	TMEM170B	protein_coding	No		No
ENSBTAG00000010665	4	CBLN3	protein_coding	No		No
ENSBTAG00000050443	4	ENSBTAG00000050443	lncRNA	No		No
ENSBTAG00000019026	4	EXTL2	protein_coding	No		No
ENSBTAG00000007859	4	VSIG1	protein_coding	No		No
ENSBTAG00000014738	4	HOXA11	protein_coding	Yes	Homeobox	No
ENSBTAG00000038292	4	C3H1orf216	protein_coding	No		No
ENSBTAG00000001805	4	TWSG1	protein_coding	No		No
ENSBTAG00000008243	4	LRRC40	protein_coding	No		No
ENSBTAG00000013010	4	CCDC126	protein_coding	No		No
ENSBTAG00000039442	4	SEC62	protein_coding	No		No
ENSBTAG00000043564	4	ATP8	protein_coding	No		No
ENSBTAG00000044048	4	LMBR1L	protein_coding	No		No
ENSBTAG00000010322	4	HYOU1	protein_coding	No		No
ENSBTAG00000027722	4	IPO7	protein_coding	No		No
ENSBTAG00000001607	4	TMEM41B	protein_coding	No		No
ENSBTAG00000054978	4	ENSBTAG00000054978	lncRNA	No		No
ENSBTAG00000052205	4	ENSBTAG00000052205	misc_RNA	No		No
ENSBTAG00000008993	4	INTS6L	protein_coding	No		No
ENSBTAG00000051842	4	ENSBTAG00000051842	protein_coding	No		No
ENSBTAG00000003257	4	STK4	protein_coding	No		No
ENSBTAG00000013812	4	RO60	protein_coding	No		No
ENSBTAG00000015419	4	ARHGEF37	protein_coding	No		No
ENSBTAG00000017416	4	KPNA4	protein_coding	No		No
ENSBTAG00000019614	4	FAM76A	protein_coding	No		No
ENSBTAG00000050135	4	TRIM4	protein_coding	No		No
ENSBTAG00000003810	4	ENSBTAG00000003810	protein_coding	No		No
ENSBTAG00000006005	4	MPND	protein_coding	No		No
ENSBTAG00000006256	4	PTPRO	protein_coding	No		No
ENSBTAG00000019410	4	CEP57L1	protein_coding	No		No
ENSBTAG00000015077	4	ENSBTAG00000015077	protein_coding	No		No
ENSBTAG00000020671	4	TRIM62	protein_coding	No		No
ENSBTAG00000021941	4	DPP6	protein_coding	No		No
ENSBTAG00000016533	4	FOXP1	protein_coding	Yes	Fork_head	No
ENSBTAG00000012622	4	TRA2A	protein_coding	No		No
ENSBTAG00000053310	4	C1QTNF9	protein_coding	No		No
ENSBTAG00000014189	4	RGS6	protein_coding	No		No
ENSBTAG00000042696	4	SNORD73	snoRNA	No		No
ENSBTAG00000054859	4	ENSBTAG00000054859	protein_coding	No		No
ENSBTAG00000002291	4	ZBTB41	protein_coding	Yes	ZBTB	No
ENSBTAG00000004964	4	PCGF5	protein_coding	No		No
ENSBTAG00000009099	4	PRR14	protein_coding	No		No
ENSBTAG00000013592	4	ZNF248	protein_coding	Yes	zf-C2H2	No
ENSBTAG00000014393	4	CLK2	protein_coding	No		No
ENSBTAG00000018175	4	HEXD	protein_coding	No		No
ENSBTAG00000021427	4	HOXB3	protein_coding	Yes	Homeobox	No
ENSBTAG00000021725	4	PCID2	protein_coding	No		Yes
ENSBTAG00000024756	4	DENND6B	protein_coding	No		No
ENSBTAG00000025550	4	PRR22	protein_coding	No		No
ENSBTAG00000046111	4	ZNF444	protein_coding	Yes	zf-C2H2	No
ENSBTAG00000001887	4	STAM2	protein_coding	No		No
ENSBTAG00000008285	4	OXR1	protein_coding	No		No
ENSBTAG00000015087	4	KLHL35	protein_coding	No		No
ENSBTAG00000021423	4	LKAAEAR1	protein_coding	No		No
ENSBTAG00000046041	4	ENSBTAG00000046041	protein_coding	No		No
ENSBTAG00000014825	4	NLK	protein_coding	No		No
ENSBTAG00000034372	4	ENSBTAG00000034372	protein_coding	No		No
ENSBTAG00000003793	4	NGLY1	protein_coding	No		No
ENSBTAG00000025642	4	RYR3	pseudogene	No		No
ENSBTAG00000000598	4	CST3	protein_coding	No		No
ENSBTAG00000017648	4	TIFAB	protein_coding	No		No
ENSBTAG00000001374	4	METTL27	protein_coding	No		No
ENSBTAG00000011572	4	TSPYL5	protein_coding	No		No
ENSBTAG00000026400	4	ENSBTAG00000026400	pseudogene	No		No
ENSBTAG00000008219	4	RBM7	protein_coding	No		No
ENSBTAG00000019116	4	MOB4	protein_coding	No		No
ENSBTAG00000002702	4	TSPAN32	protein_coding	No		No
ENSBTAG00000021422	4	PDZD4	protein_coding	No		No
ENSBTAG00000054229	4	C2CD3	protein_coding	No		No
ENSBTAG00000052582	4	ENSBTAG00000052582	protein_coding	No		No
ENSBTAG00000013825	4	BCAT1	protein_coding	No		No
ENSBTAG00000008495	4	AP3B2	protein_coding	No		No
ENSBTAG00000010360	4	LRIG1	protein_coding	No		No
ENSBTAG00000018433	4	DENND6A	protein_coding	No		No
ENSBTAG00000019890	4	ATP6V1G3	protein_coding	No		No
ENSBTAG00000002266	4	NPL	protein_coding	No		No
ENSBTAG00000005996	4	LRRC18	protein_coding	No		No
ENSBTAG00000001308	4	ENSBTAG00000001308	protein_coding	No		No
ENSBTAG00000010485	4	MFN1	protein_coding	No		No
ENSBTAG00000016204	4	C1RL	protein_coding	No		No
ENSBTAG00000005496	4	RP2	protein_coding	No		No
ENSBTAG00000002690	4	BLZF1	protein_coding	Yes	Others	No
ENSBTAG00000002390	4	CCDC184	protein_coding	No		No
ENSBTAG00000021430	4	UPK3B	protein_coding	No		No
ENSBTAG00000021097	4	PELI3	protein_coding	No		No
ENSBTAG00000009855	4	FAN1	protein_coding	No		No
ENSBTAG00000032148	4	TMEM117	protein_coding	No		No
ENSBTAG00000053296	4	EGLN1	protein_coding	No		No
ENSBTAG00000007646	3	PIGA	protein_coding	No		No
ENSBTAG00000022382	3	TMEM218	protein_coding	No		No
ENSBTAG00000001114	3	PRKD3	protein_coding	No		No
ENSBTAG00000002904	3	ZNF787	protein_coding	Yes	zf-C2H2	No
ENSBTAG00000004238	3	TACC1	protein_coding	No		No
ENSBTAG00000005354	3	LRRFIP1	protein_coding	Yes	LRRFIP	No
ENSBTAG00000006533	3	NSFL1C	protein_coding	No		No
ENSBTAG00000007756	3	TFPT	protein_coding	No		No
ENSBTAG00000010311	3	MRM1	protein_coding	No		No
ENSBTAG00000010514	3	ASB7	protein_coding	No		No
ENSBTAG00000013060	3	IQGAP1	protein_coding	No		No
ENSBTAG00000014733	3	NOP2	protein_coding	No		No
ENSBTAG00000015151	3	FOXN2	protein_coding	Yes	Fork_head	No
ENSBTAG00000031852	3	TBC1D10B	protein_coding	No		No
ENSBTAG00000034193	3	BCO2	protein_coding	No		No
ENSBTAG00000023147	3	LINGO1	protein_coding	No		No
ENSBTAG00000005556	3	CYGB	protein_coding	No		No
ENSBTAG00000000177	3	MSLN	protein_coding	No		No
ENSBTAG00000001088	3	SLC17A8	protein_coding	No		No
ENSBTAG00000051663	3	ENSBTAG00000051663	lncRNA	No		No
ENSBTAG00000053534	3	ENSBTAG00000053534	protein_coding	No		No
ENSBTAG00000050445	3	RAB44	protein_coding	No		No
ENSBTAG00000005365	3	OVCH1	protein_coding	No		No
ENSBTAG00000023374	3	FUT1	protein_coding	No		No
ENSBTAG00000010954	3	ART3	protein_coding	No		No
ENSBTAG00000004226	3	SHBG	protein_coding	No		No
ENSBTAG00000011409	3	CD72	protein_coding	No		Yes
ENSBTAG00000012182	3	DIRAS3	protein_coding	No		No
ENSBTAG00000017039	3	ARHGEF33	protein_coding	No		No
ENSBTAG00000000946	3	MEAK7	protein_coding	No		No
ENSBTAG00000051903	3	ENSBTAG00000051903	lncRNA	No		No
ENSBTAG00000038084	3	NAA80	protein_coding	No		No
ENSBTAG00000021029	3	PRR5L	protein_coding	No		No
ENSBTAG00000003575	3	ZKSCAN4	protein_coding	Yes	zf-C2H2	No
ENSBTAG00000044159	3	C17H4orf33	protein_coding	No		No
ENSBTAG00000017401	3	TBK1	protein_coding	No		No
ENSBTAG00000019602	3	SLCO1C1	protein_coding	No		No
ENSBTAG00000006068	3	CC2D1A	protein_coding	Yes	Others	No
ENSBTAG00000049620	3	ENSBTAG00000049620	protein_coding	No		No
ENSBTAG00000005016	3	AP3B1	protein_coding	No		No
ENSBTAG00000051011	3	ENSBTAG00000051011	lncRNA	No		No
ENSBTAG00000047637	3	ENSBTAG00000047637	protein_coding	No		No
ENSBTAG00000037397	3	PRSS36	protein_coding	No		No
ENSBTAG00000018644	3	PDZRN3	protein_coding	No		No
ENSBTAG00000054385	3	ENSBTAG00000054385	lncRNA	No		No
ENSBTAG00000050273	3	ENSBTAG00000050273	lncRNA	No		No
ENSBTAG00000006251	3	GNG14	protein_coding	No		No
ENSBTAG00000008626	3	KCNN1	protein_coding	No		No
ENSBTAG00000013213	3	OSR2	protein_coding	Yes	zf-C2H2	No
ENSBTAG00000014046	3	BPI	protein_coding	No		No
ENSBTAG00000015226	3	BRSK1	protein_coding	No		No
ENSBTAG00000017473	3	LAMC3	protein_coding	No		No
ENSBTAG00000019267	3	MMP2	protein_coding	No		No
ENSBTAG00000034206	3	EMCN	protein_coding	No		No
ENSBTAG00000016344	3	PIK3R6	protein_coding	No		No
ENSBTAG00000009864	3	B4GALNT2	protein_coding	No		No
ENSBTAG00000005203	3	C1H3orf33	protein_coding	No		No
ENSBTAG00000011200	3	ZNF644	protein_coding	Yes	zf-C2H2	No
ENSBTAG00000012454	3	SLC35A3	protein_coding	No		No
ENSBTAG00000013652	3	GTF2A1	protein_coding	No		No
ENSBTAG00000013842	3	ACTR6	protein_coding	No		No
ENSBTAG00000014007	3	ELMOD2	protein_coding	No		No
ENSBTAG00000014312	3	ATL1	protein_coding	No		No
ENSBTAG00000015719	3	PIGF	protein_coding	No		No
ENSBTAG00000019458	3	ASB3	protein_coding	No		No
ENSBTAG00000032518	3	SPRED1	protein_coding	No		No
ENSBTAG00000043582	3	ENSBTAG00000043582	Mt_tRNA	No		No
ENSBTAG00000044000	3	PRIM1	protein_coding	No		No
ENSBTAG00000007662	3	HSPA5	protein_coding	No		No
ENSBTAG00000005017	3	ZNF169	protein_coding	Yes	zf-C2H2	No
ENSBTAG00000002550	3	ENSBTAG00000002550	protein_coding	No		No
ENSBTAG00000000517	3	ANKRD29	protein_coding	No		No
ENSBTAG00000012798	3	KCNH8	protein_coding	No		No
ENSBTAG00000016712	3	CLCA3	protein_coding	No		No
ENSBTAG00000030517	3	SMIM33	protein_coding	No		No
ENSBTAG00000026768	3	TH	protein_coding	No		No
ENSBTAG00000016609	3	DQX1	protein_coding	No		No
ENSBTAG00000019202	3	EAF1	protein_coding	No		No
ENSBTAG00000016621	3	NCBP3	protein_coding	No		No
ENSBTAG00000004216	3	MAP3K2	protein_coding	No		No
ENSBTAG00000002764	3	IGFLR1	protein_coding	No		No
ENSBTAG00000000342	3	PLOD3	protein_coding	No		No
ENSBTAG00000008394	3	MYL3	protein_coding	No		No
ENSBTAG00000034077	3	ASIP	protein_coding	No		No
ENSBTAG00000009216	3	HVCN1	protein_coding	No		No
ENSBTAG00000006141	3	WDR93	protein_coding	No		No
ENSBTAG00000009833	3	DTHD1	protein_coding	No		No
ENSBTAG00000045746	3	ENSBTAG00000045746	protein_coding	No		No
ENSBTAG00000026645	3	ENSBTAG00000026645	protein_coding	No		No
ENSBTAG00000000081	3	CERT1	protein_coding	No		No
ENSBTAG00000003922	3	MPHOSPH8	protein_coding	No		No
ENSBTAG00000005773	3	PGM2	protein_coding	No		No
ENSBTAG00000006690	3	ARCN1	protein_coding	No		No
ENSBTAG00000006695	3	VCPIP1	protein_coding	No		No
ENSBTAG00000009279	3	TNKS2	protein_coding	No		No
ENSBTAG00000009667	3	SLC25A46	protein_coding	No		No
ENSBTAG00000014474	3	API5	protein_coding	No		No
ENSBTAG00000014742	3	LRWD1	protein_coding	No		No
ENSBTAG00000015798	3	UCKL1	protein_coding	No		No
ENSBTAG00000016568	3	LUC7L	protein_coding	No		No
ENSBTAG00000019155	3	FRS2	protein_coding	No		No
ENSBTAG00000020308	3	EIF4G2	protein_coding	No		No
ENSBTAG00000021248	3	INTS15	protein_coding	No		No
ENSBTAG00000021675	3	PJA2	protein_coding	No		No
ENSBTAG00000030600	3	BCNT2	protein_coding	No		No
ENSBTAG00000035907	3	DDX3X	protein_coding	No		No
ENSBTAG00000050549	3	KLHL11	protein_coding	No		No
ENSBTAG00000040585	3	NR6A1	protein_coding	Yes	GCNF-like	No
ENSBTAG00000010509	3	CDK3	protein_coding	No		No
ENSBTAG00000003763	3	MYO5C	protein_coding	No		No
ENSBTAG00000004368	3	NFATC3	protein_coding	Yes	RHD	No
ENSBTAG00000011248	3	MSANTD2	protein_coding	No		No
ENSBTAG00000011471	3	CARS2	protein_coding	No		No
ENSBTAG00000012168	3	RANBP6	protein_coding	No		No
ENSBTAG00000012200	3	ANKRD13D	protein_coding	No		No
ENSBTAG00000014502	3	BRAT1	protein_coding	No		No
ENSBTAG00000015946	3	RBBP5	protein_coding	No		No
ENSBTAG00000016813	3	SH3D19	protein_coding	No		No
ENSBTAG00000018060	3	WDR13	protein_coding	No		No
ENSBTAG00000019412	3	VPS35L	protein_coding	No		No
ENSBTAG00000019696	3	RCE1	protein_coding	No		No
ENSBTAG00000020799	3	EXOC6B	protein_coding	No		No
ENSBTAG00000021668	3	METTL4	protein_coding	No		No
ENSBTAG00000021975	3	PATJ	protein_coding	No		No
ENSBTAG00000032517	3	BCL7A	protein_coding	No		No
ENSBTAG00000010720	3	MIB2	protein_coding	No		Yes
ENSBTAG00000050853	3	ENSBTAG00000050853	lncRNA	No		No
ENSBTAG00000044105	3	FOXO1	protein_coding	Yes	Fork_head	No
ENSBTAG00000050292	3	ENSBTAG00000050292	lncRNA	No		No
ENSBTAG00000040313	3	PARS2	protein_coding	No		No
ENSBTAG00000003944	3	CATIP	protein_coding	No		No
ENSBTAG00000001315	3	DMRTA1	protein_coding	Yes	DM	No
ENSBTAG00000009418	3	FAM131B	protein_coding	No		No
ENSBTAG00000031107	3	HS3ST3A1	protein_coding	No		No
ENSBTAG00000000448	3	BDH1	protein_coding	No		No
ENSBTAG00000002981	3	PIMREG	protein_coding	No		No
ENSBTAG00000004842	3	RSPRY1	protein_coding	No		No
ENSBTAG00000007683	3	DCAF17	protein_coding	No		No
ENSBTAG00000052265	3	ENSBTAG00000052265	protein_coding	No		No
ENSBTAG00000021359	3	ENSBTAG00000021359	protein_coding	No		No
ENSBTAG00000010007	3	MAPK13	protein_coding	No		No
ENSBTAG00000009354	3	EVI2A	protein_coding	No		No
ENSBTAG00000007503	3	STRC	protein_coding	No		No
ENSBTAG00000047331	3	GYPB	protein_coding	No		No
ENSBTAG00000050896	3	ENSBTAG00000050896	lncRNA	No		No
ENSBTAG00000045955	3	TSSK1B	protein_coding	No		No
ENSBTAG00000010462	3	ROBO2	protein_coding	No		No
ENSBTAG00000033122	3	ENSBTAG00000033122	protein_coding	Yes	Fork_head	No
ENSBTAG00000014491	3	ATP6V1G2	protein_coding	No		No
ENSBTAG00000015558	3	SPINK1	protein_coding	No		No
ENSBTAG00000031439	3	CDC14A	protein_coding	No		No
ENSBTAG00000032481	3	DAPL1	protein_coding	No		No
ENSBTAG00000009917	3	PIP5K1B	protein_coding	No		No
ENSBTAG00000048529	3	ENSBTAG00000048529	lncRNA	No		No
ENSBTAG00000033726	3	GRIP1	protein_coding	No		No
ENSBTAG00000051207	3	ENSBTAG00000051207	lncRNA	No		No
ENSBTAG00000014515	3	RFC1	protein_coding	No		No
ENSBTAG00000015670	3	PAK3	protein_coding	No		No
ENSBTAG00000009460	3	ZNF550	protein_coding	Yes	zf-C2H2	No
ENSBTAG00000051043	3	ENSBTAG00000051043	protein_coding	No		No
ENSBTAG00000021790	3	APOOL	protein_coding	No		No
ENSBTAG00000011667	3	PM20D2	protein_coding	No		No
ENSBTAG00000049541	3	ASMT	protein_coding	No		No
ENSBTAG00000037778	3	CXCL3	protein_coding	No		Yes
ENSBTAG00000018846	3	CLN5	protein_coding	No		No
ENSBTAG00000052658	3	NKG2A	protein_coding	No		No
ENSBTAG00000014772	3	NUDCD2	protein_coding	No		No
ENSBTAG00000039635	3	CCDC97	protein_coding	No		No
ENSBTAG00000046396	3	TMEM200C	protein_coding	No		No
ENSBTAG00000007370	3	EIF2AK1	protein_coding	No		No
ENSBTAG00000015178	3	ECI2	protein_coding	No		No
ENSBTAG00000020440	3	PTCD1	protein_coding	No		No
ENSBTAG00000045565	3	NHSL2	protein_coding	No		Yes
ENSBTAG00000016116	3	ENSBTAG00000016116	pseudogene	No		No
ENSBTAG00000008096	3	EDN1	protein_coding	No		No
ENSBTAG00000011581	3	BSN	protein_coding	No		No
ENSBTAG00000016721	3	ZNF791	protein_coding	Yes	zf-C2H2	No
ENSBTAG00000047845	3	ENSBTAG00000047845	protein_coding	No		No
ENSBTAG00000001135	3	CFAP276	protein_coding	No		No
ENSBTAG00000001903	3	C11H2orf50	protein_coding	No		No
ENSBTAG00000002408	3	FHAD1	protein_coding	No		No
ENSBTAG00000005156	3	PIH1D2	protein_coding	No		No
ENSBTAG00000007437	3	TEKT1	protein_coding	No		No
ENSBTAG00000007916	3	FOXJ1	protein_coding	Yes	Fork_head	No
ENSBTAG00000020965	3	ZMYND10	protein_coding	No		No
ENSBTAG00000040547	3	UBXN10	protein_coding	No		No
ENSBTAG00000047395	3	APOBEC4	protein_coding	No		No
ENSBTAG00000047786	3	LRRC10B	protein_coding	No		No
ENSBTAG00000004344	3	ACSL1	protein_coding	No		No
ENSBTAG00000001845	3	EPS8L3	protein_coding	No		No
ENSBTAG00000018063	3	SPATA2	protein_coding	No		No
ENSBTAG00000011579	3	CHRM1	protein_coding	No		No
ENSBTAG00000003806	3	ECM1	protein_coding	No		No
ENSBTAG00000054535	3	ENSBTAG00000054535	protein_coding	No		No
ENSBTAG00000005668	3	SLC39A8	protein_coding	No		No
ENSBTAG00000008779	3	ALOX15B	protein_coding	No		No
ENSBTAG00000012550	3	TAOK3	protein_coding	No		No
ENSBTAG00000011278	3	XYLB	protein_coding	No		No
ENSBTAG00000018390	3	GLB1L2	protein_coding	No		No
ENSBTAG00000012674	3	CNKSR3	protein_coding	No		No
ENSBTAG00000013836	3	ENSBTAG00000013836	protein_coding	No		Yes
ENSBTAG00000009849	3	PLAC8A	protein_coding	No		No
ENSBTAG00000015692	3	HSPA4L	protein_coding	No		No
ENSBTAG00000040222	3	ENSBTAG00000040222	protein_coding	No		No
ENSBTAG00000006901	3	NIPSNAP3A	protein_coding	No		No
ENSBTAG00000010015	3	NMRAL1	protein_coding	No		No
ENSBTAG00000018645	3	DLX5	protein_coding	Yes	Homeobox	No
ENSBTAG00000050263	3	MED7	protein_coding	No		No
ENSBTAG00000012299	3	REPS1	protein_coding	No		No
ENSBTAG00000037929	3	ADAM28	protein_coding	No		No
ENSBTAG00000031913	3	ENSBTAG00000031913	protein_coding	No		No
ENSBTAG00000003345	3	FAT4	protein_coding	No		No
ENSBTAG00000008197	3	EPOR	protein_coding	No		No
ENSBTAG00000002258	3	APOA1	protein_coding	No		No
ENSBTAG00000009976	3	ENSBTAG00000009976	protein_coding	No		No
ENSBTAG00000000941	2	PLEKHB2	protein_coding	No		No
ENSBTAG00000053899	2	ENSBTAG00000053899	protein_coding	No		No
ENSBTAG00000004662	2	SLC16A12	protein_coding	No		No
ENSBTAG00000011929	2	USP50	protein_coding	No		No
ENSBTAG00000003020	2	SSC4D	protein_coding	No		No
ENSBTAG00000000641	2	SKAP1	protein_coding	No		No
ENSBTAG00000005446	2	POLR2J	protein_coding	No		No
ENSBTAG00000012333	2	ZNF524	protein_coding	No		No
ENSBTAG00000012626	2	B4GALT5	protein_coding	No		No
ENSBTAG00000016830	2	DAXX	protein_coding	No		No
ENSBTAG00000020751	2	HSF1	protein_coding	Yes	HSF	No
ENSBTAG00000031716	2	MRGBP	protein_coding	No		No
ENSBTAG00000021568	2	VWCE	protein_coding	No		No
ENSBTAG00000001826	2	SASH1	protein_coding	No		No
ENSBTAG00000045751	2	ENSBTAG00000045751	protein_coding	No		No
ENSBTAG00000008778	2	CHST13	protein_coding	No		Yes
ENSBTAG00000038415	2	SLC6A12	protein_coding	No		No
ENSBTAG00000014441	2	CD96	protein_coding	No		No
ENSBTAG00000015655	2	APBB1	protein_coding	No		No
ENSBTAG00000021231	2	KCTD2	protein_coding	No		No
ENSBTAG00000010363	2	LSM11	protein_coding	No		No
ENSBTAG00000000414	2	FUT6	protein_coding	No		No
ENSBTAG00000010273	2	EREG	protein_coding	No		No
ENSBTAG00000023198	2	SERPINB2	protein_coding	No		No
ENSBTAG00000002706	2	GSTZ1	protein_coding	No		No
ENSBTAG00000051950	2	ENSBTAG00000051950	lncRNA	No		No
ENSBTAG00000011826	2	PEX26	protein_coding	No		No
ENSBTAG00000003545	2	TAF1D	protein_coding	No		No
ENSBTAG00000047219	2	ZNF793	protein_coding	Yes	zf-C2H2	No
ENSBTAG00000006703	2	PTGDR	protein_coding	No		No
ENSBTAG00000020693	2	DERL1	protein_coding	No		No
ENSBTAG00000033891	2	MGAT2	protein_coding	No		No
ENSBTAG00000054510	2	ENSBTAG00000054510	protein_coding	No		No
ENSBTAG00000021425	2	LMAN1L	protein_coding	No		No
ENSBTAG00000035379	2	ENSBTAG00000035379	protein_coding	No		No
ENSBTAG00000013832	2	TRIT1	protein_coding	No		No
ENSBTAG00000034033	2	LHFPL6	protein_coding	No		No
ENSBTAG00000001740	2	HAPLN3	protein_coding	No		No
ENSBTAG00000016296	2	GPD1	protein_coding	No		No
ENSBTAG00000027642	2	C15H11orf42	protein_coding	No		No
ENSBTAG00000000111	2	UGP2	protein_coding	No		No
ENSBTAG00000053047	2	ENSBTAG00000053047	protein_coding	No		No
ENSBTAG00000001605	2	DIO2	protein_coding	No		No
ENSBTAG00000047942	2	DESI1	protein_coding	No		No
ENSBTAG00000032217	2	ENSBTAG00000032217	protein_coding	No		No
ENSBTAG00000023730	2	TUBB3	protein_coding	No		No
ENSBTAG00000027020	2	COL5A2	protein_coding	No		No
ENSBTAG00000044123	2	HAND2	protein_coding	Yes	bHLH	No
ENSBTAG00000005195	2	ZNF200	protein_coding	Yes	zf-C2H2	No
ENSBTAG00000015481	2	MTIF2	protein_coding	No		No
ENSBTAG00000003143	2	TBCCD1	protein_coding	No		No
ENSBTAG00000009682	2	PRORP	protein_coding	No		No
ENSBTAG00000006130	2	CLEC14A	protein_coding	No		No
ENSBTAG00000014737	2	VEGFC	protein_coding	No		No
ENSBTAG00000053792	2	H2AC7	protein_coding	No		No
ENSBTAG00000047643	2	C27H8orf48	protein_coding	No		No
ENSBTAG00000048358	2	ENSBTAG00000048358	protein_coding	No		No
ENSBTAG00000021684	2	ENSBTAG00000021684	protein_coding	No		No
ENSBTAG00000009201	2	CORO7	protein_coding	No		No
ENSBTAG00000002076	2	STAU2	protein_coding	No		No
ENSBTAG00000009657	2	MTMR1	protein_coding	No		No
ENSBTAG00000014111	2	INPP4B	protein_coding	No		No
ENSBTAG00000025071	2	TENM2	protein_coding	No		No
ENSBTAG00000029909	2	MIR7-1	miRNA	No		No
ENSBTAG00000051738	2	ENSBTAG00000051738	protein_coding	No		No
ENSBTAG00000014862	2	ENSBTAG00000014862	protein_coding	Yes	HMG	No
ENSBTAG00000013008	2	PMCH	protein_coding	No		No
ENSBTAG00000005888	2	MDGA1	protein_coding	No		No
ENSBTAG00000006140	2	PEX11A	protein_coding	No		No
ENSBTAG00000008805	2	USP3	protein_coding	No		No
ENSBTAG00000016272	2	TEX11	protein_coding	No		No
ENSBTAG00000054309	2	ENSBTAG00000054309	protein_coding	No		Yes
ENSBTAG00000002791	2	SEC24C	protein_coding	No		No
ENSBTAG00000009058	2	TMEM177	protein_coding	No		No
ENSBTAG00000047972	2	INAVA	protein_coding	No		No
ENSBTAG00000049058	2	INHBB	protein_coding	No		No
ENSBTAG00000034598	2	BOD1	protein_coding	No		No
ENSBTAG00000050526	2	ENSBTAG00000050526	lncRNA	No		No
ENSBTAG00000006379	2	BPHL	protein_coding	No		No
ENSBTAG00000007703	2	NMT2	protein_coding	No		No
ENSBTAG00000018825	2	SSH1	protein_coding	No		No
ENSBTAG00000020927	2	HSD17B8	protein_coding	No		No
ENSBTAG00000008654	2	HOOK2	protein_coding	No		No
ENSBTAG00000007765	2	TFCP2L1	protein_coding	Yes	CP2	No
ENSBTAG00000042625	2	ENSBTAG00000042625	snoRNA	No		No
ENSBTAG00000008088	2	KIF18B	protein_coding	No		No
ENSBTAG00000020227	2	FAM72A	protein_coding	No		No
ENSBTAG00000033441	2	SHCBP1	protein_coding	No		No
ENSBTAG00000047410	2	ENSBTAG00000047410	protein_coding	No		No
ENSBTAG00000013734	2	ATP6V1E2	protein_coding	No		No
ENSBTAG00000052221	2	ENSBTAG00000052221	lncRNA	No		No
ENSBTAG00000054197	2	PCDHGC4	protein_coding	No		No
ENSBTAG00000050861	2	ENSBTAG00000050861	lncRNA	No		No
ENSBTAG00000007216	2	DPF1	protein_coding	No		No
ENSBTAG00000009938	2	XCL1	protein_coding	No		No
ENSBTAG00000013245	2	ITPR3	protein_coding	No		Yes
ENSBTAG00000006756	2	MATR3	protein_coding	No		No
ENSBTAG00000000176	2	SP3	protein_coding	Yes	zf-C2H2	No
ENSBTAG00000000308	2	ITCH	protein_coding	No		No
ENSBTAG00000002280	2	KIF5B	protein_coding	No		No
ENSBTAG00000003602	2	RBPJ	protein_coding	Yes	CSL	No
ENSBTAG00000004489	2	APPBP2	protein_coding	No		No
ENSBTAG00000004929	2	RIMOC1	protein_coding	No		No
ENSBTAG00000004930	2	DNAAF2	protein_coding	No		No
ENSBTAG00000004953	2	ELK4	protein_coding	Yes	ETS	No
ENSBTAG00000005136	2	ABI1	protein_coding	No		No
ENSBTAG00000005819	2	CCDC61	protein_coding	No		No
ENSBTAG00000005865	2	MAPK6	protein_coding	No		No
ENSBTAG00000006111	2	EXOC8	protein_coding	No		No
ENSBTAG00000006531	2	DIP2C	protein_coding	No		No
ENSBTAG00000006792	2	EHD4	protein_coding	No		No
ENSBTAG00000006884	2	PABPN1	protein_coding	No		No
ENSBTAG00000007159	2	ESR1	protein_coding	Yes	ESR-like	No
ENSBTAG00000007806	2	MTPN	protein_coding	No		No
ENSBTAG00000008527	2	SRSF6	protein_coding	No		No
ENSBTAG00000009939	2	CAND1	protein_coding	No		No
ENSBTAG00000010550	2	EIF5A2	protein_coding	No		No
ENSBTAG00000010593	2	SRP72	protein_coding	No		No
ENSBTAG00000010884	2	NKAP	protein_coding	No		No
ENSBTAG00000011589	2	CDC14B	protein_coding	No		No
ENSBTAG00000012002	2	BCAR1	protein_coding	No		No
ENSBTAG00000012762	2	C7H5orf24	protein_coding	No		No
ENSBTAG00000015887	2	FOXJ3	protein_coding	Yes	Fork_head	No
ENSBTAG00000016735	2	ZBTB48	protein_coding	Yes	ZBTB	No
ENSBTAG00000017545	2	FCHO2	protein_coding	No		No
ENSBTAG00000018546	2	LRBA	protein_coding	No		No
ENSBTAG00000019834	2	ARL15	protein_coding	No		No
ENSBTAG00000020041	2	FAM13B	protein_coding	No		No
ENSBTAG00000020123	2	AUP1	protein_coding	No		No
ENSBTAG00000021433	2	ENSBTAG00000021433	protein_coding	Yes	zf-C2H2	No
ENSBTAG00000021884	2	CXXC1	protein_coding	No		Yes
ENSBTAG00000021910	2	TBL1XR1	protein_coding	No		No
ENSBTAG00000030285	2	DCP1B	protein_coding	No		No
ENSBTAG00000033170	2	LRRC58	protein_coding	No		No
ENSBTAG00000047428	2	ZNF281	protein_coding	No		No
ENSBTAG00000047606	2	MTA1	protein_coding	Yes	zf-GATA	No
ENSBTAG00000054533	2	GNG12	protein_coding	No		No
ENSBTAG00000000911	2	UBE2H	protein_coding	No		No
ENSBTAG00000002394	2	TMEM44	protein_coding	No		No
ENSBTAG00000004024	2	UBE2Q2	protein_coding	No		No
ENSBTAG00000004873	2	CCNL2	protein_coding	No		No
ENSBTAG00000008797	2	ARHGEF38	protein_coding	No		No
ENSBTAG00000010803	2	CHML	protein_coding	No		No
ENSBTAG00000011953	2	PRKACB	protein_coding	No		No
ENSBTAG00000012047	2	JAK2	protein_coding	No		No
ENSBTAG00000013159	2	PHF11	protein_coding	No		No
ENSBTAG00000013455	2	SPOPL	protein_coding	No		No
ENSBTAG00000016987	2	WDCP	protein_coding	No		No
ENSBTAG00000017278	2	ACBD5	protein_coding	No		No
ENSBTAG00000018374	2	WASF2	protein_coding	No		No
ENSBTAG00000020304	2	MTG1	protein_coding	No		No
ENSBTAG00000020815	2	UHRF2	protein_coding	No		No
ENSBTAG00000021843	2	UBQLN2	protein_coding	No		No
ENSBTAG00000033160	2	FAM114A1	protein_coding	No		No
ENSBTAG00000035083	2	ATXN7L3B	protein_coding	No		No
ENSBTAG00000044198	2	THAP7	protein_coding	No		No
ENSBTAG00000049545	2	ENSBTAG00000049545	protein_coding	No		No
ENSBTAG00000050242	2	ENSBTAG00000050242	protein_coding	No		No
ENSBTAG00000052909	2	C8G	protein_coding	No		No
ENSBTAG00000014415	2	ZNF653	protein_coding	Yes	zf-C2H2	No
ENSBTAG00000025756	2	ENSBTAG00000025756	protein_coding	No		No
ENSBTAG00000009856	2	ACAP3	protein_coding	No		No
ENSBTAG00000049765	2	ENSBTAG00000049765	lncRNA	No		No
ENSBTAG00000019891	2	MRPL40	protein_coding	No		No
ENSBTAG00000044179	2	CERS6	protein_coding	No		No
ENSBTAG00000051851	2	ENSBTAG00000051851	protein_coding	No		No
ENSBTAG00000009742	2	DOK7	protein_coding	No		No
ENSBTAG00000001299	2	CYP7B1	protein_coding	No		No
ENSBTAG00000006288	2	VSTM4	protein_coding	No		No
ENSBTAG00000011976	2	CYP4B1	protein_coding	No		No
ENSBTAG00000012158	2	CFAP107	protein_coding	No		No
ENSBTAG00000027405	2	FNDC11	protein_coding	No		No
ENSBTAG00000004718	2	PUS7L	protein_coding	No		No
ENSBTAG00000014405	2	OSBPL6	protein_coding	No		No
ENSBTAG00000003751	2	MACC1	protein_coding	No		No
ENSBTAG00000002650	2	ZPR1	protein_coding	No		No
ENSBTAG00000039285	2	ENSBTAG00000039285	protein_coding	No		No
ENSBTAG00000038532	2	FOLR3	protein_coding	No		No
ENSBTAG00000010284	2	ETNPPL	protein_coding	No		No
ENSBTAG00000021069	2	PBK	protein_coding	No		No
ENSBTAG00000021162	2	CKAP2	protein_coding	No		No
ENSBTAG00000016625	2	TMEM131L	protein_coding	No		No
ENSBTAG00000005479	2	LIPC	protein_coding	No		No
ENSBTAG00000006471	2	OSBPL11	protein_coding	No		No
ENSBTAG00000018410	2	EBPL	protein_coding	No		No
ENSBTAG00000032875	2	BEX2	protein_coding	No		No
ENSBTAG00000010442	2	PANK1	protein_coding	No		No
ENSBTAG00000031335	2	BABAM2	protein_coding	No		No
ENSBTAG00000003140	2	CRYGS	protein_coding	No		No
ENSBTAG00000003849	2	GNL2	protein_coding	No		No
ENSBTAG00000011883	2	ARL1	protein_coding	No		No
ENSBTAG00000015348	2	ZNF189	protein_coding	Yes	zf-C2H2	No
ENSBTAG00000020773	2	CTSW	protein_coding	No		No
ENSBTAG00000004767	2	SYK	protein_coding	No		No
ENSBTAG00000018291	2	C11H2orf68	protein_coding	No		No
ENSBTAG00000007939	2	CHMP2B	protein_coding	No		No
ENSBTAG00000039289	2	ENSBTAG00000039289	protein_coding	No		No
ENSBTAG00000026519	2	ADAT2	protein_coding	No		No
ENSBTAG00000050127	2	ENSBTAG00000050127	protein_coding	No		No
ENSBTAG00000037565	2	ENSBTAG00000037565	protein_coding	No		No
ENSBTAG00000038146	2	ENSBTAG00000038146	protein_coding	No		No
ENSBTAG00000005466	2	C8H8orf58	protein_coding	No		No
ENSBTAG00000008467	2	HENMT1	protein_coding	No		No
ENSBTAG00000050515	2	ENSBTAG00000050515	protein_coding	No		No
ENSBTAG00000045500	2	SGSM2	protein_coding	No		No
ENSBTAG00000040512	2	PCP4L1	protein_coding	No		No
ENSBTAG00000024431	2	PEX1	protein_coding	No		No
ENSBTAG00000019798	2	PIGR	protein_coding	No		No
ENSBTAG00000031532	2	DACT2	protein_coding	No		No
ENSBTAG00000029954	2	ENSBTAG00000029954	miRNA	No		No
ENSBTAG00000046058	2	RNASE11	protein_coding	No		No
ENSBTAG00000050727	2	ENSBTAG00000050727	lncRNA	No		No
ENSBTAG00000005019	2	PRSS50	protein_coding	No		No
ENSBTAG00000052878	2	ENSBTAG00000052878	protein_coding	No		No
ENSBTAG00000047482	2	PRRT4	protein_coding	No		No
ENSBTAG00000053235	2	ENSBTAG00000053235	protein_coding	No		No
ENSBTAG00000036287	2	SAMD5	protein_coding	No		No
ENSBTAG00000018902	2	ZC2HC1A	protein_coding	Yes	zf-C2H2	No
ENSBTAG00000021543	2	MDFIC	protein_coding	No		No
ENSBTAG00000013439	2	ARHGEF26	protein_coding	No		No
ENSBTAG00000001124	2	GALC	protein_coding	No		No
ENSBTAG00000010244	2	CLIC5	protein_coding	No		No
ENSBTAG00000027899	2	TTC41	protein_coding	No		No
ENSBTAG00000020009	2	CCDC81	protein_coding	No		No
ENSBTAG00000044044	2	CLOCK	protein_coding	Yes	bHLH	No
ENSBTAG00000011844	2	ENSBTAG00000011844	protein_coding	Yes	zf-C2H2	No
ENSBTAG00000021672	2	RGS1	protein_coding	No		No
ENSBTAG00000019539	2	MFAP3L	protein_coding	No		No
ENSBTAG00000054437	2	ZNF75A	protein_coding	No		No
ENSBTAG00000047365	2	ENSBTAG00000047365	protein_coding	No		No
ENSBTAG00000008302	2	RINT1	protein_coding	No		No
ENSBTAG00000010291	2	RBAK	protein_coding	Yes	zf-C2H2	No
ENSBTAG00000010833	2	IL17RE	protein_coding	No		No
ENSBTAG00000002866	2	RPIA	protein_coding	No		No
ENSBTAG00000047567	2	VEGFB	protein_coding	No		No
ENSBTAG00000004893	2	ACOX3	protein_coding	No		No
ENSBTAG00000049203	2	FBXO17	protein_coding	No		No
ENSBTAG00000002703	2	ATP6V1A	protein_coding	No		No
ENSBTAG00000012703	2	GLO1	protein_coding	No		No
ENSBTAG00000051328	2	ENSBTAG00000051328	protein_coding	No		No
ENSBTAG00000005413	2	NLRC5	protein_coding	No		No
ENSBTAG00000009569	2	DOCK6	protein_coding	No		No
ENSBTAG00000046375	2	ENSBTAG00000046375	protein_coding	No		No
ENSBTAG00000021838	2	ESRP1	protein_coding	No		No
ENSBTAG00000018996	2	PRKN	protein_coding	No		No
ENSBTAG00000007431	2	CEMIP	protein_coding	No		No
ENSBTAG00000039215	2	KIR2DL5A	protein_coding	No		No
ENSBTAG00000026909	2	ENSBTAG00000026909	protein_coding	No		No
ENSBTAG00000018405	2	MARS1	protein_coding	No		No
ENSBTAG00000027562	2	C15H11orf94	protein_coding	No		Yes
ENSBTAG00000054057	2	NRG1	protein_coding	No		No
ENSBTAG00000054731	2	ENSBTAG00000054731	protein_coding	No		No
ENSBTAG00000051242	2	ENSBTAG00000051242	lncRNA	No		No
ENSBTAG00000014367	2	PRKX	protein_coding	No		No
ENSBTAG00000048649	2	ENSBTAG00000048649	protein_coding	No		No
ENSBTAG00000020796	2	UBE2D1	protein_coding	No		No
ENSBTAG00000010125	2	STAT5B	protein_coding	Yes	STAT	No
ENSBTAG00000020073	2	NCEH1	protein_coding	No		No
ENSBTAG00000021835	2	PRICKLE2	protein_coding	No		No
ENSBTAG00000044058	2	MFSD8	protein_coding	No		No
ENSBTAG00000000654	2	ODAD2	protein_coding	No		No
ENSBTAG00000001830	2	LRRC46	protein_coding	No		No
ENSBTAG00000001917	2	C15H11orf16	protein_coding	No		No
ENSBTAG00000002470	2	CCDC78	protein_coding	No		No
ENSBTAG00000005189	2	SPACA9	protein_coding	No		No
ENSBTAG00000006387	2	TSNAXIP1	protein_coding	No		No
ENSBTAG00000009057	2	CFAP221	protein_coding	No		No
ENSBTAG00000009581	2	UBXN11	protein_coding	No		No
ENSBTAG00000010458	2	ENSBTAG00000010458	protein_coding	No		No
ENSBTAG00000011910	2	STK33	protein_coding	No		No
ENSBTAG00000013778	2	DNAI3	protein_coding	No		No
ENSBTAG00000014830	2	PPP1R32	protein_coding	No		No
ENSBTAG00000015569	2	ENKUR	protein_coding	No		No
ENSBTAG00000026696	2	DCDC2B	protein_coding	No		No
ENSBTAG00000036113	2	RSPH14	protein_coding	No		No
ENSBTAG00000053355	2	EFCAB10	protein_coding	No		No
ENSBTAG00000053813	2	SPATS1	protein_coding	No		No
ENSBTAG00000002856	2	MEIG1	protein_coding	No		No
ENSBTAG00000054230	2	ENSBTAG00000054230	protein_coding	No		No
ENSBTAG00000050796	2	ENSBTAG00000050796	protein_coding	No		No
ENSBTAG00000045854	2	ENSBTAG00000045854	protein_coding	No		No
ENSBTAG00000037882	2	ZNF584	protein_coding	Yes	zf-C2H2	No
ENSBTAG00000031458	2	ENSBTAG00000031458	protein_coding	No		No
ENSBTAG00000009243	2	MFSD4B	protein_coding	No		No
ENSBTAG00000047223	2	GNAS	protein_coding	No		No
ENSBTAG00000049685	2	PTDSS2	protein_coding	No		No
ENSBTAG00000020737	2	SOX8	protein_coding	Yes	HMG	No
ENSBTAG00000017123	2	ZNF354B	protein_coding	Yes	zf-C2H2	No
ENSBTAG00000013042	2	EXOC5	protein_coding	No		No
ENSBTAG00000017802	2	THRB	protein_coding	Yes	THR-like	No
ENSBTAG00000019517	2	ELN	protein_coding	No		No
ENSBTAG00000015591	2	SQSTM1	protein_coding	No		No
ENSBTAG00000055051	2	RNF125	protein_coding	No		No
ENSBTAG00000009198	2	ASB9	protein_coding	No		No
ENSBTAG00000021596	2	ICOS	protein_coding	No		No
ENSBTAG00000051160	2	ENSBTAG00000051160	protein_coding	No		No
ENSBTAG00000017143	2	PDIA4	protein_coding	No		No
ENSBTAG00000015050	2	HCN2	protein_coding	No		No
ENSBTAG00000051666	2	WFDC15B	protein_coding	No		No
ENSBTAG00000014897	2	UNC5A	protein_coding	No		No
ENSBTAG00000025167	2	ABHD15	protein_coding	No		No
ENSBTAG00000043987	2	KDM4C	protein_coding	No		No
ENSBTAG00000054671	2	ENSBTAG00000054671	protein_coding	No		No
ENSBTAG00000005146	2	ENSBTAG00000005146	protein_coding	No		No
ENSBTAG00000006675	2	PCSK6	protein_coding	No		No
ENSBTAG00000047764	2	ENSBTAG00000047764	protein_coding	No		Yes
ENSBTAG00000021370	2	BLMH	protein_coding	No		No
ENSBTAG00000011759	2	C1QL1	protein_coding	No		No
ENSBTAG00000053317	2	YPEL4	protein_coding	No		No
ENSBTAG00000001806	2	IQCD	protein_coding	No		No
ENSBTAG00000017794	2	CCDC153	protein_coding	No		No
ENSBTAG00000024485	2	KLHL20	protein_coding	No		No
ENSBTAG00000033386	2	TEX26	protein_coding	No		No
ENSBTAG00000001510	2	CDK17	protein_coding	No		No
ENSBTAG00000017346	2	RASSF2	protein_coding	No		No
ENSBTAG00000054442	2	ENSBTAG00000054442	lncRNA	No		No
ENSBTAG00000013941	2	TANGO6	protein_coding	No		No
ENSBTAG00000014859	2	CAPS2	protein_coding	No		No
ENSBTAG00000014409	2	MAP3K19	protein_coding	No		No
ENSBTAG00000032234	2	STK24	protein_coding	No		No
ENSBTAG00000008198	2	RGL3	protein_coding	No		Yes
ENSBTAG00000007125	2	AFMID	protein_coding	No		No
ENSBTAG00000031352	2	ZNF554	protein_coding	Yes	zf-C2H2	No
ENSBTAG00000009489	2	CACNA2D2	protein_coding	No		No
ENSBTAG00000032951	2	ABHD17C	protein_coding	No		No
ENSBTAG00000007201	2	TMEM242	protein_coding	No		No
ENSBTAG00000022032	2	CHCHD10	protein_coding	No		No
ENSBTAG00000009293	2	EVL	protein_coding	No		No
ENSBTAG00000012074	2	MYB	protein_coding	Yes	MYB	No
ENSBTAG00000015308	2	SMARCE1	protein_coding	Yes	HMG	No
ENSBTAG00000019138	2	KIF3C	protein_coding	No		No
ENSBTAG00000019707	2	GATA2	protein_coding	Yes	zf-GATA	No
ENSBTAG00000018164	2	FNDC4	protein_coding	No		No
ENSBTAG00000050790	2	C3H1orf226	protein_coding	No		No
ENSBTAG00000000948	2	RAB2A	protein_coding	No		No
ENSBTAG00000001464	2	GPR156	protein_coding	No		No
ENSBTAG00000054763	2	ENSBTAG00000054763	protein_coding	No		No
ENSBTAG00000014707	2	ISG15	protein_coding	No		No
ENSBTAG00000001642	2	ENSBTAG00000001642	protein_coding	No		No
ENSBTAG00000014054	2	CFAP206	protein_coding	No		No
ENSBTAG00000014574	2	CFAP43	protein_coding	No		No
ENSBTAG00000017823	2	CFAP52	protein_coding	No		No
ENSBTAG00000018519	2	GAS2L2	protein_coding	No		No
ENSBTAG00000024195	2	LDLRAD1	protein_coding	No		No
ENSBTAG00000031084	2	CDRT4	protein_coding	No		No
ENSBTAG00000033222	2	CALR3	protein_coding	No		No
ENSBTAG00000044021	2	TOGARAM2	protein_coding	No		No
ENSBTAG00000051113	2	ENSBTAG00000051113	lncRNA	No		No
ENSBTAG00000054765	2	PGLYRP4	protein_coding	No		No
ENSBTAG00000007569	2	TNFRSF11A	protein_coding	No		No
ENSBTAG00000034323	2	ENSBTAG00000034323	protein_coding	No		No
ENSBTAG00000019017	2	ENSBTAG00000019017	protein_coding	No		No
ENSBTAG00000019868	2	RUFY1	protein_coding	No		No
ENSBTAG00000031548	2	ENSBTAG00000031548	protein_coding	No		No
ENSBTAG00000047876	2	SH3TC1	protein_coding	No		No
ENSBTAG00000002210	2	LAS1L	protein_coding	No		No
ENSBTAG00000011808	2	MSTN	protein_coding	No		No
ENSBTAG00000002319	2	HMCN2	protein_coding	No		No
ENSBTAG00000006262	2	LIMS2	protein_coding	No		No
ENSBTAG00000000437	2	FFAR4	protein_coding	No		No
ENSBTAG00000019563	2	C5H22orf23	protein_coding	No		No
ENSBTAG00000035776	2	CFAP299	protein_coding	No		No
ENSBTAG00000047009	2	ANKRD66	protein_coding	No		No
ENSBTAG00000046172	2	ENSBTAG00000046172	protein_coding	No		No
ENSBTAG00000020569	2	CACNA2D1	protein_coding	No		No
ENSBTAG00000016574	2	RGS11	protein_coding	No		No
ENSBTAG00000000250	2	HDHD3	protein_coding	No		No
ENSBTAG00000047286	2	ENSBTAG00000047286	protein_coding	No		Yes
ENSBTAG00000011352	2	TBC1D30	protein_coding	No		No
ENSBTAG00000006643	2	C6H4orf19	protein_coding	No		No
ENSBTAG00000000745	2	AQP1	protein_coding	No		No
ENSBTAG00000049029	2	ENSBTAG00000049029	protein_coding	No		No
ENSBTAG00000004462	2	NPAS3	protein_coding	No		No
ENSBTAG00000000735	2	BCL2A1	protein_coding	No		No
ENSBTAG00000039377	2	SLITRK2	protein_coding	No		No
ENSBTAG00000007728	2	PES1	protein_coding	No		No
ENSBTAG00000010116	2	AK9	protein_coding	No		No
ENSBTAG00000011133	1	AP1S3	protein_coding	No		No
ENSBTAG00000039453	1	ENSBTAG00000039453	protein_coding	Yes	zf-C2H2	No
ENSBTAG00000021505	1	USP36	protein_coding	No		No
ENSBTAG00000004291	1	SEPTIN6	protein_coding	No		No
ENSBTAG00000018639	1	UNC45A	protein_coding	No		No
ENSBTAG00000048773	1	ENSBTAG00000048773	misc_RNA	No		No
ENSBTAG00000037795	1	CYP2C87	protein_coding	No		No
ENSBTAG00000054325	1	ENSBTAG00000054325	protein_coding	No		No
ENSBTAG00000001578	1	ADPGK	protein_coding	No		No
ENSBTAG00000012159	1	CNBP	protein_coding	Yes	Others	No
ENSBTAG00000011899	1	USP4	protein_coding	No		No
ENSBTAG00000003447	1	ENSBTAG00000003447	protein_coding	Yes	zf-C2H2	No
ENSBTAG00000011007	1	TTYH2	protein_coding	No		No
ENSBTAG00000010401	1	UBE4B	protein_coding	No		No
ENSBTAG00000014328	1	MGC138914	protein_coding	No		No
ENSBTAG00000053735	1	PEG10	protein_coding	No		No
ENSBTAG00000018785	1	TUBB1	protein_coding	No		Yes
ENSBTAG00000050574	1	CTF2	protein_coding	No		No
ENSBTAG00000051512	1	ENSBTAG00000051512	protein_coding	No		No
ENSBTAG00000021775	1	SLC4A9	protein_coding	No		No
ENSBTAG00000045010	1	bta-mir-2350	miRNA	No		No
ENSBTAG00000050839	1	DISC1	protein_coding	No		No
ENSBTAG00000051048	1	ENSBTAG00000051048	lncRNA	No		No
ENSBTAG00000048558	1	ENSBTAG00000048558	lncRNA	No		No
ENSBTAG00000008923	1	GPR83	protein_coding	No		No
ENSBTAG00000020225	1	TBXAS1	protein_coding	No		No
ENSBTAG00000027051	1	PTAFR	protein_coding	No		No
ENSBTAG00000044018	1	PRR36	protein_coding	No		No
ENSBTAG00000046744	1	PALM3	protein_coding	No		No
ENSBTAG00000008204	1	CARNMT1	protein_coding	No		No
ENSBTAG00000016979	1	PCYT1A	protein_coding	No		No
ENSBTAG00000017329	1	GMNN	protein_coding	No		No
ENSBTAG00000038625	1	ENSBTAG00000038625	protein_coding	No		No
ENSBTAG00000053524	1	ENSBTAG00000053524	protein_coding	No		No
ENSBTAG00000004150	1	NRG1	protein_coding	No		No
ENSBTAG00000002065	1	TFAP2C	protein_coding	Yes	AP-2	No
ENSBTAG00000012787	1	SDE2	protein_coding	No		No
ENSBTAG00000014374	1	CARD6	protein_coding	No		No
ENSBTAG00000015587	1	TTC32	protein_coding	No		No
ENSBTAG00000007817	1	BRCC3	protein_coding	No		No
ENSBTAG00000006349	1	EXTL1	protein_coding	No		No
ENSBTAG00000034225	1	TAF5L	protein_coding	No		No
ENSBTAG00000050297	1	ENSBTAG00000050297	lncRNA	No		No
ENSBTAG00000033076	1	TRPM6	protein_coding	No		No
ENSBTAG00000004917	1	KLRK1	protein_coding	No		No
ENSBTAG00000009912	1	PAN3	protein_coding	No		No
ENSBTAG00000013045	1	DKC1	protein_coding	No		No
ENSBTAG00000019537	1	MARCHF8	protein_coding	No		No
ENSBTAG00000031500	1	SHMT2	protein_coding	No		No
ENSBTAG00000044192	1	MAF	protein_coding	Yes	TF_bZIP	No
ENSBTAG00000050808	1	CPLX1	protein_coding	No		No
ENSBTAG00000018538	1	CEP70	protein_coding	No		No
ENSBTAG00000016766	1	TMEM176B	protein_coding	No		No
ENSBTAG00000048389	1	ENSBTAG00000048389	protein_coding	No		Yes
ENSBTAG00000018003	1	ARHGEF25	protein_coding	No		No
ENSBTAG00000014501	1	FERMT2	protein_coding	No		No
ENSBTAG00000007835	1	GPT	protein_coding	No		No
ENSBTAG00000008438	1	ARFIP1	protein_coding	No		No
ENSBTAG00000014724	1	EIF4A2	protein_coding	No		No
ENSBTAG00000003544	1	S1PR5	protein_coding	No		No
ENSBTAG00000025667	1	ASTN2	protein_coding	No		No
ENSBTAG00000010177	1	GOLT1A	protein_coding	No		No
ENSBTAG00000002570	1	PPP1R21	protein_coding	No		No
ENSBTAG00000037856	1	MGC152281	protein_coding	No		No
ENSBTAG00000054994	1	ENSBTAG00000054994	protein_coding	No		No
ENSBTAG00000053223	1	CTDSPL	protein_coding	No		No
ENSBTAG00000022120	1	FGB	protein_coding	No		No
ENSBTAG00000035705	1	MTMR8	protein_coding	No		No
ENSBTAG00000032301	1	SLC26A7	protein_coding	No		No
ENSBTAG00000012868	1	ENSBTAG00000012868	protein_coding	Yes	zf-C2H2	No
ENSBTAG00000011862	1	PCDH20	protein_coding	No		No
ENSBTAG00000051547	1	ENSBTAG00000051547	lncRNA	No		No
ENSBTAG00000020528	1	PCOLCE	protein_coding	No		No
ENSBTAG00000020954	1	TRIM7	protein_coding	No		No
ENSBTAG00000054158	1	LCLAT1	protein_coding	No		No
ENSBTAG00000025848	1	RBM3	protein_coding	No		No
ENSBTAG00000021957	1	LTBP2	protein_coding	No		No
ENSBTAG00000004745	1	NAA15	protein_coding	No		No
ENSBTAG00000009846	1	MTHFD1L	protein_coding	No		No
ENSBTAG00000013357	1	PUM3	protein_coding	No		No
ENSBTAG00000014318	1	SLC33A1	protein_coding	No		No
ENSBTAG00000009643	1	ZBTB25	protein_coding	Yes	ZBTB	No
ENSBTAG00000051810	1	ENSBTAG00000051810	protein_coding	No		No
ENSBTAG00000051254	1	RPL37A	protein_coding	No		No
ENSBTAG00000008153	1	CAMSAP2	protein_coding	No		No
ENSBTAG00000019132	1	DMP1	protein_coding	No		No
ENSBTAG00000008881	1	PURA	protein_coding	Yes	Others	No
ENSBTAG00000048648	1	ENSBTAG00000048648	protein_coding	No		No
ENSBTAG00000051975	1	ENSBTAG00000051975	protein_coding	No		Yes
ENSBTAG00000050640	1	ENSBTAG00000050640	lncRNA	No		No
ENSBTAG00000037953	1	bta-mir-1282	miRNA	No		No
ENSBTAG00000003089	1	RHPN2	protein_coding	No		No
ENSBTAG00000025385	1	ENSBTAG00000025385	protein_coding	No		No
ENSBTAG00000017569	1	C20H5orf22	protein_coding	No		No
ENSBTAG00000006037	1	CCN5	protein_coding	No		No
ENSBTAG00000010120	1	HERC3	protein_coding	No		No
ENSBTAG00000046142	1	PRKAR1B	protein_coding	No		No
ENSBTAG00000016649	1	CCND2	protein_coding	No		No
ENSBTAG00000046637	1	ZBED2	protein_coding	Yes	zf-BED	No
ENSBTAG00000000092	1	HIF1AN	protein_coding	No		No
ENSBTAG00000000212	1	NADK	protein_coding	No		No
ENSBTAG00000012010	1	PANX1	protein_coding	No		No
ENSBTAG00000012902	1	ARL8B	protein_coding	No		No
ENSBTAG00000013937	1	SPICE1	protein_coding	No		No
ENSBTAG00000001325	1	UPB1	protein_coding	No		No
ENSBTAG00000000970	1	ASIC1	protein_coding	No		No
ENSBTAG00000002044	1	SIRT3	protein_coding	No		No
ENSBTAG00000050493	1	ENSBTAG00000050493	lncRNA	No		No
ENSBTAG00000004159	1	SIX2	protein_coding	Yes	Homeobox	No
ENSBTAG00000001455	1	HOXA7	protein_coding	Yes	Homeobox	No
ENSBTAG00000012205	1	CPT1C	protein_coding	No		No
ENSBTAG00000014885	1	MYOM3	protein_coding	No		No
ENSBTAG00000031004	1	CNFN	protein_coding	No		No
ENSBTAG00000002647	1	RGS10	protein_coding	No		No
ENSBTAG00000001950	1	RDH11	protein_coding	No		No
ENSBTAG00000007107	1	TMEM143	protein_coding	No		No
ENSBTAG00000038620	1	CIR1	protein_coding	No		No
ENSBTAG00000052750	1	ENSBTAG00000052750	protein_coding	No		No
ENSBTAG00000023182	1	WNK3	protein_coding	No		No
ENSBTAG00000053557	1	DEFB4A	protein_coding	No		No
ENSBTAG00000019564	1	SMU1	protein_coding	No		No
ENSBTAG00000019545	1	SPATA13	protein_coding	No		No
ENSBTAG00000043963	1	FHDC1	protein_coding	No		No
ENSBTAG00000015615	1	THEMIS	protein_coding	No		No
ENSBTAG00000003588	1	ZFAND1	protein_coding	No		No
ENSBTAG00000012247	1	MXRA8	protein_coding	No		No
ENSBTAG00000043993	1	C1H21orf62	protein_coding	No		No
ENSBTAG00000007921	1	DAPP1	protein_coding	No		No
ENSBTAG00000054592	1	SCN2B	protein_coding	No		No
ENSBTAG00000051880	1	ENSBTAG00000051880	protein_coding	No		No
ENSBTAG00000005166	1	CHTOP	protein_coding	No		No
ENSBTAG00000005198	1	FGF1	protein_coding	No		No
ENSBTAG00000001066	1	PILRA	protein_coding	No		Yes
ENSBTAG00000050992	1	CNIH2	protein_coding	No		No
ENSBTAG00000020361	1	SLC35F3	protein_coding	No		No
ENSBTAG00000015917	1	GAPDHS	protein_coding	No		No
ENSBTAG00000011266	1	ZBTB16	protein_coding	Yes	ZBTB	No
ENSBTAG00000052100	1	ENSBTAG00000052100	lncRNA	No		No
ENSBTAG00000012277	1	SRRD	protein_coding	No		No
ENSBTAG00000053891	1	ENSBTAG00000053891	lncRNA	No		No
ENSBTAG00000009478	1	GDF9	protein_coding	No		No
ENSBTAG00000008893	1	ANO10	protein_coding	No		No
ENSBTAG00000017465	1	GNS	protein_coding	No		No
ENSBTAG00000019024	1	JAZF1	protein_coding	No		No
ENSBTAG00000019204	1	RTN3	protein_coding	No		No
ENSBTAG00000025410	1	EGFL8	protein_coding	No		No
ENSBTAG00000014417	1	ENSBTAG00000014417	protein_coding	No		No
ENSBTAG00000044049	1	ABHD12B	protein_coding	No		No
ENSBTAG00000020100	1	ENSBTAG00000020100	protein_coding	No		No
ENSBTAG00000047699	1	ENSBTAG00000047699	protein_coding	No		No
ENSBTAG00000002714	1	GNAI1	protein_coding	No		No
ENSBTAG00000006291	1	CYLD	protein_coding	No		No
ENSBTAG00000009698	1	ABCD3	protein_coding	No		No
ENSBTAG00000006567	1	VIPR1	protein_coding	No		No
ENSBTAG00000025263	1	FHIP1A	protein_coding	No		No
ENSBTAG00000031347	1	SPDYA	protein_coding	No		No
ENSBTAG00000009744	1	FAM193A	protein_coding	No		No
ENSBTAG00000039766	1	FBRSL1	protein_coding	No		No
ENSBTAG00000022109	1	SCOC	protein_coding	No		No
ENSBTAG00000012312	1	ROR1	protein_coding	No		No
ENSBTAG00000001660	1	SPTY2D1	protein_coding	No		No
ENSBTAG00000002147	1	PPP4R2	protein_coding	No		No
ENSBTAG00000003114	1	AVL9	protein_coding	No		No
ENSBTAG00000004991	1	ELP1	protein_coding	No		No
ENSBTAG00000005572	1	ZNF205	protein_coding	Yes	zf-C2H2	No
ENSBTAG00000009299	1	AFTPH	protein_coding	No		No
ENSBTAG00000013180	1	POT1	protein_coding	No		No
ENSBTAG00000013460	1	ZBTB11	protein_coding	Yes	ZBTB	No
ENSBTAG00000018590	1	STRN	protein_coding	No		No
ENSBTAG00000018616	1	IPO11	protein_coding	No		No
ENSBTAG00000020218	1	ANXA7	protein_coding	No		No
ENSBTAG00000020419	1	ENSBTAG00000020419	protein_coding	No		No
ENSBTAG00000020606	1	ZFAND2B	protein_coding	No		No
ENSBTAG00000022689	1	RYBP	protein_coding	No		No
ENSBTAG00000023074	1	C28H1orf198	protein_coding	No		No
ENSBTAG00000023867	1	RC3H2	protein_coding	No		No
ENSBTAG00000052481	1	IRGQ	protein_coding	No		No
ENSBTAG00000000727	1	RNF169	protein_coding	No		No
ENSBTAG00000000750	1	MSL2	protein_coding	No		No
ENSBTAG00000001181	1	RPS6KC1	protein_coding	No		No
ENSBTAG00000001574	1	GPATCH2	protein_coding	No		No
ENSBTAG00000001790	1	SAFB2	protein_coding	No		No
ENSBTAG00000001834	1	PNKP	protein_coding	No		No
ENSBTAG00000001996	1	SNRNP70	protein_coding	No		No
ENSBTAG00000002033	1	UBXN2A	protein_coding	No		No
ENSBTAG00000002098	1	CDC34	protein_coding	No		No
ENSBTAG00000002504	1	IREB2	protein_coding	No		No
ENSBTAG00000002520	1	CELF1	protein_coding	No		No
ENSBTAG00000003021	1	SP1	protein_coding	Yes	zf-C2H2	No
ENSBTAG00000003051	1	FER	protein_coding	No		No
ENSBTAG00000003115	1	KBTBD2	protein_coding	No		No
ENSBTAG00000004383	1	FNBP1L	protein_coding	No		No
ENSBTAG00000004850	1	KPNA3	protein_coding	No		No
ENSBTAG00000005627	1	PAFAH1B2	protein_coding	No		No
ENSBTAG00000006003	1	SAP130	protein_coding	No		No
ENSBTAG00000006259	1	MOB1A	protein_coding	No		No
ENSBTAG00000006388	1	FBXO45	protein_coding	No		No
ENSBTAG00000006499	1	PIP4K2B	protein_coding	No		No
ENSBTAG00000006724	1	PPP1R2	protein_coding	No		No
ENSBTAG00000006824	1	APPL1	protein_coding	No		No
ENSBTAG00000007288	1	CDK19	protein_coding	No		No
ENSBTAG00000007304	1	CLK3	protein_coding	No		No
ENSBTAG00000007441	1	SEC23IP	protein_coding	No		No
ENSBTAG00000007467	1	MIB1	protein_coding	No		No
ENSBTAG00000007875	1	SAFB	protein_coding	No		No
ENSBTAG00000008403	1	ROCK1	protein_coding	No		No
ENSBTAG00000009210	1	ZBTB44	protein_coding	Yes	ZBTB	No
ENSBTAG00000009410	1	TBRG1	protein_coding	No		No
ENSBTAG00000009966	1	XRCC3	protein_coding	No		No
ENSBTAG00000010935	1	EML4	protein_coding	No		No
ENSBTAG00000011155	1	PUM2	protein_coding	No		No
ENSBTAG00000011399	1	YARS2	protein_coding	No		No
ENSBTAG00000012077	1	SLF2	protein_coding	No		No
ENSBTAG00000012147	1	ARRDC1	protein_coding	No		No
ENSBTAG00000012206	1	SNX33	protein_coding	No		No
ENSBTAG00000013309	1	SRSF4	protein_coding	No		No
ENSBTAG00000013464	1	CEP97	protein_coding	No		No
ENSBTAG00000013801	1	PBX1	protein_coding	Yes	Homeobox	No
ENSBTAG00000014112	1	EXOC4	protein_coding	No		No
ENSBTAG00000014467	1	ENSBTAG00000014467	protein_coding	Yes	zf-C2H2	No
ENSBTAG00000014771	1	RBMX2	protein_coding	No		No
ENSBTAG00000014792	1	MAP4K5	protein_coding	No		No
ENSBTAG00000015196	1	PHF6	protein_coding	No		No
ENSBTAG00000016103	1	CBFB	protein_coding	Yes	CBF	No
ENSBTAG00000016827	1	RGL2	protein_coding	No		No
ENSBTAG00000017075	1	STX1A	protein_coding	No		No
ENSBTAG00000017490	1	PLD1	protein_coding	No		No
ENSBTAG00000017809	1	PDS5A	protein_coding	No		No
ENSBTAG00000018074	1	VPS72	protein_coding	No		No
ENSBTAG00000018594	1	LIN37	protein_coding	No		No
ENSBTAG00000018913	1	DALRD3	protein_coding	No		No
ENSBTAG00000019011	1	PGM1	protein_coding	No		No
ENSBTAG00000019209	1	RAD1	protein_coding	No		No
ENSBTAG00000019488	1	USP6NL	protein_coding	No		No
ENSBTAG00000019767	1	MIER2	protein_coding	Yes	MYB	No
ENSBTAG00000020089	1	USP32	protein_coding	No		No
ENSBTAG00000020214	1	LRRC8B	protein_coding	No		No
ENSBTAG00000020505	1	SBNO1	protein_coding	No		No
ENSBTAG00000021204	1	TES	protein_coding	No		No
ENSBTAG00000021617	1	ZC3HAV1	protein_coding	No		No
ENSBTAG00000021977	1	PRRC1	protein_coding	No		No
ENSBTAG00000024105	1	BCL2L11	protein_coding	No		No
ENSBTAG00000024663	1	LAD1	protein_coding	No		No
ENSBTAG00000030247	1	NSMF	protein_coding	No		No
ENSBTAG00000031575	1	VAV3	protein_coding	No		No
ENSBTAG00000033662	1	NCKAP1	protein_coding	No		No
ENSBTAG00000034659	1	UBTD2	protein_coding	No		No
ENSBTAG00000038434	1	ATRX	protein_coding	No		No
ENSBTAG00000046223	1	ANAPC2	protein_coding	No		No
ENSBTAG00000046255	1	ATXN1L	protein_coding	No		No
ENSBTAG00000047293	1	NRIP1	protein_coding	No		No
ENSBTAG00000049495	1	ZNF449	protein_coding	No		No
ENSBTAG00000053372	1	TOP3B	protein_coding	No		No
ENSBTAG00000054162	1	HOXB8	protein_coding	No		No
ENSBTAG00000006960	1	DHX16	protein_coding	No		No
ENSBTAG00000016823	1	CSNK1G1	protein_coding	No		No
ENSBTAG00000006593	1	ANKS3	protein_coding	No		No
ENSBTAG00000015073	1	CRPPA	protein_coding	No		No
ENSBTAG00000018912	1	ARHGEF1	protein_coding	No		Yes
ENSBTAG00000011571	1	ACIN1	protein_coding	No		No
ENSBTAG00000015000	1	VCP	protein_coding	No		No
ENSBTAG00000045835	1	HOXB5	protein_coding	Yes	Homeobox	No
ENSBTAG00000047061	1	NDOR1	protein_coding	No		No
ENSBTAG00000051212	1	TMEM86B	protein_coding	No		Yes
ENSBTAG00000050420	1	ENSBTAG00000050420	protein_coding	No		No
ENSBTAG00000051118	1	NOL12	protein_coding	No		No
ENSBTAG00000012278	1	MTMR12	protein_coding	No		No
ENSBTAG00000021037	1	ARNT	protein_coding	Yes	bHLH	No
ENSBTAG00000051798	1	ENSBTAG00000051798	lncRNA	No		No
ENSBTAG00000006936	1	MRPS18B	protein_coding	No		No
ENSBTAG00000019814	1	PGBD2	protein_coding	No		No
ENSBTAG00000017228	1	TP53I11	protein_coding	No		No
ENSBTAG00000009587	1	NRG3	protein_coding	No		No
ENSBTAG00000010158	1	NOS1AP	protein_coding	No		No
ENSBTAG00000036282	1	CCDC59	protein_coding	No		No
ENSBTAG00000053347	1	ENSBTAG00000053347	protein_coding	No		No
ENSBTAG00000053135	1	TMEM236	protein_coding	No		No
ENSBTAG00000006985	1	TM7SF3	protein_coding	No		No
ENSBTAG00000011354	1	NUDT9	protein_coding	No		No
ENSBTAG00000017540	1	FAM13C	protein_coding	No		No
ENSBTAG00000012899	1	IFNGR2	protein_coding	No		No
ENSBTAG00000002023	1	NOS1	protein_coding	No		No
ENSBTAG00000010375	1	MSL1	protein_coding	No		No
ENSBTAG00000044190	1	TMEM67	protein_coding	No		No
ENSBTAG00000015275	1	SLC16A8	protein_coding	No		No
ENSBTAG00000032057	1	ENSBTAG00000032057	protein_coding	No		No
ENSBTAG00000048851	1	UBE2QL1	protein_coding	No		No
ENSBTAG00000015549	1	PCDH18	protein_coding	No		No
ENSBTAG00000005269	1	CCNB2	protein_coding	No		No
ENSBTAG00000005456	1	TTK	protein_coding	No		No
ENSBTAG00000006185	1	SPC24	protein_coding	No		No
ENSBTAG00000014239	1	CCNB1	protein_coding	No		No
ENSBTAG00000014400	1	E2F2	protein_coding	Yes	E2F	No
ENSBTAG00000016169	1	ID1	protein_coding	Yes	bHLH	No
ENSBTAG00000017869	1	CAV1	protein_coding	No		No
ENSBTAG00000023938	1	CENPA	protein_coding	Yes	Others	No
ENSBTAG00000054562	1	ENSBTAG00000054562	lncRNA	No		No
ENSBTAG00000024291	1	GARIN1A	protein_coding	No		No
ENSBTAG00000004554	1	CAPZB	protein_coding	No		No
ENSBTAG00000000053	1	FILIP1	protein_coding	No		No
ENSBTAG00000006570	1	SEC22C	protein_coding	No		No
ENSBTAG00000052443	1	ENSBTAG00000052443	protein_coding	No		No
ENSBTAG00000014576	1	GUCY1A1	protein_coding	No		No
ENSBTAG00000034936	1	ANKIB1	protein_coding	No		No
ENSBTAG00000038823	1	ENSBTAG00000038823	protein_coding	No		No
ENSBTAG00000015011	1	TRAPPC14	protein_coding	No		No
ENSBTAG00000021887	1	DPYS	protein_coding	No		No
ENSBTAG00000046012	1	SOWAHD	protein_coding	No		No
ENSBTAG00000030705	1	DACT3	protein_coding	No		No
ENSBTAG00000009727	1	ADIPOR1	protein_coding	No		No
ENSBTAG00000000655	1	MIPOL1	protein_coding	No		No
ENSBTAG00000007630	1	RNF170	protein_coding	No		No
ENSBTAG00000049555	1	H4C7	protein_coding	No		No
ENSBTAG00000038042	1	CXCR2	protein_coding	No		No
ENSBTAG00000049347	1	ENSBTAG00000049347	protein_coding	No		No
ENSBTAG00000032899	1	ENSBTAG00000032899	protein_coding	No		No
ENSBTAG00000004952	1	MFSD4A	protein_coding	No		No
ENSBTAG00000017350	1	PCLO	protein_coding	No		Yes
ENSBTAG00000017644	1	KIF17	protein_coding	No		No
ENSBTAG00000031355	1	ENSBTAG00000031355	protein_coding	No		No
ENSBTAG00000034222	1	CAB39L	protein_coding	No		No
ENSBTAG00000005976	1	HSD17B7	protein_coding	No		No
ENSBTAG00000003304	1	HOXC4	protein_coding	Yes	Homeobox	No
ENSBTAG00000046235	1	SRSF12	protein_coding	No		No
ENSBTAG00000000332	1	ERF	protein_coding	Yes	ETS	No
ENSBTAG00000005688	1	MRPS2	protein_coding	No		No
ENSBTAG00000011229	1	TMUB1	protein_coding	No		No
ENSBTAG00000011363	1	EVI5	protein_coding	No		No
ENSBTAG00000013251	1	HDGFL2	protein_coding	No		No
ENSBTAG00000018697	1	WDR44	protein_coding	No		No
ENSBTAG00000039573	1	RABL6	protein_coding	No		No
ENSBTAG00000046837	1	ZNF358	protein_coding	Yes	zf-C2H2	No
ENSBTAG00000015108	1	USHBP1	protein_coding	No		No
ENSBTAG00000019002	1	SLC2A12	protein_coding	No		No
ENSBTAG00000002097	1	TMC5	protein_coding	No		No
ENSBTAG00000011489	1	KAZALD1	protein_coding	No		No
ENSBTAG00000001617	1	G2E3	protein_coding	No		No
ENSBTAG00000052306	1	IFITM3	protein_coding	No		No
ENSBTAG00000014432	1	HNMT	protein_coding	No		No
ENSBTAG00000054808	1	MT1A	protein_coding	No		No
ENSBTAG00000009332	1	TTLL6	protein_coding	No		No
ENSBTAG00000010182	1	ACR	protein_coding	No		No
ENSBTAG00000051324	1	ENSBTAG00000051324	protein_coding	No		No
ENSBTAG00000037799	1	ENSBTAG00000037799	protein_coding	No		No
ENSBTAG00000031906	1	ABHD16B	protein_coding	No		No
ENSBTAG00000006755	1	C15H11orf58	protein_coding	No		No
ENSBTAG00000000868	1	ZFP1	protein_coding	Yes	zf-C2H2	No
ENSBTAG00000044009	1	PPP1R1C	protein_coding	No		No
ENSBTAG00000054498	1	ENSBTAG00000054498	lncRNA	No		No
ENSBTAG00000015885	1	PPFIA4	protein_coding	No		No
ENSBTAG00000012374	1	MAB21L4	protein_coding	No		No
ENSBTAG00000001292	1	LTF	protein_coding	Yes	Others	No
ENSBTAG00000054747	1	ENSBTAG00000054747	lncRNA	No		No
ENSBTAG00000043964	1	ARL5B	protein_coding	No		No
ENSBTAG00000009423	1	NIPAL1	protein_coding	No		No
ENSBTAG00000034295	1	LAG3	protein_coding	No		No
ENSBTAG00000008743	1	ALDH2	protein_coding	No		No
ENSBTAG00000016714	1	ENSBTAG00000016714	protein_coding	No		No
ENSBTAG00000010850	1	SERTAD4	protein_coding	No		No
ENSBTAG00000001842	1	GSTM3	protein_coding	No		No
ENSBTAG00000054257	1	bta-mir-2887-1	miRNA	No		No
ENSBTAG00000034493	1	ILRUN	protein_coding	No		No
ENSBTAG00000050733	1	ATP6AP1L	protein_coding	No		No
ENSBTAG00000003349	1	JAKMIP2	protein_coding	No		No
ENSBTAG00000017886	1	CABP7	protein_coding	No		No
ENSBTAG00000018578	1	LOXL3	protein_coding	No		No
ENSBTAG00000005685	1	HSD11B2	protein_coding	No		No
ENSBTAG00000030882	1	ENSBTAG00000030882	protein_coding	No		No
ENSBTAG00000048908	1	ENSBTAG00000048908	lncRNA	No		No
ENSBTAG00000018398	1	GPR4	protein_coding	No		No
ENSBTAG00000013420	1	FSD1L	protein_coding	No		No
ENSBTAG00000047956	1	NAGLU	protein_coding	No		No
ENSBTAG00000016739	1	RASAL1	protein_coding	No		No
ENSBTAG00000007096	1	GAS8	protein_coding	No		No
ENSBTAG00000013218	1	GORASP2	protein_coding	No		No
ENSBTAG00000016936	1	MISP3	protein_coding	No		No
ENSBTAG00000002715	1	GMPR2	protein_coding	No		No
ENSBTAG00000004833	1	NIT2	protein_coding	No		No
ENSBTAG00000044169	1	PRELID2	protein_coding	No		No
ENSBTAG00000002275	1	PTP4A1	protein_coding	No		No
ENSBTAG00000010124	1	ATG4C	protein_coding	No		No
ENSBTAG00000020062	1	TMC4	protein_coding	No		No
ENSBTAG00000047560	1	C2CD4C	protein_coding	No		No
ENSBTAG00000048792	1	NRG4	protein_coding	No		No
ENSBTAG00000012078	1	TMEM176A	protein_coding	No		No
ENSBTAG00000016795	1	RUFY3	protein_coding	No		No
ENSBTAG00000004714	1	MCEMP1	protein_coding	No		No
ENSBTAG00000019162	1	MRM3	protein_coding	No		No
ENSBTAG00000011375	1	SHC3	protein_coding	No		No
ENSBTAG00000048171	1	TAP	protein_coding	No		No
ENSBTAG00000011095	1	FAR2	protein_coding	No		No
ENSBTAG00000049934	1	ENSBTAG00000049934	lncRNA	No		Yes
ENSBTAG00000051433	1	ENSBTAG00000051433	protein_coding	No		Yes
ENSBTAG00000038635	1	ENSBTAG00000038635	protein_coding	Yes	zf-C2H2	No
ENSBTAG00000000639	1	APRT	protein_coding	No		No
ENSBTAG00000002068	1	TAGLN2	protein_coding	No		No
ENSBTAG00000002948	1	SETD2	protein_coding	No		No
ENSBTAG00000008340	1	ATOX1	protein_coding	No		No
ENSBTAG00000017815	1	STX8	protein_coding	No		No
ENSBTAG00000034689	1	ZNRF1	protein_coding	No		No
ENSBTAG00000053198	1	ENSBTAG00000053198	protein_coding	No		No
ENSBTAG00000050322	1	ENSBTAG00000050322	protein_coding	No		No
ENSBTAG00000005212	1	C1H3orf70	protein_coding	No		No
ENSBTAG00000023453	1	C18H19orf54	protein_coding	No		No
ENSBTAG00000020093	1	CUL4A	protein_coding	No		No
ENSBTAG00000034827	1	PDGFD	protein_coding	No		No
ENSBTAG00000011861	1	CFAP161	protein_coding	No		No
ENSBTAG00000026286	1	GTF2IRD2	protein_coding	Yes	GTF2I	No
ENSBTAG00000005104	1	MGAT5B	protein_coding	No		No
ENSBTAG00000007520	1	MAPRE2	protein_coding	No		No
ENSBTAG00000006896	1	ABCA9	protein_coding	No		No
ENSBTAG00000009165	1	LPIN3	protein_coding	No		No
ENSBTAG00000012740	1	PIGB	protein_coding	No		No
ENSBTAG00000011970	1	FNIP2	protein_coding	No		No
ENSBTAG00000018732	1	HSPA12B	protein_coding	No		No
ENSBTAG00000002440	1	KIF7	protein_coding	No		No
ENSBTAG00000014493	1	TRIP4	protein_coding	No		No
ENSBTAG00000017560	1	CEBPG	lncRNA	Yes	TF_bZIP	No
ENSBTAG00000051649	1	ENSBTAG00000051649	lncRNA	No		No
ENSBTAG00000048030	1	ENSBTAG00000048030	protein_coding	No		Yes
ENSBTAG00000000321	1	TBL2	protein_coding	No		No
ENSBTAG00000007036	1	SLC17A7	protein_coding	No		No
ENSBTAG00000000656	1	NFATC1	protein_coding	Yes	RHD	No
ENSBTAG00000009952	1	C2H2orf69	protein_coding	No		No
ENSBTAG00000040360	1	CCDC166	protein_coding	No		No
ENSBTAG00000030180	1	SHANK3	protein_coding	No		No
ENSBTAG00000004155	1	SPATA20	protein_coding	No		No
ENSBTAG00000007128	1	ATP13A1	protein_coding	No		No
ENSBTAG00000020416	1	PGAP1	protein_coding	No		No
ENSBTAG00000007231	1	SPATA9	protein_coding	No		No
ENSBTAG00000002382	1	DDX10	protein_coding	No		No
ENSBTAG00000003690	1	NHLRC2	protein_coding	No		No
ENSBTAG00000014171	1	NAPEPLD	protein_coding	No		No
ENSBTAG00000047531	1	ARHGAP4	protein_coding	No		No
ENSBTAG00000002976	1	CD177	protein_coding	No		No
ENSBTAG00000001894	1	NEDD1	protein_coding	No		No
ENSBTAG00000007638	1	PIF1	protein_coding	No		No
ENSBTAG00000011575	1	RFNG	protein_coding	No		No
ENSBTAG00000000477	1	TLR5	protein_coding	No		No
ENSBTAG00000026748	1	GULO	protein_coding	No		No
ENSBTAG00000048850	1	ENSBTAG00000048850	protein_coding	No		No
ENSBTAG00000008810	1	GPBP1L1	protein_coding	Yes	Others	No
ENSBTAG00000010968	1	TMED1	protein_coding	No		No
ENSBTAG00000016494	1	RELT	protein_coding	No		No
ENSBTAG00000002095	1	MEN1	protein_coding	No		No
ENSBTAG00000014289	1	ZFYVE9	protein_coding	No		No
ENSBTAG00000030591	1	CWC25	protein_coding	No		No
ENSBTAG00000036262	1	GBE1	protein_coding	No		No
ENSBTAG00000038979	1	TMEM167B	protein_coding	No		No
ENSBTAG00000049615	1	VAMP7	protein_coding	No		No
ENSBTAG00000000818	1	PLEKHG7	protein_coding	No		Yes
ENSBTAG00000047262	1	KRT42	protein_coding	No		No
ENSBTAG00000009617	1	SLC2A1	protein_coding	No		No
ENSBTAG00000000616	1	GPR161	protein_coding	No		No
ENSBTAG00000000396	1	PIM1	protein_coding	No		No
ENSBTAG00000031793	1	NUDT2	protein_coding	No		No
ENSBTAG00000045080	1	SNORD5	snoRNA	No		No
ENSBTAG00000012667	1	CAMK2G	protein_coding	No		No
ENSBTAG00000008138	1	HOXA2	protein_coding	Yes	Homeobox	No
ENSBTAG00000013235	1	TINAGL1	protein_coding	No		No
ENSBTAG00000005448	1	ENSBTAG00000005448	protein_coding	No		No
ENSBTAG00000018287	1	SLC25A48	protein_coding	No		No
ENSBTAG00000011494	1	PYGL	protein_coding	No		No
ENSBTAG00000015197	1	KLHDC8A	protein_coding	No		No
ENSBTAG00000053140	1	ENSBTAG00000053140	lncRNA	No		No
ENSBTAG00000017738	1	EMID1	protein_coding	No		No
ENSBTAG00000006138	1	SEMA3C	protein_coding	No		No
ENSBTAG00000008339	1	DHX8	protein_coding	No		No
ENSBTAG00000008719	1	PRKCD	protein_coding	No		No
ENSBTAG00000010185	1	TADA2B	protein_coding	No		No
ENSBTAG00000010547	1	CEP76	protein_coding	No		No
ENSBTAG00000021556	1	RANBP9	protein_coding	No		No
ENSBTAG00000019859	1	B3GALT2	protein_coding	No		No
ENSBTAG00000014038	1	CDKL2	protein_coding	No		No
ENSBTAG00000050000	1	ENSBTAG00000050000	protein_coding	No		No
ENSBTAG00000052053	1	ENSBTAG00000052053	protein_coding	No		No
ENSBTAG00000039302	1	ANGPTL6	protein_coding	No		No
ENSBTAG00000020895	1	LOXL4	protein_coding	No		No
ENSBTAG00000046944	1	ENSBTAG00000046944	protein_coding	No		No
ENSBTAG00000053443	1	RUM1	protein_coding	No		No
ENSBTAG00000011466	1	NAXD	protein_coding	No		No
ENSBTAG00000020459	1	TIMELESS	protein_coding	No		No
ENSBTAG00000009191	1	TUSC3	protein_coding	No		No
ENSBTAG00000019331	1	KATNAL2	protein_coding	No		No
ENSBTAG00000054531	1	SANBR	protein_coding	No		No
ENSBTAG00000006768	1	ENTPD4	protein_coding	No		No
ENSBTAG00000050757	1	DSB	protein_coding	No		No
ENSBTAG00000014843	1	COPB2	protein_coding	No		No
ENSBTAG00000047964	1	TMEM210	protein_coding	No		No
ENSBTAG00000044097	1	KLF7	protein_coding	Yes	zf-C2H2	Yes
ENSBTAG00000050704	1	ENSBTAG00000050704	lncRNA	No		Yes
ENSBTAG00000000993	1	N4BP2L1	protein_coding	No		No
ENSBTAG00000009101	1	SH2B3	protein_coding	No		No
ENSBTAG00000012693	1	PKD1L2	protein_coding	No		Yes
ENSBTAG00000019036	1	ARHGAP28	protein_coding	No		No
ENSBTAG00000025140	1	DOC2B	protein_coding	No		No
ENSBTAG00000048750	1	ENSBTAG00000048750	pseudogene	No		No
ENSBTAG00000017594	1	ZHX3	protein_coding	Yes	Homeobox	No
ENSBTAG00000002350	1	PIK3R2	protein_coding	No		No
ENSBTAG00000009972	1	INHA	protein_coding	No		No
ENSBTAG00000033672	1	JMJD8	protein_coding	No		No
ENSBTAG00000003481	1	OTUD6B	protein_coding	No		No
ENSBTAG00000002627	1	ZRANB2	protein_coding	No		No
ENSBTAG00000001969	1	CCDC39	protein_coding	No		No
ENSBTAG00000002104	1	RHPN1	protein_coding	No		No
ENSBTAG00000003682	1	DNAJB13	protein_coding	No		No
ENSBTAG00000004126	1	MLF1	protein_coding	No		No
ENSBTAG00000005937	1	TTLL9	protein_coding	No		No
ENSBTAG00000008144	1	PPIL6	protein_coding	No		No
ENSBTAG00000008693	1	CLXN	protein_coding	No		No
ENSBTAG00000011106	1	PACRG	protein_coding	No		No
ENSBTAG00000011377	1	KCNMB2	protein_coding	No		No
ENSBTAG00000013989	1	JHY	protein_coding	No		No
ENSBTAG00000015825	1	CCDC65	protein_coding	No		No
ENSBTAG00000018487	1	CFAP45	protein_coding	No		No
ENSBTAG00000019254	1	CFAP77	protein_coding	No		No
ENSBTAG00000026637	1	ENSBTAG00000026637	protein_coding	No		No
ENSBTAG00000031018	1	ENSBTAG00000031018	protein_coding	No		No
ENSBTAG00000033396	1	CFAP95	protein_coding	No		No
ENSBTAG00000050991	1	ENSBTAG00000050991	protein_coding	No		No
ENSBTAG00000053631	1	TEX46	protein_coding	No		No
ENSBTAG00000000586	1	CPLANE1	protein_coding	No		No
ENSBTAG00000017765	1	GSTM1	protein_coding	No		No
ENSBTAG00000047144	1	ENSBTAG00000047144	protein_coding	No		No
ENSBTAG00000005974	1	APOBEC2	protein_coding	No		No
ENSBTAG00000052794	1	SSLP1	protein_coding	No		No
ENSBTAG00000013026	1	SNTN	protein_coding	No		No
ENSBTAG00000000490	1	RTKN	protein_coding	No		No
ENSBTAG00000013132	1	MTX3	protein_coding	No		No
ENSBTAG00000015612	1	UTP6	protein_coding	No		No
ENSBTAG00000046862	1	MARCKSL1	protein_coding	No		No
ENSBTAG00000018282	1	NIF3L1	protein_coding	No		No
ENSBTAG00000019556	1	MIIP	protein_coding	No		No
ENSBTAG00000017750	1	RHBDD3	protein_coding	No		No
ENSBTAG00000008817	1	LAMA4	protein_coding	No		No
ENSBTAG00000017767	1	GPR173	protein_coding	No		No
ENSBTAG00000018636	1	CCNK	protein_coding	No		No
ENSBTAG00000049098	1	ZNF496	protein_coding	No		No
ENSBTAG00000011063	1	CTSO	protein_coding	No		No
ENSBTAG00000049469	1	bta-mir-12003	miRNA	No		No
ENSBTAG00000002993	1	SFT2D1	protein_coding	No		No
ENSBTAG00000010611	1	OCIAD1	protein_coding	No		No
ENSBTAG00000017804	1	BNIP3	protein_coding	No		No
ENSBTAG00000049540	1	CCDC103	protein_coding	No		No
ENSBTAG00000014768	1	ZNF786	protein_coding	Yes	zf-C2H2	No
ENSBTAG00000024340	1	TRIL	protein_coding	No		No
ENSBTAG00000003221	1	ATF7IP	protein_coding	No		No
ENSBTAG00000008571	1	CUX2	protein_coding	Yes	CUT	No
ENSBTAG00000048966	1	FBXO46	protein_coding	No		No
ENSBTAG00000004571	1	PRPF4	protein_coding	No		No
ENSBTAG00000018116	1	MTFP1	protein_coding	No		No
ENSBTAG00000021991	1	TMEFF1	protein_coding	No		No
ENSBTAG00000054974	1	GRM8	protein_coding	No		No
ENSBTAG00000008487	1	VPS37D	protein_coding	No		No
ENSBTAG00000005064	1	WARS2	protein_coding	No		No
ENSBTAG00000000251	1	ALAD	protein_coding	No		No
ENSBTAG00000020037	1	CYB5RL	protein_coding	No		No
ENSBTAG00000027630	1	CISD2	protein_coding	No		No
ENSBTAG00000012596	1	POP1	protein_coding	No		No
ENSBTAG00000011662	1	SOX18	protein_coding	Yes	HMG	No
ENSBTAG00000003365	1	SMG8	protein_coding	No		No
ENSBTAG00000004046	1	DTX4	protein_coding	No		Yes
ENSBTAG00000044080	1	CPA6	protein_coding	No		No
ENSBTAG00000002256	1	YEATS4	protein_coding	Yes	Others	No
ENSBTAG00000011683	1	NUMB	protein_coding	No		No
ENSBTAG00000012938	1	JARID2	protein_coding	Yes	ARID	No
ENSBTAG00000013645	1	RFFL	protein_coding	No		No
ENSBTAG00000034349	1	IFI44	protein_coding	No		No
ENSBTAG00000053353	1	ENSBTAG00000053353	lncRNA	No		No
ENSBTAG00000021695	1	GLYCTK	protein_coding	No		No
ENSBTAG00000053433	1	ENSBTAG00000053433	protein_coding	No		No
ENSBTAG00000001139	1	ACHE	protein_coding	No		No
ENSBTAG00000000052	1	PKNOX2	protein_coding	Yes	Homeobox	No
ENSBTAG00000010229	1	LAMA2	protein_coding	No		No
ENSBTAG00000013848	1	ADGRD1	protein_coding	No		No
ENSBTAG00000017125	1	PABPC4	protein_coding	No		No
ENSBTAG00000008098	1	DCLK2	protein_coding	No		No
ENSBTAG00000009327	1	SEPTIN14	protein_coding	No		Yes
ENSBTAG00000001899	1	KCNH7	protein_coding	No		No
ENSBTAG00000004781	1	POLR3B	protein_coding	No		No
ENSBTAG00000050454	1	ENSBTAG00000050454	protein_coding	No		No
ENSBTAG00000013879	1	DGKH	protein_coding	No		No
ENSBTAG00000051395	1	ENSBTAG00000051395	protein_coding	No		No
ENSBTAG00000002900	1	ENSBTAG00000002900	protein_coding	No		No
ENSBTAG00000021118	1	CYP26A1	protein_coding	No		No
ENSBTAG00000001823	1	STC2	protein_coding	No		No
ENSBTAG00000002363	1	SESN2	protein_coding	No		No
ENSBTAG00000006326	1	ALDH1L2	protein_coding	No		No
ENSBTAG00000017007	1	TRIB3	protein_coding	No		No
ENSBTAG00000054072	1	ADM2	protein_coding	No		No
ENSBTAG00000018421	1	WWP2	protein_coding	No		No
ENSBTAG00000000786	1	NQO2	protein_coding	No		No
ENSBTAG00000002938	1	CPED1	protein_coding	No		No
ENSBTAG00000048033	1	SMIM15	protein_coding	No		No
ENSBTAG00000002305	1	PCSK4	protein_coding	No		Yes
ENSBTAG00000023375	1	METTL6	protein_coding	No		No
ENSBTAG00000018214	1	SHISA2	protein_coding	No		No
ENSBTAG00000008650	1	CAMK1D	protein_coding	No		No
ENSBTAG00000002283	1	FZD7	protein_coding	No		No
ENSBTAG00000006103	1	XRCC6	protein_coding	No		No
ENSBTAG00000054236	1	ENSBTAG00000054236	lncRNA	No		No
ENSBTAG00000030960	1	DNAJC25	protein_coding	No		No
ENSBTAG00000001405	1	GLCE	protein_coding	No		No
ENSBTAG00000003798	1	AMFR	protein_coding	No		No
ENSBTAG00000011866	1	PCBD1	protein_coding	No		No
ENSBTAG00000011909	1	ACVR1	protein_coding	No		No
ENSBTAG00000018837	1	SLC39A11	protein_coding	No		No
ENSBTAG00000019832	1	TGFBR2	protein_coding	No		No
ENSBTAG00000020399	1	RNF139	protein_coding	No		No
ENSBTAG00000020539	1	CHPF	protein_coding	No		No
ENSBTAG00000025099	1	RNF145	protein_coding	No		No
ENSBTAG00000035323	1	TMX4	protein_coding	No		No
ENSBTAG00000013607	1	WDR1	protein_coding	No		No
ENSBTAG00000014225	1	SLC5A9	protein_coding	No		No
ENSBTAG00000014823	1	TXNDC11	protein_coding	No		No
ENSBTAG00000030587	1	LASP1	protein_coding	No		No
ENSBTAG00000017597	1	ESCO1	protein_coding	No		No
ENSBTAG00000009656	1	ENSBTAG00000009656	protein_coding	No		No
ENSBTAG00000003527	1	CCDC62	protein_coding	No		No
ENSBTAG00000007058	1	ATG2A	protein_coding	No		No
ENSBTAG00000012605	1	GPR157	protein_coding	No		No
ENSBTAG00000012351	1	ARNT2	protein_coding	No		No
ENSBTAG00000013556	1	UNC13D	protein_coding	No		No
ENSBTAG00000018318	1	DNAJB5	protein_coding	No		No
ENSBTAG00000004194	1	RALGDS	protein_coding	No		No
ENSBTAG00000015052	1	PROX2	protein_coding	Yes	HPD	No
ENSBTAG00000050802	1	ENSBTAG00000050802	lncRNA	No		No
ENSBTAG00000013167	1	SIGLEC1	protein_coding	No		No
ENSBTAG00000021661	1	APAF1	protein_coding	No		No
ENSBTAG00000001219	1	ENSBTAG00000001219	protein_coding	No		No
ENSBTAG00000003165	1	ADAMTS9	protein_coding	No		No
ENSBTAG00000006393	1	FECH	protein_coding	No		No
ENSBTAG00000018805	1	ASB13	protein_coding	No		No
ENSBTAG00000016528	1	NOC2L	protein_coding	No		No
ENSBTAG00000051361	1	ENSBTAG00000051361	protein_coding	No		No
ENSBTAG00000033580	1	ENSBTAG00000033580	pseudogene	No		No
ENSBTAG00000051550	1	TLX2	protein_coding	No		No
ENSBTAG00000046180	1	ENSBTAG00000046180	protein_coding	No		No
ENSBTAG00000050807	1	ENSBTAG00000050807	lncRNA	No		No
ENSBTAG00000003421	1	RNF40	protein_coding	No		No
ENSBTAG00000005471	1	RHCG	protein_coding	No		No
ENSBTAG00000012461	1	PRSS16	protein_coding	No		No
ENSBTAG00000003581	1	SETD7	protein_coding	No		No
ENSBTAG00000008732	1	ZC3H12C	protein_coding	No		No
ENSBTAG00000016799	1	ERN1	protein_coding	No		No
ENSBTAG00000049817	1	ENSBTAG00000049817	protein_coding	No		No
ENSBTAG00000005527	1	GIPR	protein_coding	No		No
ENSBTAG00000019895	1	PIBF1	protein_coding	No		No
ENSBTAG00000050658	1	ENSBTAG00000050658	lncRNA	No		No
ENSBTAG00000055063	1	ENSBTAG00000055063	lncRNA	No		No
ENSBTAG00000007595	1	BROX	protein_coding	No		No
ENSBTAG00000011767	1	PALS1	protein_coding	No		No
ENSBTAG00000016932	1	SENP7	protein_coding	No		No
ENSBTAG00000017184	1	ZBTB33	protein_coding	Yes	ZBTB	No
ENSBTAG00000031387	1	FZR1	protein_coding	No		No
ENSBTAG00000055062	1	SMAD5	protein_coding	No		No
ENSBTAG00000044023	1	CDK6	protein_coding	No		No
ENSBTAG00000004191	1	JMJD4	protein_coding	No		No
ENSBTAG00000049722	1	TSACC	protein_coding	No		No
ENSBTAG00000043394	1	ENSBTAG00000043394	snoRNA	No		No
ENSBTAG00000003244	1	CFAP92	protein_coding	No		No
ENSBTAG00000013469	1	SRCIN1	protein_coding	No		No
ENSBTAG00000013888	1	FOXA1	protein_coding	Yes	Fork_head	No
ENSBTAG00000016523	1	DNAH10	protein_coding	No		No
ENSBTAG00000019919	1	ENSBTAG00000019919	protein_coding	No		No
ENSBTAG00000020644	1	GPC4	protein_coding	No		No
ENSBTAG00000020975	1	SYNGAP1	protein_coding	No		No
ENSBTAG00000038234	1	BHMT2	protein_coding	No		No
ENSBTAG00000019059	1	ATG16L2	protein_coding	No		No
ENSBTAG00000013638	1	IQCH	protein_coding	No		No
ENSBTAG00000026320	1	VPS28	protein_coding	No		No
ENSBTAG00000003064	1	PAXBP1	protein_coding	Yes	GCFC	No
ENSBTAG00000015273	1	CAND2	protein_coding	No		No
ENSBTAG00000027991	1	ANAPC1	protein_coding	No		No
ENSBTAG00000017296	1	POLN	protein_coding	No		No
ENSBTAG00000006548	1	MCCC1	protein_coding	No		No
ENSBTAG00000021938	1	ARHGAP44	protein_coding	No		No
ENSBTAG00000045840	1	bta-mir-2886	miRNA	No		No
ENSBTAG00000048960	1	MZT1	protein_coding	No		No
ENSBTAG00000020837	1	ARHGEF16	protein_coding	No		No
ENSBTAG00000012121	1	NOXA1	protein_coding	No		No
ENSBTAG00000014769	1	GMEB2	protein_coding	Yes	SAND	No
ENSBTAG00000019399	1	CNKSR1	protein_coding	No		No
ENSBTAG00000024115	1	FOXO6	protein_coding	Yes	Fork_head	No
ENSBTAG00000002123	1	MYO3A	protein_coding	No		Yes
ENSBTAG00000000497	1	AKR1A1	protein_coding	No		No
ENSBTAG00000000991	1	MRPL32	protein_coding	No		No
ENSBTAG00000018598	1	HSPB6	protein_coding	No		No
ENSBTAG00000021537	1	RWDD3	protein_coding	No		No
ENSBTAG00000021677	1	TRIM37	protein_coding	No		No
ENSBTAG00000046989	1	MANEAL	protein_coding	No		No
ENSBTAG00000003069	1	MAN1C1	protein_coding	No		No
ENSBTAG00000005077	1	CXCL12	protein_coding	No		No
ENSBTAG00000016334	1	SATB2	protein_coding	Yes	CUT	No
ENSBTAG00000037832	1	ASPHD2	protein_coding	No		No
ENSBTAG00000054451	1	ENSBTAG00000054451	lncRNA	No		No
ENSBTAG00000008372	1	PEX11B	protein_coding	No		No
ENSBTAG00000043953	1	SPIB	protein_coding	Yes	ETS	No
ENSBTAG00000003457	1	ATF5	protein_coding	Yes	TF_bZIP	No
ENSBTAG00000010152	1	MID1	protein_coding	No		No
ENSBTAG00000007540	1	GLUD1	protein_coding	No		No
ENSBTAG00000021566	1	PAX2	protein_coding	Yes	PAX	No
ENSBTAG00000006200	1	SLC25A17	protein_coding	No		No
ENSBTAG00000010875	1	MSX1	protein_coding	Yes	Homeobox	No
ENSBTAG00000043974	1	ENSBTAG00000043974	protein_coding	Yes	zf-C2H2	No
ENSBTAG00000047828	1	SHLD3	protein_coding	No		No
ENSBTAG00000049604	1	ENSBTAG00000049604	protein_coding	No		No
ENSBTAG00000037844	1	CDH18	protein_coding	No		No
ENSBTAG00000001078	1	SRL	protein_coding	No		No
ENSBTAG00000044066	1	ENSBTAG00000044066	protein_coding	No		No
ENSBTAG00000008223	1	NLRC4	protein_coding	No		No
ENSBTAG00000005715	1	FUOM	protein_coding	No		No
ENSBTAG00000004188	1	SNAP47	protein_coding	No		No
ENSBTAG00000006013	1	NT5DC3	protein_coding	No		No
ENSBTAG00000048537	1	ENSBTAG00000048537	protein_coding	No		No
ENSBTAG00000005133	1	ANKS6	protein_coding	No		No
ENSBTAG00000051378	1	ENSBTAG00000051378	protein_coding	No		No
ENSBTAG00000013160	1	GFRA4	protein_coding	No		No
[truncated: 504 more rows]

## Sheet: #SNPsperChr
Chr	#SNPs
1	353
2	330
3	406
4	213
5	316
6	239
7	355
8	232
9	175
10	303
11	415
12	153
13	272
14	186
15	248
16	233
17	262
18	496
19	507
20	98
21	213
22	256
23	232
24	124
25	457
26	139
27	162
28	130
29	176

## Sheet: #TF family
TF Family	Count
zf-C2H2	73
bHLH	10
ZBTB	10
THR-like	4
Homeobox	15
SAND	2
Others	15
ETS	5
TF_bZIP	6
IRF	2
ESR-like	2
Fork_head	9
LRRFIP	1
GCNF-like	1
RHD	2
DM	1
HSF	1
HMG	5
CP2	1
CSL	1
zf-GATA	2
STAT	2
MYB	2
AP-2	1
zf-BED	1
CBF	1
E2F	1
GTF2I	1
CUT	2
ARID	2
HPD	1
GCFC	1
PAX	1
zf-NF-X1	1
zf-C2HC	1
THAP	1
zf-MIZ	1
SF-like	1
SRF	1
CTF/NFI	1
AF-4	1
P53	1
