# Supplementary material for: Mapping Expression Quantitative Trait Loci Targeting Candidate Genes for Pregnancy in Beef Cows
Source: Biomolecules. 2024 Jan 26;14(2):150. doi: 10.3390/biom14020150 (PMC10886872; doi:10.3390/biom14020150)
Supplement: Supplementary file 1 [file biomolecules-14-00150-s001.zip › Supplementary_TableS5.xlsx]

## Sheet: Sheet1
Supplementary Table S5: Genes from bovine uterine luminal epithelium cells regulated by both cis and trans eQTLs
Ensembl Gene ID	Gene Symbol	Gene Biotype
ENSBTAG00000005203	C1H3orf33	protein_coding
ENSBTAG00000018538	CEP70	protein_coding
ENSBTAG00000031277	FOXL2	protein_coding
ENSBTAG00000023393	AIRE	protein_coding
ENSBTAG00000051007	ENSBTAG00000051007	lncRNA
ENSBTAG00000001464	GPR156	protein_coding
ENSBTAG00000014874	FYTTD1	protein_coding
ENSBTAG00000006813	ENSBTAG00000006813	processed_pseudogene
ENSBTAG00000017115	TMEM41A	protein_coding
ENSBTAG00000010394	MCF2L2	protein_coding
ENSBTAG00000010485	MFN1	protein_coding
ENSBTAG00000046862	MARCKSL1	protein_coding
ENSBTAG00000019399	CNKSR1	protein_coding
ENSBTAG00000049812	ENSBTAG00000049812	protein_coding
ENSBTAG00000052516	CDA	protein_coding
ENSBTAG00000055116	ENSBTAG00000055116	protein_coding
ENSBTAG00000026758	ENSBTAG00000026758	protein_coding
ENSBTAG00000009831	OCA2	protein_coding
ENSBTAG00000047365	ENSBTAG00000047365	protein_coding
ENSBTAG00000049919	TFPI	protein_coding
ENSBTAG00000040367	ENSBTAG00000040367	protein_coding
ENSBTAG00000015066	LANCL1	protein_coding
ENSBTAG00000052979	TMEM69	protein_coding
ENSBTAG00000006125	PLK3	protein_coding
ENSBTAG00000016899	ELOVL1	protein_coding
ENSBTAG00000013832	TRIT1	protein_coding
ENSBTAG00000024115	FOXO6	protein_coding
ENSBTAG00000014596	EFHD1	protein_coding
ENSBTAG00000017434	MROH2A	protein_coding
ENSBTAG00000005797	AGXT	protein_coding
ENSBTAG00000054385	ENSBTAG00000054385	lncRNA
ENSBTAG00000033423	EFNA3	protein_coding
ENSBTAG00000037565	ENSBTAG00000037565	protein_coding
ENSBTAG00000032057	ENSBTAG00000032057	protein_coding
ENSBTAG00000006081	PPM1J	protein_coding
ENSBTAG00000019026	EXTL2	protein_coding
ENSBTAG00000024272	ENSBTAG00000024272	protein_coding
ENSBTAG00000038625	ENSBTAG00000038625	protein_coding
ENSBTAG00000038938	GBP2	protein_coding
ENSBTAG00000000505	KYAT3	protein_coding
ENSBTAG00000000305	LMO4	protein_coding
ENSBTAG00000009215	NR1I3	protein_coding
ENSBTAG00000054533	GNG12	protein_coding
ENSBTAG00000040512	PCP4L1	protein_coding
ENSBTAG00000020037	CYB5RL	protein_coding
ENSBTAG00000040313	PARS2	protein_coding
ENSBTAG00000014289	ZFYVE9	protein_coding
ENSBTAG00000051070	ENSBTAG00000051070	lncRNA
ENSBTAG00000014250	ZC3HAV1L	protein_coding
ENSBTAG00000015844	TFPI2	protein_coding
ENSBTAG00000014768	ZNF786	protein_coding
ENSBTAG00000049343	ENSBTAG00000049343	protein_coding
ENSBTAG00000016766	TMEM176B	protein_coding
ENSBTAG00000034645	PON3	protein_coding
ENSBTAG00000004958	PTPRN2	protein_coding
ENSBTAG00000003751	MACC1	protein_coding
ENSBTAG00000004575	FAM126A	protein_coding
ENSBTAG00000033449	ENSBTAG00000033449	protein_coding
ENSBTAG00000021313	RUNDC3B	protein_coding
ENSBTAG00000005102	PHTF2	protein_coding
ENSBTAG00000006732	NRCAM	protein_coding
ENSBTAG00000003449	KCP	protein_coding
ENSBTAG00000050548	ENSBTAG00000050548	lncRNA
ENSBTAG00000023192	ENSBTAG00000023192	protein_coding
ENSBTAG00000013640	KLRG1	protein_coding
ENSBTAG00000051330	WC-7	protein_coding
ENSBTAG00000016204	C1RL	protein_coding
ENSBTAG00000007556	DYRK4	protein_coding
ENSBTAG00000016649	CCND2	protein_coding
ENSBTAG00000010573	FAM227A	protein_coding
ENSBTAG00000051118	NOL12	protein_coding
ENSBTAG00000047942	DESI1	protein_coding
ENSBTAG00000026501	MGC127055	protein_coding
ENSBTAG00000054859	ENSBTAG00000054859	protein_coding
ENSBTAG00000049837	ENSBTAG00000049837	lncRNA
ENSBTAG00000018524	AMHR2	protein_coding
ENSBTAG00000025005	METTL7A	protein_coding
ENSBTAG00000017950	SLC4A8	protein_coding
ENSBTAG00000016398	DNAJC22	protein_coding
ENSBTAG00000016496	ZNF641	protein_coding
ENSBTAG00000020459	TIMELESS	protein_coding
ENSBTAG00000004145	ANO4	protein_coding
ENSBTAG00000053105	TMEM263	protein_coding
ENSBTAG00000048740	ENSBTAG00000048740	protein_coding
ENSBTAG00000037799	ENSBTAG00000037799	protein_coding
ENSBTAG00000012192	ENSBTAG00000012192	protein_coding
ENSBTAG00000011399	YARS2	protein_coding
ENSBTAG00000013825	BCAT1	protein_coding
ENSBTAG00000015562	PLBD1	protein_coding
ENSBTAG00000002455	KLHL8	protein_coding
ENSBTAG00000011354	NUDT9	protein_coding
ENSBTAG00000003651	OTOP1	protein_coding
ENSBTAG00000039197	SLC2A9	protein_coding
ENSBTAG00000004893	ACOX3	protein_coding
ENSBTAG00000017296	POLN	protein_coding
ENSBTAG00000055098	ENSBTAG00000055098	lncRNA
ENSBTAG00000051207	ENSBTAG00000051207	lncRNA
ENSBTAG00000012995	MCUB	protein_coding
ENSBTAG00000005668	SLC39A8	protein_coding
ENSBTAG00000027630	CISD2	protein_coding
ENSBTAG00000019761	MANBA	protein_coding
ENSBTAG00000007816	ENSBTAG00000007816	processed_pseudogene
ENSBTAG00000005745	HPSE	protein_coding
ENSBTAG00000009849	PLAC8A	protein_coding
ENSBTAG00000026909	ENSBTAG00000026909	protein_coding
ENSBTAG00000016936	MISP3	protein_coding
ENSBTAG00000009738	MGAT4B	protein_coding
ENSBTAG00000015611	TBC1D9B	protein_coding
ENSBTAG00000019868	RUFY1	protein_coding
ENSBTAG00000046837	ZNF358	protein_coding
ENSBTAG00000003434	CERS4	protein_coding
ENSBTAG00000010968	TMED1	protein_coding
ENSBTAG00000008197	EPOR	protein_coding
ENSBTAG00000046266	TNFSF9	protein_coding
ENSBTAG00000001793	HSD11B1L	protein_coding
ENSBTAG00000000414	FUT6	protein_coding
ENSBTAG00000018375	ATCAY	protein_coding
ENSBTAG00000051828	ENSBTAG00000051828	pseudogene
ENSBTAG00000006005	MPND	protein_coding
ENSBTAG00000013251	HDGFL2	protein_coding
ENSBTAG00000017123	ZNF354B	protein_coding
ENSBTAG00000053097	ENSBTAG00000053097	protein_coding
ENSBTAG00000047560	C2CD4C	protein_coding
ENSBTAG00000030839	PWWP3A	protein_coding
ENSBTAG00000006116	SUGP1	protein_coding
ENSBTAG00000008881	PURA	protein_coding
ENSBTAG00000008021	ENSBTAG00000008021	protein_coding
ENSBTAG00000005326	CSNK1A1	protein_coding
ENSBTAG00000015419	ARHGEF37	protein_coding
ENSBTAG00000050733	ATP6AP1L	protein_coding
ENSBTAG00000034626	FBXO16	protein_coding
ENSBTAG00000000250	HDHD3	protein_coding
ENSBTAG00000025782	TNFSF8	protein_coding
ENSBTAG00000003366	DDX58	protein_coding
ENSBTAG00000033543	RRAGA	protein_coding
ENSBTAG00000055183	HRCT1	protein_coding
ENSBTAG00000011434	NPR2	protein_coding
ENSBTAG00000005133	ANKS6	protein_coding
ENSBTAG00000038064	ENSBTAG00000038064	protein_coding
ENSBTAG00000046803	GAS1	protein_coding
ENSBTAG00000020844	PGAP4	protein_coding
ENSBTAG00000025760	ENSBTAG00000025760	protein_coding
ENSBTAG00000014534	EEF1A1	protein_coding
ENSBTAG00000019600	OOEP	protein_coding
ENSBTAG00000038931	TSTD3	protein_coding
ENSBTAG00000038112	ENSBTAG00000038112	protein_coding
ENSBTAG00000047902	ULBP21	protein_coding
ENSBTAG00000004099	CCDC170	protein_coding
ENSBTAG00000025853	HOMER1	protein_coding
ENSBTAG00000040368	AAGAB	protein_coding
ENSBTAG00000025814	TMEM202	protein_coding
ENSBTAG00000005753	PARP6	protein_coding
ENSBTAG00000006884	PABPN1	protein_coding
ENSBTAG00000009703	MYH7	protein_coding
ENSBTAG00000002710	TSSK4	protein_coding
ENSBTAG00000037452	ENSBTAG00000037452	protein_coding
ENSBTAG00000006792	EHD4	protein_coding
ENSBTAG00000033891	MGAT2	protein_coding
ENSBTAG00000005479	LIPC	protein_coding
ENSBTAG00000012740	PIGB	protein_coding
ENSBTAG00000003090	LRRC9	protein_coding
ENSBTAG00000003474	RAB15	protein_coding
ENSBTAG00000052845	ZBED3	protein_coding
ENSBTAG00000014189	RGS6	protein_coding
ENSBTAG00000021957	LTBP2	protein_coding
ENSBTAG00000015052	PROX2	protein_coding
ENSBTAG00000002706	GSTZ1	protein_coding
ENSBTAG00000012106	ADCK1	protein_coding
ENSBTAG00000019513	C11H9orf50	protein_coding
ENSBTAG00000002837	TOR1B	protein_coding
ENSBTAG00000002319	HMCN2	protein_coding
ENSBTAG00000004091	GTF3C4	protein_coding
ENSBTAG00000050776	ENSBTAG00000050776	lncRNA
ENSBTAG00000052898	ENSBTAG00000052898	lncRNA
ENSBTAG00000016148	ENSBTAG00000016148	lncRNA
ENSBTAG00000053827	ENSBTAG00000053827	protein_coding
ENSBTAG00000034995	ITPRIPL1	protein_coding
ENSBTAG00000048358	ENSBTAG00000048358	protein_coding
ENSBTAG00000013734	ATP6V1E2	protein_coding
ENSBTAG00000015481	MTIF2	protein_coding
ENSBTAG00000012394	CCDC85A	protein_coding
ENSBTAG00000047637	ENSBTAG00000047637	protein_coding
ENSBTAG00000047029	ENSBTAG00000047029	protein_coding
ENSBTAG00000031347	SPDYA	protein_coding
ENSBTAG00000015490	HS1BP3	protein_coding
ENSBTAG00000019018	ENSBTAG00000019018	protein_coding
ENSBTAG00000039223	WDR38	protein_coding
ENSBTAG00000014150	BBLN	protein_coding
ENSBTAG00000018410	EBPL	protein_coding
ENSBTAG00000016635	COG6	protein_coding
ENSBTAG00000003922	MPHOSPH8	protein_coding
ENSBTAG00000051519	ENSBTAG00000051519	protein_coding
ENSBTAG00000032234	STK24	protein_coding
ENSBTAG00000050526	ENSBTAG00000050526	lncRNA
ENSBTAG00000013339	NEBL	protein_coding
ENSBTAG00000003937	ENSBTAG00000003937	protein_coding
ENSBTAG00000007703	NMT2	protein_coding
ENSBTAG00000053140	ENSBTAG00000053140	lncRNA
ENSBTAG00000018295	SEC23B	protein_coding
ENSBTAG00000020465	FERMT1	protein_coding
ENSBTAG00000018732	HSPA12B	protein_coding
ENSBTAG00000027397	PPP1R3D	protein_coding
ENSBTAG00000034077	ASIP	protein_coding
ENSBTAG00000000309	PTPRT	protein_coding
ENSBTAG00000021033	SGK2	protein_coding
ENSBTAG00000051666	WFDC15B	protein_coding
ENSBTAG00000007835	GPT	protein_coding
ENSBTAG00000020751	HSF1	protein_coding
ENSBTAG00000045791	ZNF623	protein_coding
ENSBTAG00000020407	MTSS1	protein_coding
ENSBTAG00000054774	ENSBTAG00000054774	processed_pseudogene
ENSBTAG00000011572	TSPYL5	protein_coding
ENSBTAG00000034193	BCO2	protein_coding
ENSBTAG00000002650	ZPR1	protein_coding
ENSBTAG00000050060	NCR3LG1	protein_coding
ENSBTAG00000032079	SYT9	protein_coding
ENSBTAG00000052878	ENSBTAG00000052878	protein_coding
ENSBTAG00000027525	ENSBTAG00000027525	protein_coding
ENSBTAG00000015655	APBB1	protein_coding
ENSBTAG00000027642	C15H11orf42	protein_coding
ENSBTAG00000038532	FOLR3	protein_coding
ENSBTAG00000015087	KLHL35	protein_coding
ENSBTAG00000020980	CAT	protein_coding
ENSBTAG00000021029	PRR5L	protein_coding
ENSBTAG00000000317	MAPK8IP1	protein_coding
ENSBTAG00000027477	B3GAT1	protein_coding
ENSBTAG00000015885	PPFIA4	protein_coding
ENSBTAG00000010177	GOLT1A	protein_coding
ENSBTAG00000002361	TMCC2	protein_coding
ENSBTAG00000015197	KLHDC8A	protein_coding
ENSBTAG00000014319	DNM3	protein_coding
ENSBTAG00000051897	NMNAT1	protein_coding
ENSBTAG00000008350	KLHL21	protein_coding
ENSBTAG00000014707	ISG15	protein_coding
ENSBTAG00000023784	TMEM88B	protein_coding
ENSBTAG00000024492	ENSBTAG00000024492	protein_coding
ENSBTAG00000014705	HES4	protein_coding
ENSBTAG00000046172	ENSBTAG00000046172	protein_coding
ENSBTAG00000000795	NMNAT2	protein_coding
ENSBTAG00000049987	ENSBTAG00000049987	protein_coding
ENSBTAG00000051785	bta-mir-29b-2	miRNA
ENSBTAG00000043976	RNFT2	protein_coding
ENSBTAG00000008743	ALDH2	protein_coding
ENSBTAG00000017886	CABP7	protein_coding
ENSBTAG00000017750	RHBDD3	protein_coding
ENSBTAG00000017890	ZMAT5	protein_coding
ENSBTAG00000054291	ENSBTAG00000054291	lncRNA
ENSBTAG00000017404	SEC14L2	protein_coding
ENSBTAG00000000170	GSTT4	protein_coding
ENSBTAG00000053662	ENSBTAG00000053662	protein_coding
ENSBTAG00000048030	ENSBTAG00000048030	protein_coding
ENSBTAG00000006730	SUSD2	protein_coding
ENSBTAG00000021121	PPIL2	protein_coding
ENSBTAG00000036113	RSPH14	protein_coding
ENSBTAG00000038132	AIFM3	protein_coding
ENSBTAG00000045955	TSSK1B	protein_coding
ENSBTAG00000010867	LONP2	protein_coding
ENSBTAG00000034185	ENSBTAG00000034185	protein_coding
ENSBTAG00000016103	CBFB	protein_coding
ENSBTAG00000046708	PDP2	protein_coding
ENSBTAG00000004368	NFATC3	protein_coding
ENSBTAG00000020632	NQO1	protein_coding
ENSBTAG00000032018	ZNF19	protein_coding
ENSBTAG00000013266	PMFBP1	protein_coding
ENSBTAG00000023614	NUDT19	protein_coding
ENSBTAG00000002764	IGFLR1	protein_coding
ENSBTAG00000002370	ZNF792	protein_coding
ENSBTAG00000038050	ZNF420	protein_coding
ENSBTAG00000008902	ZNF345	protein_coding
ENSBTAG00000018598	HSPB6	protein_coding
ENSBTAG00000023464	ENSBTAG00000023464	protein_coding
ENSBTAG00000023611	ZBTB32	protein_coding
ENSBTAG00000052394	ENSBTAG00000052394	protein_coding
ENSBTAG00000003871	CYP2B6	protein_coding
ENSBTAG00000049726	SRRM5	protein_coding
ENSBTAG00000002070	KLC3	protein_coding
ENSBTAG00000038322	ENSBTAG00000038322	protein_coding
ENSBTAG00000044132	NTN5	protein_coding
ENSBTAG00000030705	DACT3	protein_coding
ENSBTAG00000002853	HRC	protein_coding
ENSBTAG00000008614	KASH5	protein_coding
ENSBTAG00000023374	FUT1	protein_coding
ENSBTAG00000049114	ENSBTAG00000049114	protein_coding
ENSBTAG00000050420	ENSBTAG00000050420	protein_coding
ENSBTAG00000038487	ZNF613	protein_coding
ENSBTAG00000033523	ENSBTAG00000033523	protein_coding
ENSBTAG00000011844	ENSBTAG00000011844	protein_coding
ENSBTAG00000049640	ENSBTAG00000049640	lncRNA
ENSBTAG00000052265	ENSBTAG00000052265	protein_coding
ENSBTAG00000051367	ENSBTAG00000051367	protein_coding
ENSBTAG00000054088	ENSBTAG00000054088	lncRNA
ENSBTAG00000021433	ENSBTAG00000021433	protein_coding
ENSBTAG00000050562	ENSBTAG00000050562	protein_coding
ENSBTAG00000036224	MGC157082	protein_coding
ENSBTAG00000021157	PPP6R1	protein_coding
ENSBTAG00000014328	MGC138914	protein_coding
ENSBTAG00000045854	ENSBTAG00000045854	protein_coding
ENSBTAG00000045951	ENSBTAG00000045951	protein_coding
ENSBTAG00000049178	ENSBTAG00000049178	protein_coding
ENSBTAG00000054544	SMIM17	protein_coding
ENSBTAG00000002904	ZNF787	protein_coding
ENSBTAG00000009460	ZNF550	protein_coding
ENSBTAG00000046111	ZNF444	protein_coding
ENSBTAG00000015866	ENSBTAG00000015866	protein_coding
ENSBTAG00000003462	ZNF135	protein_coding
ENSBTAG00000003447	ENSBTAG00000003447	protein_coding
ENSBTAG00000037981	ENSBTAG00000037981	protein_coding
ENSBTAG00000054074	ENSBTAG00000054074	protein_coding
ENSBTAG00000010311	MRM1	protein_coding
ENSBTAG00000017969	CA4	protein_coding
ENSBTAG00000008109	TMEM97	protein_coding
ENSBTAG00000045500	SGSM2	protein_coding
ENSBTAG00000010513	GPS2	protein_coding
ENSBTAG00000032083	DHX33	protein_coding
ENSBTAG00000020253	SPEM1	protein_coding
ENSBTAG00000051950	ENSBTAG00000051950	lncRNA
ENSBTAG00000012475	ALOX12B	protein_coding
ENSBTAG00000021938	ARHGAP44	protein_coding
ENSBTAG00000004635	LLGL1	protein_coding
ENSBTAG00000004155	SPATA20	protein_coding
ENSBTAG00000021427	HOXB3	protein_coding
ENSBTAG00000050006	HOXB6	protein_coding
ENSBTAG00000054162	HOXB8	protein_coding
ENSBTAG00000009332	TTLL6	protein_coding
ENSBTAG00000030591	CWC25	protein_coding
ENSBTAG00000030587	LASP1	protein_coding
ENSBTAG00000007958	TNS4	protein_coding
ENSBTAG00000030523	ZPBP2	protein_coding
ENSBTAG00000047262	KRT42	protein_coding
ENSBTAG00000050549	KLHL11	protein_coding
ENSBTAG00000011759	C1QL1	protein_coding
ENSBTAG00000055302	ENSBTAG00000055302	protein_coding
ENSBTAG00000018175	HEXD	protein_coding
ENSBTAG00000021505	USP36	protein_coding
ENSBTAG00000053829	ENSBTAG00000053829	protein_coding
ENSBTAG00000007125	AFMID	protein_coding
ENSBTAG00000026645	ENSBTAG00000026645	protein_coding
ENSBTAG00000007916	FOXJ1	protein_coding
ENSBTAG00000011007	TTYH2	protein_coding
ENSBTAG00000024901	ENSBTAG00000024901	protein_coding
ENSBTAG00000050727	ENSBTAG00000050727	lncRNA
ENSBTAG00000014374	CARD6	protein_coding
ENSBTAG00000051832	ENSBTAG00000051832	lncRNA
ENSBTAG00000053495	ENSBTAG00000053495	lncRNA
ENSBTAG00000016002	FAM169A	protein_coding
ENSBTAG00000027075	ENSBTAG00000027075	protein_coding
ENSBTAG00000053832	ENSBTAG00000053832	protein_coding
ENSBTAG00000054230	ENSBTAG00000054230	protein_coding
ENSBTAG00000001308	ENSBTAG00000001308	protein_coding
ENSBTAG00000045929	ENSBTAG00000045929	protein_coding
ENSBTAG00000052215	MESP1	protein_coding
ENSBTAG00000006140	PEX11A	protein_coding
ENSBTAG00000018639	UNC45A	protein_coding
ENSBTAG00000013060	IQGAP1	protein_coding
ENSBTAG00000015909	PDE8A	protein_coding
ENSBTAG00000017715	HOMER2	protein_coding
ENSBTAG00000018004	SH3GL3	protein_coding
ENSBTAG00000009855	FAN1	protein_coding
ENSBTAG00000014422	MTMR10	protein_coding
ENSBTAG00000006675	PCSK6	protein_coding
ENSBTAG00000013423	GLRX5	protein_coding
ENSBTAG00000044659	SCARNA13	scaRNA
ENSBTAG00000009293	EVL	protein_coding
ENSBTAG00000054196	ENSBTAG00000054196	lncRNA
ENSBTAG00000052626	ENSBTAG00000052626	protein_coding
ENSBTAG00000007966	TTLL3	protein_coding
ENSBTAG00000048558	ENSBTAG00000048558	lncRNA
ENSBTAG00000050789	ENSBTAG00000050789	pseudogene
ENSBTAG00000020973	RFT1	protein_coding
ENSBTAG00000021695	GLYCTK	protein_coding
ENSBTAG00000005728	CDHR4	protein_coding
ENSBTAG00000012335	UBA7	protein_coding
ENSBTAG00000038084	NAA80	protein_coding
ENSBTAG00000031355	ENSBTAG00000031355	protein_coding
ENSBTAG00000030941	ENSBTAG00000030941	protein_coding
ENSBTAG00000052462	ENSBTAG00000052462	lncRNA
ENSBTAG00000004834	CNOT10	protein_coding
ENSBTAG00000005974	APOBEC2	protein_coding
ENSBTAG00000021516	GSTA1	protein_coding
ENSBTAG00000032642	GSTA3	protein_coding
ENSBTAG00000009656	ENSBTAG00000009656	protein_coding
ENSBTAG00000010166	MIC2	protein_coding
ENSBTAG00000000582	LY6G6E	protein_coding
ENSBTAG00000025410	EGFL8	protein_coding
ENSBTAG00000005146	ENSBTAG00000005146	protein_coding
ENSBTAG00000031913	ENSBTAG00000031913	protein_coding
ENSBTAG00000001476	ENSBTAG00000001476	protein_coding
ENSBTAG00000002069	BOLA	protein_coding
ENSBTAG00000053433	ENSBTAG00000053433	protein_coding
ENSBTAG00000007643	TRIM39	protein_coding
ENSBTAG00000035744	TRIM26	protein_coding
ENSBTAG00000006960	DHX16	protein_coding
ENSBTAG00000020116	JSP.1	protein_coding
ENSBTAG00000001477	ENSBTAG00000001477	pseudogene
ENSBTAG00000031825	ENSBTAG00000031825	protein_coding
ENSBTAG00000037988	ZSCAN31	protein_coding
ENSBTAG00000038430	ENSBTAG00000038430	protein_coding
ENSBTAG00000008096	EDN1	protein_coding
ENSBTAG00000015178	ECI2	protein_coding
ENSBTAG00000006379	BPHL	protein_coding
ENSBTAG00000000786	NQO2	protein_coding
ENSBTAG00000020927	HSD17B8	protein_coding
ENSBTAG00000001801	SYT4	protein_coding
ENSBTAG00000019876	DSC1	protein_coding
ENSBTAG00000017983	PRELID3A	protein_coding
ENSBTAG00000006393	FECH	protein_coding
ENSBTAG00000032198	ENSBTAG00000032198	protein_coding
ENSBTAG00000009964	DNASE1L2	protein_coding
ENSBTAG00000020737	SOX8	protein_coding
ENSBTAG00000048353	ENSBTAG00000048353	protein_coding
ENSBTAG00000034372	ENSBTAG00000034372	protein_coding
ENSBTAG00000054815	bta-mir-2384	miRNA
ENSBTAG00000051845	ENSBTAG00000051845	protein_coding
ENSBTAG00000009201	CORO7	protein_coding
ENSBTAG00000049109	ENSBTAG00000049109	protein_coding
ENSBTAG00000020190	KREMEN2	protein_coding
ENSBTAG00000001374	METTL27	protein_coding
ENSBTAG00000021430	UPK3B	protein_coding
ENSBTAG00000003020	SSC4D	protein_coding
ENSBTAG00000000342	PLOD3	protein_coding
ENSBTAG00000045912	ENSBTAG00000045912	protein_coding
ENSBTAG00000008295	ACTL6B	protein_coding
ENSBTAG00000001066	PILRA	protein_coding
ENSBTAG00000010015	NMRAL1	protein_coding
ENSBTAG00000052527	ENSBTAG00000052527	lncRNA
ENSBTAG00000020440	PTCD1	protein_coding
ENSBTAG00000016568	LUC7L	protein_coding
ENSBTAG00000010291	RBAK	protein_coding
ENSBTAG00000046142	PRKAR1B	protein_coding
ENSBTAG00000000177	MSLN	protein_coding
ENSBTAG00000008783	HTR7	protein_coding
ENSBTAG00000052720	ENSBTAG00000052720	protein_coding
ENSBTAG00000007956	FRAT1	protein_coding
ENSBTAG00000005715	FUOM	protein_coding
ENSBTAG00000054763	ENSBTAG00000054763	protein_coding
ENSBTAG00000007243	CFAP58	protein_coding
ENSBTAG00000013779	HSPA12A	protein_coding
ENSBTAG00000053353	ENSBTAG00000053353	lncRNA
ENSBTAG00000018041	ACADSB	protein_coding
ENSBTAG00000052179	5S_rRNA	rRNA
ENSBTAG00000017157	CCDC110	protein_coding
ENSBTAG00000003793	NGLY1	protein_coding
ENSBTAG00000021664	TACR2	protein_coding
ENSBTAG00000021180	TBATA	protein_coding
ENSBTAG00000001231	CDHR1	protein_coding
ENSBTAG00000050197	C28H10orf99	protein_coding
ENSBTAG00000005568	FRMPD2	protein_coding
ENSBTAG00000019565	NCOA4	protein_coding
ENSBTAG00000005077	CXCL12	protein_coding
ENSBTAG00000035110	DEUP1	protein_coding
ENSBTAG00000046335	ENSBTAG00000046335	protein_coding
ENSBTAG00000042711	ENSBTAG00000042711	snoRNA
ENSBTAG00000022372	ENSBTAG00000022372	protein_coding
ENSBTAG00000022382	TMEM218	protein_coding
ENSBTAG00000050127	ENSBTAG00000050127	protein_coding
ENSBTAG00000014761	PGA5	protein_coding
ENSBTAG00000009488	NXF1	protein_coding
ENSBTAG00000000773	TTC9C	protein_coding
ENSBTAG00000047567	VEGFB	protein_coding
ENSBTAG00000003369	SYT12	protein_coding
ENSBTAG00000012200	ANKRD13D	protein_coding
ENSBTAG00000039129	ENSBTAG00000039129	protein_coding
ENSBTAG00000019017	ENSBTAG00000019017	protein_coding
ENSBTAG00000048470	IFITM1	protein_coding
ENSBTAG00000047680	IRF7	protein_coding
ENSBTAG00000026768	TH	protein_coding
