# Supplementary material for: Mapping Expression Quantitative Trait Loci Targeting Candidate Genes for Pregnancy in Beef Cows
Source: Biomolecules. 2024 Jan 26;14(2):150. doi: 10.3390/biom14020150 (PMC10886872; doi:10.3390/biom14020150)
Supplement: Supplementary file 1 [file biomolecules-14-00150-s001.zip › Supplementary_TableS6.xlsx]

## Sheet: DEGs from Martins etal
Supplementary Table S6: List of differentially expressed genes reported by Martins et al., and over-represented biological processes					Martins, T.; Sponchiado, M.; Silva, F.A.C.C.; Estrada-Cortés, E.; Hansen, P.J.; Peñagaricano, F.; Binelli, M. Progesterone-dependent and progesterone-independent modulation of luminal epithelial transcription to support pregnancy in cattle. Physiol. Genomics 2022, 54, 71–85, doi:10.1152/physiolgenomics.00108.2021.
Ensembl	Symbol	Entrez Gene Name	Regression Coefficient	P-value	Affected by cis eQTLS	Affected by trans eQTLs	Is TF?
ENSBTAG00000018900	CARMIL2	capping protein regulator and myosin 1 linker 2 [Source:VGNC Symbol;Acc:VGNC:26769]	-4.41	0.00017	No	No	No
ENSBTAG00000015345	BNIPL	BCL2 interacting protein like [Source:VGNC Symbol;Acc:VGNC:26535]	-3.59	0.00025	No	No	No
ENSBTAG00000045530	SCARNA2	small Cajal body-specific RNA 2 [Source:HGNC Symbol;Acc:HGNC:32558]	-2.89	0.00048	No	No	No
ENSBTAG00000008542	SSPO	SCO-spondin [Source:VGNC Symbol;Acc:VGNC:35318]	-2.42	0.001	No	No	No
ENSBTAG00000023367	ENSBTAG00000023367	.	2.38	0.002	No	No	No
ENSBTAG00000014560	HLX	H2.0 like homeobox [Source:VGNC Symbol;Acc:VGNC:50277]	-2.5	0.0021	No	No	Yes
ENSBTAG00000053696	ENSBTAG00000053696	.	-2.88	0.0022	Yes	No	No
ENSBTAG00000002773	ENSBTAG00000002773	CD300 molecule like family member f [Source:NCBI gene;Acc:101905619]	-1.58	0.0026	No	No	No
ENSBTAG00000045948	CSF2RA	colony stimulating factor 2 receptor alpha subunit [Source:VGNC Symbol;Acc:VGNC:55042]	-3.93	0.0033	No	No	No
ENSBTAG00000007053	ZFHX2	zinc finger homeobox 2 [Source:VGNC Symbol;Acc:VGNC:37156]	-3.67	0.0036	No	No	Yes
ENSBTAG00000008778	CHST13	carbohydrate sulfotransferase 13 [Source:VGNC Symbol;Acc:VGNC:27341]	-1.7	0.0038	No	Yes	No
ENSBTAG00000009611	PHF21A	PHD finger protein 21A [Source:VGNC Symbol;Acc:VGNC:32821]	-4.64	0.004	No	No	No
ENSBTAG00000002630	MRTFA	myocardin related transcription factor A [Source:VGNC Symbol;Acc:VGNC:55393]	-4.86	0.0041	No	No	No
ENSBTAG00000006780	NAPSA	napsin A aspartic peptidase [Source:VGNC Symbol;Acc:VGNC:31886]	-2.53	0.0043	No	No	No
ENSBTAG00000047524	TMEM200B	transmembrane protein 200B [Source:VGNC Symbol;Acc:VGNC:36022]	-4.96	0.0047	No	No	No
ENSBTAG00000001029	RASGRP2	RAS guanyl releasing protein 2 [Source:VGNC Symbol;Acc:VGNC:33748]	-1.55	0.0049	No	No	No
ENSBTAG00000003160	LRCH4	leucine rich repeats and calponin homology domain containing 4 [Source:VGNC Symbol;Acc:VGNC:30974]	-5.61	0.005	No	No	No
ENSBTAG00000051940	ENSBTAG00000051940	.	-2	0.0053	No	No	No
ENSBTAG00000006377	MYO1G	myosin IG [Source:VGNC Symbol;Acc:VGNC:31822]	-2.39	0.0067	No	No	No
ENSBTAG00000049905	ENSBTAG00000049905	.	-2.28	0.0067	No	No	No
ENSBTAG00000008583	PALD1	phosphatase domain containing paladin 1 [Source:VGNC Symbol;Acc:VGNC:50088]	-2.86	0.0069	No	No	No
ENSBTAG00000051433	ENSBTAG00000051433	.	-1.23	0.0071	No	Yes	No
ENSBTAG00000011409	CD72	CD72 molecule [Source:VGNC Symbol;Acc:VGNC:27045]	-1.93	0.0074	No	Yes	No
ENSBTAG00000003016	PTPN7	protein tyrosine phosphatase non-receptor type 7 [Source:VGNC Symbol;Acc:VGNC:33542]	-2.65	0.0075	No	No	No
ENSBTAG00000014995	THAP8	THAP domain containing 8 [Source:VGNC Symbol;Acc:VGNC:35825]	-3.53	0.0076	No	No	Yes
ENSBTAG00000019519	PWWP2B	PWWP domain containing 2B [Source:VGNC Symbol;Acc:VGNC:33581]	-3.77	0.0076	No	No	No
ENSBTAG00000040559	PTPRH	protein tyrosine phosphatase receptor type H [Source:VGNC Symbol;Acc:VGNC:57057]	-1.83	0.008	No	No	No
ENSBTAG00000008710	KCNH1	potassium voltage-gated channel subfamily H member 1 [Source:VGNC Symbol;Acc:VGNC:50204]	-1.23	0.0081	No	No	No
ENSBTAG00000019674	CLIP3	CAP-Gly domain containing linker protein 3 [Source:VGNC Symbol;Acc:VGNC:27446]	-2.59	0.0081	No	No	No
ENSBTAG00000018419	ADCY4	adenylate cyclase 4 [Source:VGNC Symbol;Acc:VGNC:25645]	-1.87	0.0085	No	No	No
ENSBTAG00000021313	RUNDC3B	RUN domain containing 3B [Source:VGNC Symbol;Acc:VGNC:34219]	-1.12	0.0087	Yes	Yes	No
ENSBTAG00000002816	SARM1	sterile alpha and TIR motif containing 1 [Source:VGNC Symbol;Acc:VGNC:34290]	-1.72	0.0088	No	No	No
ENSBTAG00000001066	PILRA	paired immunoglobin like type 2 receptor alpha [Source:NCBI gene;Acc:100137734]	-1.68	0.0093	Yes	Yes	No
ENSBTAG00000011543	PDCD1	programmed cell death 1 [Source:VGNC Symbol;Acc:VGNC:32657]	-1.81	0.0093	No	No	No
ENSBTAG00000050097	ENSBTAG00000050097	.	-1.76	0.0093	No	No	No
ENSBTAG00000055302	ENSBTAG00000055302	intercellular adhesion molecule 2 [Source:NCBI gene;Acc:100140873]	-1.47	0.0095	Yes	Yes	No
ENSBTAG00000054250	ENSBTAG00000054250	.	-2.25	0.0099	No	No	No
ENSBTAG00000012020	TRAF5	TNF receptor associated factor 5 [Source:VGNC Symbol;Acc:VGNC:36277]	-2.98	0.01	No	No	No
ENSBTAG00000047286	ENSBTAG00000047286	.	-2.77	0.01	No	Yes	No
ENSBTAG00000048759	ENSBTAG00000048759	.	-2.44	0.01	No	No	No
ENSBTAG00000001131	SLC12A9	solute carrier family 12 member 9 [Source:VGNC Symbol;Acc:VGNC:34672]	-2.79	0.011	No	No	No
ENSBTAG00000003794	GNAO1	G protein subunit alpha o1 [Source:VGNC Symbol;Acc:VGNC:57047]	-1.09	0.011	Yes	No	No
ENSBTAG00000011421	CD37	CD37 molecule [Source:VGNC Symbol;Acc:VGNC:27026]	-2.9	0.011	Yes	No	No
ENSBTAG00000012193	TTC28	tetratricopeptide repeat domain 28 [Source:VGNC Symbol;Acc:VGNC:36467]	-2.56	0.011	No	No	No
ENSBTAG00000019061	ELF4	E74 like ETS transcription factor 4 [Source:VGNC Symbol;Acc:VGNC:28429]	-3.06	0.011	No	No	Yes
ENSBTAG00000036099	ENSBTAG00000036099	kynurenine--oxoglutarate transaminase 1 [Source:NCBI gene;Acc:104968656]	-1.92	0.011	Yes	No	No
ENSBTAG00000054544	SMIM17	small integral membrane protein 17 [Source:NCBI gene;Acc:100849034]	-1.44	0.011	Yes	Yes	No
ENSBTAG00000001824	SLC2A6	solute carrier family 2 member 6 [Source:VGNC Symbol;Acc:VGNC:34802]	-1.98	0.012	No	No	No
ENSBTAG00000002123	MYO3A	myosin IIIA [Source:VGNC Symbol;Acc:VGNC:31824]	-1.07	0.012	No	Yes	No
ENSBTAG00000004138	BICRA	BRD4 interacting chromatin remodeling complex associated protein [Source:VGNC Symbol;Acc:VGNC:26494]	-3.57	0.012	No	No	No
ENSBTAG00000018449	NUMA1	nuclear mitotic apparatus protein 1 [Source:VGNC Symbol;Acc:VGNC:32348]	-3.48	0.012	No	No	No
ENSBTAG00000039708	AJM1	apical junction component 1 homolog [Source:VGNC Symbol;Acc:VGNC:49537]	-1.73	0.012	No	No	No
ENSBTAG00000040067	HIPK4	homeodomain interacting protein kinase 4 [Source:VGNC Symbol;Acc:VGNC:29861]	-2.11	0.012	No	No	No
ENSBTAG00000005313	EPHB3	EPH receptor B3 [Source:VGNC Symbol;Acc:VGNC:28539]	-2.82	0.013	No	No	No
ENSBTAG00000006519	TNFRSF25	TNF receptor superfamily member 25 [Source:VGNC Symbol;Acc:VGNC:36167]	-1.84	0.013	No	No	No
ENSBTAG00000007129	MRVI1	murine retrovirus integration site 1 homolog [Source:NCBI gene;Acc:281918]	-0.8	0.013	No	Yes	No
ENSBTAG00000016362	POU6F1	POU class 6 homeobox 1 [Source:VGNC Symbol;Acc:VGNC:33180]	-2.08	0.013	No	No	Yes
ENSBTAG00000049640	ENSBTAG00000049640	.	-1.64	0.013	Yes	Yes	No
ENSBTAG00000004982	GPLD1	glycosylphosphatidylinositol specific phospholipase D1 [Source:VGNC Symbol;Acc:VGNC:29536]	1.15	0.014	No	Yes	No
ENSBTAG00000044097	KLF7	Kruppel like factor 7 [Source:VGNC Symbol;Acc:VGNC:50537]	-2.71	0.014	No	Yes	Yes
ENSBTAG00000049109	ENSBTAG00000049109	.	-1.58	0.014	Yes	Yes	No
ENSBTAG00000005170	ADGRG5	adhesion G protein-coupled receptor G5 [Source:VGNC Symbol;Acc:VGNC:25668]	-1.36	0.015	No	No	No
ENSBTAG00000011922	PLEC	plectin [Source:VGNC Symbol;Acc:VGNC:53873]	-2.77	0.015	No	No	No
ENSBTAG00000013996	SH3BP2	SH3 domain binding protein 2 [Source:VGNC Symbol;Acc:VGNC:34566]	-4.07	0.015	No	No	No
ENSBTAG00000048062	KDM6B	lysine demethylase 6B [Source:VGNC Symbol;Acc:VGNC:30532]	-3.88	0.015	No	No	No
ENSBTAG00000004970	LRRC24	leucine rich repeat containing 24 [Source:VGNC Symbol;Acc:VGNC:31005]	-3.94	0.016	Yes	No	No
ENSBTAG00000005461	SOX15	SRY-box transcription factor 15 [Source:VGNC Symbol;Acc:VGNC:35143]	-3.1	0.016	No	No	Yes
ENSBTAG00000011766	C7	complement C7 [Source:VGNC Symbol;Acc:VGNC:26643]	-1.57	0.016	No	No	No
ENSBTAG00000013836	ENSBTAG00000013836	coiled-coil domain-containing protein 170 [Source:NCBI gene;Acc:100297513]	-1.88	0.016	No	Yes	No
ENSBTAG00000018229	NFIX	nuclear factor I X [Source:VGNC Symbol;Acc:VGNC:32042]	-2.53	0.016	No	No	Yes
ENSBTAG00000018828	ATN1	atrophin 1 [Source:VGNC Symbol;Acc:VGNC:26269]	-4.81	0.016	No	No	No
ENSBTAG00000018912	ARHGEF1	Rho guanine nucleotide exchange factor 1 [Source:VGNC Symbol;Acc:VGNC:52179]	-3.88	0.016	No	Yes	No
ENSBTAG00000025401	DOK3	docking protein 3 [Source:VGNC Symbol;Acc:VGNC:28167]	-2.18	0.016	No	No	No
ENSBTAG00000002982	PITPNM3	PITPNM family member 3 [Source:VGNC Symbol;Acc:VGNC:52807]	-2.22	0.017	Yes	No	No
ENSBTAG00000017921	NELFA	negative elongation factor complex member A [Source:VGNC Symbol;Acc:VGNC:32000]	-4.23	0.017	No	Yes	No
ENSBTAG00000034656	ENSBTAG00000034656	.	-1.98	0.017	No	No	No
ENSBTAG00000035158	TMEM249	transmembrane protein 249 [Source:VGNC Symbol;Acc:VGNC:53881]	-2.27	0.017	Yes	No	No
ENSBTAG00000047761	ENSBTAG00000047761	.	-1.55	0.017	No	No	Yes
ENSBTAG00000002564	DLG4	discs large MAGUK scaffold protein 4 [Source:VGNC Symbol;Acc:VGNC:28086]	-3.66	0.018	Yes	No	No
ENSBTAG00000004757	LTBP4	latent transforming growth factor beta binding protein 4 [Source:VGNC Symbol;Acc:VGNC:31074]	-1.75	0.018	No	No	No
ENSBTAG00000016728	PLEKHG5	pleckstrin homology and RhoGEF domain containing G5 [Source:VGNC Symbol;Acc:VGNC:33018]	-3.31	0.018	No	No	No
ENSBTAG00000018119	AOAH	acyloxyacyl hydrolase [Source:VGNC Symbol;Acc:VGNC:25971]	-1.14	0.018	No	No	No
ENSBTAG00000037400	TNRC18	trinucleotide repeat containing 18 [Source:VGNC Symbol;Acc:VGNC:36203]	-3.82	0.018	No	No	No
ENSBTAG00000047713	LMNTD2	lamin tail domain containing 2 [Source:VGNC Symbol;Acc:VGNC:56271]	-1.45	0.018	No	No	No
ENSBTAG00000048030	ENSBTAG00000048030	.	-0.59	0.018	Yes	Yes	No
ENSBTAG00000000128	FGF18	fibroblast growth factor 18 [Source:VGNC Symbol;Acc:VGNC:28974]	1.94	0.019	No	No	No
ENSBTAG00000006988	M1AP	meiosis 1 associated protein [Source:VGNC Symbol;Acc:VGNC:31124]	1.31	0.019	No	No	No
ENSBTAG00000009226	SCUBE3	signal peptide, CUB domain and EGF like domain containing 3 [Source:VGNC Symbol;Acc:VGNC:34373]	-1.22	0.019	No	No	No
ENSBTAG00000014693	TMEM88	transmembrane protein 88 [Source:VGNC Symbol;Acc:VGNC:36120]	-1.63	0.019	No	No	No
ENSBTAG00000015662	IMPG2	interphotoreceptor matrix proteoglycan 2 [Source:VGNC Symbol;Acc:VGNC:30190]	-2	0.019	No	No	No
ENSBTAG00000021145	MAP4K1	mitogen-activated protein kinase kinase kinase kinase 1 [Source:VGNC Symbol;Acc:VGNC:31204]	-2.63	0.019	No	No	No
ENSBTAG00000021337	SBF1	SET binding factor 1 [Source:VGNC Symbol;Acc:VGNC:34305]	-4.09	0.019	No	No	No
ENSBTAG00000048417	ENSBTAG00000048417	.	1.24	0.019	No	No	No
ENSBTAG00000050704	ENSBTAG00000050704	.	-1.41	0.019	No	Yes	No
ENSBTAG00000001333	PPARG	peroxisome proliferator activated receptor gamma [Source:VGNC Symbol;Acc:VGNC:33183]	-1.25	0.02	No	Yes	Yes
ENSBTAG00000005842	ABCC10	ATP binding cassette subfamily C member 10 [Source:VGNC Symbol;Acc:VGNC:25469]	-2.43	0.02	No	No	No
ENSBTAG00000006619	MATK	megakaryocyte-associated tyrosine kinase [Source:VGNC Symbol;Acc:VGNC:31263]	-2.81	0.02	No	No	No
ENSBTAG00000014454	PRR12	proline rich 12 [Source:VGNC Symbol;Acc:VGNC:33389]	-2.58	0.02	No	No	No
ENSBTAG00000019107	GAS7	growth arrest specific 7 [Source:VGNC Symbol;Acc:VGNC:29262]	-1.34	0.02	No	No	No
ENSBTAG00000021157	PPP6R1	protein phosphatase 6 regulatory subunit 1 [Source:VGNC Symbol;Acc:VGNC:52234]	-3.93	0.02	Yes	Yes	No
ENSBTAG00000000936	SLC39A2	solute carrier family 39 member 2 [Source:VGNC Symbol;Acc:VGNC:34863]	-1.69	0.021	No	No	No
ENSBTAG00000002774	PTPN23	protein tyrosine phosphatase non-receptor type 23 [Source:VGNC Symbol;Acc:VGNC:33537]	-3.03	0.021	No	No	No
ENSBTAG00000003580	PSD	pleckstrin and Sec7 domain containing [Source:NCBI gene;Acc:523124]	-1.94	0.021	No	No	No
ENSBTAG00000008198	RGL3	ral guanine nucleotide dissociation stimulator like 3 [Source:VGNC Symbol;Acc:VGNC:33905]	-3.18	0.021	No	Yes	No
ENSBTAG00000018248	MGLL	monoglyceride lipase [Source:VGNC Symbol;Acc:VGNC:54454]	-1.72	0.021	No	No	No
ENSBTAG00000018785	TUBB1	tubulin beta 1 class VI [Source:VGNC Symbol;Acc:VGNC:36506]	-2.28	0.021	No	Yes	No
ENSBTAG00000046752	ENSBTAG00000046752	proline rich transmembrane protein 2 [Source:NCBI gene;Acc:112444325]	-2.15	0.021	No	No	No
ENSBTAG00000048957	ENSBTAG00000048957	neurobeachin like 2 [Source:NCBI gene;Acc:788207]	-3.17	0.021	No	No	No
ENSBTAG00000051007	ENSBTAG00000051007	.	-1.42	0.021	Yes	Yes	No
ENSBTAG00000053861	ENSBTAG00000053861	.	-2.33	0.021	No	No	No
ENSBTAG00000005031	DOC2A	double C2 domain alpha [Source:VGNC Symbol;Acc:VGNC:28153]	1.39	0.022	No	No	No
ENSBTAG00000013392	PLD2	phospholipase D2 [Source:VGNC Symbol;Acc:VGNC:32996]	-2.44	0.022	No	No	No
ENSBTAG00000014103	SH3GL2	SH3 domain containing GRB2 like 2, endophilin A1 [Source:VGNC Symbol;Acc:VGNC:34573]	0.91	0.022	No	No	No
ENSBTAG00000014429	KMT2D	lysine methyltransferase 2D [Source:VGNC Symbol;Acc:VGNC:30693]	-2.02	0.022	No	No	Yes
ENSBTAG00000045864	ZNF581	zinc finger protein 581 [Source:VGNC Symbol;Acc:VGNC:37306]	-3.23	0.022	No	No	Yes
ENSBTAG00000005704	IL1RL2	interleukin 1 receptor like 2 [Source:VGNC Symbol;Acc:VGNC:30135]	-1.68	0.023	Yes	No	No
ENSBTAG00000046101	ZNF470	zinc finger protein 470 [Source:NCBI gene;Acc:444866]	-1.72	0.023	Yes	No	Yes
ENSBTAG00000049577	ENSBTAG00000049577	.	-2.88	0.023	No	No	No
ENSBTAG00000017875	ARHGAP30	Rho GTPase activating protein 30 [Source:VGNC Symbol;Acc:VGNC:26088]	-2.46	0.024	No	No	No
ENSBTAG00000026429	DECR2	2,4-dienoyl-CoA reductase 2 [Source:VGNC Symbol;Acc:VGNC:27983]	-3.71	0.024	Yes	No	No
ENSBTAG00000045862	FERMT3	fermitin family member 3 [Source:NCBI gene;Acc:525159]	-2.74	0.024	No	No	No
ENSBTAG00000047764	ENSBTAG00000047764	multidrug resistance-associated protein 4-like [Source:NCBI gene;Acc:100848700]	-0.55	0.024	No	Yes	No
ENSBTAG00000054363	ENSBTAG00000054363	.	-0.83	0.024	No	No	No
ENSBTAG00000001096	PRKRA	protein activator of interferon induced protein kinase EIF2AK2 [Source:VGNC Symbol;Acc:VGNC:33343]	-2.28	0.025	No	No	No
ENSBTAG00000012526	APBB1IP	amyloid beta precursor protein binding family B member 1 interacting protein [Source:VGNC Symbol;Acc:VGNC:26004]	-2.11	0.025	No	No	No
ENSBTAG00000027562	C15H11orf94	chromosome 15 C11orf94 homolog [Source:VGNC Symbol;Acc:VGNC:52636]	-0.93	0.025	No	Yes	No
ENSBTAG00000030369	IFFO1	intermediate filament family orphan 1 [Source:VGNC Symbol;Acc:VGNC:30042]	-2.15	0.025	No	No	No
ENSBTAG00000047545	RTL5	retrotransposon Gag like 5 [Source:VGNC Symbol;Acc:VGNC:34200]	-4.49	0.025	No	No	No
ENSBTAG00000000054	SNAPC4	small nuclear RNA activating complex polypeptide 4 [Source:VGNC Symbol;Acc:VGNC:58415]	-2.39	0.026	Yes	No	Yes
ENSBTAG00000002922	GAB2	GRB2 associated binding protein 2 [Source:NCBI gene;Acc:529346]	-2.24	0.026	No	No	No
ENSBTAG00000011132	CCDC83	coiled-coil domain containing 83 [Source:VGNC Symbol;Acc:VGNC:26921]	-1.22	0.026	No	No	No
ENSBTAG00000013697	CLASRP	CLK4 associating serine/arginine rich protein [Source:VGNC Symbol;Acc:VGNC:27391]	-3.53	0.026	No	Yes	No
ENSBTAG00000014087	KMT5C	lysine methyltransferase 5C [Source:VGNC Symbol;Acc:VGNC:30695]	-3	0.026	No	Yes	No
ENSBTAG00000017475	ENSBTAG00000017475	.	-1.92	0.026	No	No	No
ENSBTAG00000025405	BATF	basic leucine zipper ATF-like transcription factor [Source:VGNC Symbol;Acc:VGNC:26425]	-1.77	0.026	No	No	Yes
ENSBTAG00000000818	PLEKHG7	pleckstrin homology and RhoGEF domain containing G7 [Source:VGNC Symbol;Acc:VGNC:56225]	-1.09	0.027	No	Yes	No
ENSBTAG00000004542	FAM78A	family with sequence similarity 78 member A [Source:VGNC Symbol;Acc:VGNC:28829]	-2.35	0.027	No	No	No
ENSBTAG00000005617	SLC41A3	solute carrier family 41 member 3 [Source:VGNC Symbol;Acc:VGNC:58412]	-2.61	0.027	No	No	No
ENSBTAG00000007281	SEMA6C	semaphorin 6C [Source:VGNC Symbol;Acc:VGNC:34443]	-1.57	0.027	No	No	No
ENSBTAG00000017041	PTGER1	prostaglandin E receptor 1 [Source:VGNC Symbol;Acc:VGNC:33501]	-1.37	0.027	No	Yes	No
ENSBTAG00000018367	CD6	CD6 molecule [Source:VGNC Symbol;Acc:VGNC:27041]	-1.22	0.027	No	No	No
ENSBTAG00000021658	GRASP	general receptor for phosphoinositides 1 associated scaffold protein [Source:VGNC Symbol;Acc:VGNC:29628]	-1.77	0.027	No	No	No
ENSBTAG00000021884	CXXC1	CXXC finger protein 1 [Source:VGNC Symbol;Acc:VGNC:27859]	-3.39	0.027	No	Yes	No
ENSBTAG00000032887	SUPT3H	SPT3 homolog, SAGA and STAGA complex component [Source:VGNC Symbol;Acc:VGNC:35479]	-2.72	0.027	No	No	No
ENSBTAG00000037972	SLC25A26	solute carrier family 25 member 26 [Source:VGNC Symbol;Acc:VGNC:34752]	-2.74	0.027	No	No	No
ENSBTAG00000038215	CLCA2	chloride channel accessory 2 [Source:VGNC Symbol;Acc:VGNC:27393]	-0.74	0.027	No	No	No
ENSBTAG00000051192	ENSBTAG00000051192	.	1.03	0.027	No	Yes	No
ENSBTAG00000052157	ENSBTAG00000052157	.	-1.04	0.027	No	Yes	No
ENSBTAG00000053929	ENSBTAG00000053929	.	-2.09	0.027	No	No	No
ENSBTAG00000007421	CDH5	cadherin 5 [Source:NCBI gene;Acc:414735]	-0.92	0.028	No	No	No
ENSBTAG00000019711	LRMP	lymphoid restricted membrane protein [Source:NCBI gene;Acc:100140494]	-1.53	0.028	No	No	No
ENSBTAG00000020356	GON4L	gon-4-like (C. elegans) [Source:NCBI gene;Acc:526125]	-4.08	0.028	No	No	Yes
ENSBTAG00000045309	bta-mir-2443	bta-mir-2443 [Source:miRBase;Acc:MI0011496]	-1.41	0.028	No	No	No
ENSBTAG00000051517	ENSBTAG00000051517	.	1.15	0.028	No	No	No
ENSBTAG00000054309	ENSBTAG00000054309	.	-1.04	0.028	No	Yes	No
ENSBTAG00000004046	DTX4	deltex E3 ubiquitin ligase 4 [Source:VGNC Symbol;Acc:VGNC:54867]	-3.14	0.029	No	Yes	No
ENSBTAG00000007318	ZNF687	zinc finger protein 687 [Source:VGNC Symbol;Acc:VGNC:37328]	-3.7	0.029	No	No	Yes
ENSBTAG00000009717	FGL2	fibrinogen like 2 [Source:VGNC Symbol;Acc:VGNC:28993]	-1.91	0.029	No	No	No
ENSBTAG00000019095	CCR10	C-C motif chemokine receptor 10 [Source:VGNC Symbol;Acc:VGNC:26983]	-1.06	0.029	No	No	No
ENSBTAG00000019146	OSBP2	oxysterol binding protein 2 [Source:VGNC Symbol;Acc:VGNC:32457]	-1.66	0.029	No	No	No
ENSBTAG00000037756	TET1	tet methylcytosine dioxygenase 1 [Source:VGNC Symbol;Acc:VGNC:55994]	-2.05	0.029	No	No	No
ENSBTAG00000002596	VSTM1	V-set and transmembrane domain containing 1 [Source:VGNC Symbol;Acc:VGNC:57056]	-1.08	0.03	No	No	No
ENSBTAG00000011274	ENO2	enolase 2 [Source:VGNC Symbol;Acc:VGNC:28497]	-1.52	0.03	No	No	No
ENSBTAG00000016758	MLH1	mutL homolog 1 [Source:VGNC Symbol;Acc:VGNC:31497]	-2.79	0.03	No	No	No
ENSBTAG00000020252	NLGN2	neuroligin 2 [Source:VGNC Symbol;Acc:VGNC:55861]	-2.53	0.03	No	No	No
ENSBTAG00000022255	AR	androgen receptor [Source:VGNC Symbol;Acc:VGNC:26053]	-1.17	0.03	No	Yes	Yes
ENSBTAG00000033702	STARD8	StAR related lipid transfer domain containing 8 [Source:VGNC Symbol;Acc:VGNC:35369]	-2.03	0.03	No	No	No
ENSBTAG00000039283	ENSBTAG00000039283	.	-0.86	0.03	Yes	No	No
ENSBTAG00000045946	VMO1	vitelline membrane outer layer 1 homolog [Source:VGNC Symbol;Acc:VGNC:36805]	0.81	0.03	No	No	No
ENSBTAG00000051212	TMEM86B	transmembrane protein 86B [Source:NCBI gene;Acc:518466]	-1.42	0.03	No	Yes	No
ENSBTAG00000054697	ENSBTAG00000054697	.	-1.79	0.03	Yes	No	No
ENSBTAG00000002305	PCSK4	proprotein convertase subtilisin/kexin type 4 [Source:VGNC Symbol;Acc:VGNC:55297]	-2.52	0.031	No	Yes	No
ENSBTAG00000004196	FMNL1	formin like 1 [Source:VGNC Symbol;Acc:VGNC:29046]	-2.17	0.031	No	No	No
ENSBTAG00000010720	MIB2	mindbomb E3 ubiquitin protein ligase 2 [Source:VGNC Symbol;Acc:VGNC:31456]	-3.1	0.031	No	Yes	No
ENSBTAG00000051720	ENSBTAG00000051720	.	-2.49	0.031	No	No	No
ENSBTAG00000053163	ENSBTAG00000053163	.	-1.48	0.031	No	No	No
ENSBTAG00000013245	ITPR3	inositol 1,4,5-trisphosphate receptor type 3 [Source:VGNC Symbol;Acc:VGNC:30348]	-2.12	0.032	No	Yes	No
ENSBTAG00000014943	KDM5C	lysine demethylase 5C [Source:VGNC Symbol;Acc:VGNC:49972]	-3.47	0.032	No	No	No
ENSBTAG00000022039	CMKLR1	chemerin chemokine-like receptor 1 [Source:VGNC Symbol;Acc:VGNC:52753]	-1.43	0.032	No	No	No
ENSBTAG00000004630	COMP	cartilage oligomeric matrix protein [Source:VGNC Symbol;Acc:VGNC:27590]	1.13	0.033	No	No	No
ENSBTAG00000004782	PTPRCAP	protein tyrosine phosphatase receptor type C associated protein [Source:VGNC Symbol;Acc:VGNC:33547]	-2.36	0.033	No	No	No
ENSBTAG00000005978	PIK3R5	phosphoinositide-3-kinase regulatory subunit 5 [Source:VGNC Symbol;Acc:VGNC:32896]	-2.06	0.033	Yes	No	No
ENSBTAG00000009330	SIN3B	SIN3 transcription regulator family member B [Source:VGNC Symbol;Acc:VGNC:34625]	-3.04	0.033	No	No	No
ENSBTAG00000010195	PKN3	protein kinase N3 [Source:VGNC Symbol;Acc:VGNC:32947]	-2.21	0.033	No	No	No
ENSBTAG00000010439	AKAP8L	A-kinase anchoring protein 8 like [Source:VGNC Symbol;Acc:VGNC:25790]	-2.45	0.033	No	No	No
ENSBTAG00000010532	KCTD11	potassium channel tetramerization domain containing 11 [Source:VGNC Symbol;Acc:VGNC:30501]	-2.96	0.033	No	No	No
ENSBTAG00000011483	SCARF1	scavenger receptor class F member 1 [Source:VGNC Symbol;Acc:VGNC:34326]	-1.85	0.033	No	No	No
ENSBTAG00000012016	LMTK3	lemur tyrosine kinase 3 [Source:VGNC Symbol;Acc:VGNC:30942]	-2.35	0.033	No	No	No
ENSBTAG00000014898	HK3	hexokinase 3 [Source:VGNC Symbol;Acc:VGNC:29866]	-1.53	0.033	No	No	No
ENSBTAG00000020190	KREMEN2	kringle containing transmembrane protein 2 [Source:VGNC Symbol;Acc:VGNC:58604]	-0.99	0.033	Yes	Yes	No
ENSBTAG00000020713	BACH2	BTB domain and CNC homolog 2 [Source:VGNC Symbol;Acc:VGNC:26403]	-0.78	0.033	No	No	Yes
ENSBTAG00000031851	SELPLG	selectin P ligand [Source:VGNC Symbol;Acc:VGNC:34425]	-2.26	0.033	No	No	No
ENSBTAG00000050825	TMEM265	transmembrane protein 265 [Source:NCBI gene;Acc:511420]	-3.41	0.033	No	No	No
ENSBTAG00000000210	ARHGAP31	Rho GTPase activating protein 31 [Source:VGNC Symbol;Acc:VGNC:26089]	-1.73	0.034	No	No	No
ENSBTAG00000002941	FES	FES proto-oncogene, tyrosine kinase [Source:VGNC Symbol;Acc:VGNC:28954]	-3.23	0.034	No	No	No
ENSBTAG00000008591	CAMTA2	calmodulin binding transcription activator 2 [Source:VGNC Symbol;Acc:VGNC:26733]	-3.47	0.034	No	No	Yes
ENSBTAG00000012112	SLC7A6	solute carrier family 7 member 6 [Source:VGNC Symbol;Acc:VGNC:34931]	-1.22	0.034	No	No	No
ENSBTAG00000016736	HIGD1B	HIG1 hypoxia inducible domain family member 1B [Source:VGNC Symbol;Acc:VGNC:29851]	-0.75	0.034	No	No	No
ENSBTAG00000021249	LAT	linker for activation of T cells [Source:VGNC Symbol;Acc:VGNC:50054]	-1.65	0.034	No	No	No
ENSBTAG00000049189	ENSBTAG00000049189	iron-sulfur cluster scaffold homolog (E. coli)-like [Source:NCBI gene;Acc:533308]	1.02	0.034	No	No	No
ENSBTAG00000049864	PPP1R9B	protein phosphatase 1 regulatory subunit 9B [Source:NCBI gene;Acc:101906096]	-3.36	0.034	No	No	No
ENSBTAG00000050873	ENSBTAG00000050873	.	1.43	0.034	No	No	No
ENSBTAG00000050953	ENSBTAG00000050953	uncharacterized LOC515828 [Source:NCBI gene;Acc:515828]	-1.22	0.034	No	No	No
ENSBTAG00000051367	ENSBTAG00000051367	zinc finger protein 415-like [Source:NCBI gene;Acc:100335553]	-1.77	0.034	Yes	Yes	No
ENSBTAG00000001197	SLAMF7	SLAM family member 7 [Source:VGNC Symbol;Acc:VGNC:34655]	-1.22	0.035	No	No	No
ENSBTAG00000009327	SEPTIN14	septin 14 [Source:VGNC Symbol;Acc:VGNC:34453]	-1.09	0.035	No	Yes	No
ENSBTAG00000010852	ENSBTAG00000010852	butyrophilin subfamily 2 member A2 [Source:NCBI gene;Acc:107131749]	-1.57	0.035	No	No	No
ENSBTAG00000012192	ENSBTAG00000012192	apolipoprotein L3-like [Source:NCBI gene;Acc:112446726]	-1.18	0.035	Yes	Yes	No
ENSBTAG00000015483	CCR8	C-C motif chemokine receptor 8 [Source:VGNC Symbol;Acc:VGNC:26988]	-1.07	0.035	No	No	No
ENSBTAG00000020260	SYN2	synapsin II [Source:VGNC Symbol;Acc:VGNC:35515]	-0.89	0.035	No	No	No
ENSBTAG00000020294	PTPN6	protein tyrosine phosphatase non-receptor type 6 [Source:VGNC Symbol;Acc:VGNC:33541]	-3.96	0.035	No	No	No
ENSBTAG00000045829	AZU1	azurocidin 1 [Source:VGNC Symbol;Acc:VGNC:26370]	-0.86	0.035	No	No	No
ENSBTAG00000050466	ENSBTAG00000050466	.	-1.68	0.035	No	No	No
ENSBTAG00000052187	ENSBTAG00000052187	.	-1.24	0.035	No	No	No
ENSBTAG00000053237	ENSBTAG00000053237	.	1.54	0.035	No	No	No
ENSBTAG00000017223	MEST	mesoderm specific transcript [Source:VGNC Symbol;Acc:VGNC:31393]	1.39	0.036	No	No	No
ENSBTAG00000020209	TIGD7	tigger transposable element derived 7 [Source:VGNC Symbol;Acc:VGNC:54500]	-1.53	0.036	No	No	No
ENSBTAG00000020554	AIF1	allograft inflammatory factor 1 [Source:VGNC Symbol;Acc:VGNC:25759]	-1.97	0.036	No	No	No
ENSBTAG00000023411	ENSBTAG00000023411	serotransferrin-like [Source:NCBI gene;Acc:525947]	0.85	0.036	No	No	No
ENSBTAG00000037456	AHDC1	AT-hook DNA binding motif containing 1 [Source:VGNC Symbol;Acc:VGNC:25753]	-2.87	0.036	No	No	No
ENSBTAG00000037945	CASKIN1	CASK interacting protein 1 [Source:VGNC Symbol;Acc:VGNC:26777]	-1.94	0.036	No	No	No
ENSBTAG00000045565	NHSL2	NHS like 2 [Source:VGNC Symbol;Acc:VGNC:32073]	-1.13	0.036	No	Yes	No
ENSBTAG00000048389	ENSBTAG00000048389	zinc finger protein 568 [Source:NCBI gene;Acc:101907883]	1.14	0.036	No	Yes	No
ENSBTAG00000048699	ENSBTAG00000048699	.	-1.36	0.036	No	No	No
ENSBTAG00000018245	SLC1A3	solute carrier family 1 member 3 [Source:VGNC Symbol;Acc:VGNC:34713]	1.08	0.037	No	No	No
ENSBTAG00000019329	LYL1	LYL1 basic helix-loop-helix family member [Source:VGNC Symbol;Acc:VGNC:31097]	-2.76	0.037	No	No	Yes
ENSBTAG00000046320	CXCR5	C-X-C motif chemokine receptor 5 [Source:VGNC Symbol;Acc:VGNC:27857]	-2.05	0.037	No	No	No
ENSBTAG00000046555	WAS	WASP actin nucleation promoting factor [Source:NCBI gene;Acc:107131173]	-2.49	0.037	No	No	No
ENSBTAG00000050503	ENSBTAG00000050503	.	-1.74	0.037	No	No	No
ENSBTAG00000051872	ENSBTAG00000051872	.	-1.03	0.037	No	No	No
ENSBTAG00000006446	CNTNAP3	contactin associated protein-like 3 [Source:NCBI gene;Acc:784375]	-1.01	0.038	No	No	No
ENSBTAG00000011001	ERG	ETS transcription factor ERG [Source:VGNC Symbol;Acc:VGNC:50174]	-0.88	0.038	No	No	Yes
ENSBTAG00000017350	PCLO	piccolo presynaptic cytomatrix protein [Source:VGNC Symbol;Acc:VGNC:32633]	-1.03	0.038	No	Yes	No
ENSBTAG00000015158	INTS14	integrator complex subunit 14 [Source:VGNC Symbol;Acc:VGNC:30227]	-2.65	0.039	No	No	No
ENSBTAG00000019309	ENSBTAG00000019309	.	-1.15	0.039	No	No	No
ENSBTAG00000023788	EXD3	exonuclease 3'-5' domain containing 3 [Source:VGNC Symbol;Acc:VGNC:28641]	-1.95	0.039	No	No	No
ENSBTAG00000025526	MDC1	mediator of DNA damage checkpoint 1 [Source:VGNC Symbol;Acc:VGNC:31328]	-2.25	0.039	No	No	No
ENSBTAG00000039190	SLC9A5	solute carrier family 9 member A5 [Source:VGNC Symbol;Acc:VGNC:34944]	-1.05	0.039	No	No	No
ENSBTAG00000054645	ENSBTAG00000054645	.	-1.41	0.039	Yes	No	No
ENSBTAG00000014421	PBX2	PBX homeobox 2 [Source:VGNC Symbol;Acc:VGNC:32608]	-3.8	0.04	No	No	Yes
ENSBTAG00000017074	ANO8	anoctamin 8 [Source:VGNC Symbol;Acc:VGNC:25956]	-2.19	0.04	No	No	No
ENSBTAG00000018463	VIM	vimentin [Source:VGNC Symbol;Acc:VGNC:36796]	-1.3	0.04	No	No	No
ENSBTAG00000020766	ABCA7	ATP binding cassette subfamily A member 7 [Source:VGNC Symbol;Acc:VGNC:25461]	-1.73	0.04	No	No	No
ENSBTAG00000030193	GPR35	G protein-coupled receptor 35 [Source:VGNC Symbol;Acc:VGNC:29584]	-1.91	0.04	No	No	No
ENSBTAG00000049318	ENSBTAG00000049318	.	-2.5	0.04	No	No	No
ENSBTAG00000055198	ENSBTAG00000055198	.	-2.17	0.04	No	No	No
ENSBTAG00000001662	EHD3	EH domain containing 3 [Source:VGNC Symbol;Acc:VGNC:28373]	1.33	0.041	No	No	No
ENSBTAG00000003063	SYNJ1	synaptojanin 1 [Source:VGNC Symbol;Acc:VGNC:35527]	-2.33	0.041	No	No	No
ENSBTAG00000006366	NFATC4	nuclear factor of activated T cells 4 [Source:VGNC Symbol;Acc:VGNC:54464]	-1.14	0.041	No	No	Yes
ENSBTAG00000014779	NISCH	nischarin [Source:VGNC Symbol;Acc:VGNC:32088]	-3.51	0.041	No	No	No
ENSBTAG00000017060	ITGB2	integrin subunit beta 2 [Source:VGNC Symbol;Acc:VGNC:30327]	-1.94	0.041	No	No	No
ENSBTAG00000022185	IGHMBP2	immunoglobulin mu DNA binding protein 2 [Source:VGNC Symbol;Acc:VGNC:30092]	-2.29	0.041	No	No	No
ENSBTAG00000052395	ENSBTAG00000052395	transmembrane protein 95 [Source:NCBI gene;Acc:614631]	0.98	0.041	No	No	No
ENSBTAG00000014540	PERM1	PPARGC1 and ESRR induced regulator, muscle 1 [Source:VGNC Symbol;Acc:VGNC:32749]	-1.35	0.042	No	No	No
ENSBTAG00000014975	SLC4A3	solute carrier family 4 member 3 [Source:VGNC Symbol;Acc:VGNC:34893]	-1.33	0.042	No	No	No
ENSBTAG00000016155	GDPD3	glycerophosphodiester phosphodiesterase domain containing 3 [Source:VGNC Symbol;Acc:VGNC:29312]	-2.39	0.042	No	No	No
ENSBTAG00000021550	MAMDC4	MAM domain containing 4 [Source:VGNC Symbol;Acc:VGNC:31158]	-1.38	0.042	No	No	No
ENSBTAG00000024503	FCER1G	Fc fragment of IgE receptor Ig [Source:VGNC Symbol;Acc:VGNC:28931]	-2.36	0.042	No	No	No
ENSBTAG00000025760	ENSBTAG00000025760	acyl-coenzyme A amino acid N-acyltransferase 2 [Source:NCBI gene;Acc:530653]	1.1	0.042	Yes	Yes	No
ENSBTAG00000032122	CD19	CD19 molecule [Source:VGNC Symbol;Acc:VGNC:27007]	-1.49	0.042	No	No	No
ENSBTAG00000038738	PXMP4	peroxisomal membrane protein 4 [Source:VGNC Symbol;Acc:VGNC:33585]	-1.1	0.042	No	No	No
ENSBTAG00000045880	ENSBTAG00000045880	sialic acid binding Ig like lectin 5 [Source:NCBI gene;Acc:100300478]	-1.05	0.042	No	No	No
ENSBTAG00000050628	ENSBTAG00000050628	.	-1.07	0.042	No	Yes	No
ENSBTAG00000002673	FIGNL2	fidgetin like 2 [Source:VGNC Symbol;Acc:VGNC:56200]	-2.08	0.043	No	No	No
ENSBTAG00000009512	EPS8L1	EPS8 like 1 [Source:VGNC Symbol;Acc:VGNC:28556]	-3.14	0.043	No	No	No
ENSBTAG00000016287	UNK	unk zinc finger [Source:VGNC Symbol;Acc:VGNC:36678]	-3.09	0.043	No	No	No
ENSBTAG00000019310	FOXK1	forkhead box K1 [Source:VGNC Symbol;Acc:VGNC:58377]	-2.18	0.043	No	No	Yes
ENSBTAG00000051364	ENSBTAG00000051364	.	-1.25	0.043	No	No	No
ENSBTAG00000053060	ENSBTAG00000053060	.	-1.3	0.043	No	No	No
ENSBTAG00000001439	HESX1	HESX homeobox 1 [Source:VGNC Symbol;Acc:VGNC:29825]	-1.82	0.044	No	No	Yes
ENSBTAG00000006801	TMEM106A	transmembrane protein 106A [Source:VGNC Symbol;Acc:VGNC:35944]	-1.75	0.044	Yes	No	No
ENSBTAG00000012223	TNFSF14	TNF superfamily member 14 [Source:VGNC Symbol;Acc:VGNC:36173]	-1.37	0.044	No	No	No
ENSBTAG00000017674	SCNN1D	sodium channel epithelial 1 delta subunit [Source:VGNC Symbol;Acc:VGNC:34357]	-1.37	0.044	No	No	No
ENSBTAG00000019097	CNTNAP1	contactin associated protein 1 [Source:VGNC Symbol;Acc:VGNC:27540]	-1.23	0.044	No	No	No
ENSBTAG00000020523	SLC10A5	solute carrier family 10 member 5 [Source:VGNC Symbol;Acc:VGNC:34662]	-2.08	0.044	No	No	No
ENSBTAG00000034519	ENSBTAG00000034519	uncharacterized LOC100126544 [Source:NCBI gene;Acc:100126544]	-2.69	0.044	No	No	No
ENSBTAG00000039050	P2RY2	purinergic receptor P2Y2 [Source:VGNC Symbol;Acc:VGNC:32528]	-2.59	0.044	No	No	No
ENSBTAG00000051239	ENSBTAG00000051239	.	-1.82	0.044	No	No	No
ENSBTAG00000000920	DNAH17	dynein axonemal heavy chain 17 [Source:VGNC Symbol;Acc:VGNC:28124]	-1.48	0.045	No	No	No
ENSBTAG00000003130	CHRNA3	cholinergic receptor nicotinic alpha 3 subunit [Source:VGNC Symbol;Acc:VGNC:27325]	-0.85	0.045	No	No	No
ENSBTAG00000006631	GLI1	GLI family zinc finger 1 [Source:VGNC Symbol;Acc:VGNC:29399]	-0.98	0.045	No	No	Yes
ENSBTAG00000012693	ENSBTAG00000012693	polycystin 1 like 2 [Source:NCBI gene;Acc:101905746]	-1.18	0.045	No	Yes	No
ENSBTAG00000051143	ENSBTAG00000051143	.	-1	0.045	No	No	No
ENSBTAG00000003822	CROCC	ciliary rootlet coiled-coil, rootletin [Source:VGNC Symbol;Acc:VGNC:55340]	-1.75	0.046	No	No	No
ENSBTAG00000005913	PATL1	PAT1 homolog 1, processing body mRNA decay factor [Source:VGNC Symbol;Acc:VGNC:32593]	-2.46	0.046	No	Yes	No
ENSBTAG00000010164	ESPNL	espin like [Source:VGNC Symbol;Acc:VGNC:28604]	-1.78	0.046	No	No	No
ENSBTAG00000014547	PGAM2	phosphoglycerate mutase 2 [Source:VGNC Symbol;Acc:VGNC:32779]	-1.43	0.046	No	No	No
ENSBTAG00000015253	COX19	cytochrome c oxidase assembly factor COX19 [Source:VGNC Symbol;Acc:VGNC:27632]	-2.84	0.046	No	No	No
ENSBTAG00000015258	P2RX5	purinergic receptor P2X 5 [Source:NCBI gene;Acc:338035]	-1.38	0.046	Yes	No	No
ENSBTAG00000040555	FBXL19	F-box and leucine rich repeat protein 19 [Source:VGNC Symbol;Acc:VGNC:59170]	-2.98	0.046	No	Yes	No
ENSBTAG00000003777	TIE1	tyrosine kinase with immunoglobulin like and EGF like domains 1 [Source:VGNC Symbol;Acc:VGNC:35861]	-0.7	0.047	No	No	No
ENSBTAG00000005094	LRP2BP	LRP2 binding protein [Source:VGNC Symbol;Acc:VGNC:50108]	-0.96	0.047	No	No	No
ENSBTAG00000009496	STAT5A	signal transducer and activator of transcription 5A [Source:VGNC Symbol;Acc:VGNC:35372]	-2.17	0.047	No	No	Yes
ENSBTAG00000013133	TBC1D10C	TBC1 domain family member 10C [Source:VGNC Symbol;Acc:VGNC:35625]	-1.93	0.047	No	No	No
ENSBTAG00000015375	SH2D3C	SH2 domain containing 3C [Source:VGNC Symbol;Acc:VGNC:34559]	-1.64	0.047	No	No	No
ENSBTAG00000016283	TMEM63C	transmembrane protein 63C [Source:VGNC Symbol;Acc:VGNC:36105]	-1.43	0.047	No	No	No
ENSBTAG00000018572	FLT3	fms related tyrosine kinase 3 [Source:VGNC Symbol;Acc:VGNC:29042]	-1.08	0.047	No	No	No
ENSBTAG00000024839	ENSBTAG00000024839	.	1.39	0.047	No	No	No
ENSBTAG00000051975	ENSBTAG00000051975	.	-1.11	0.047	No	Yes	No
ENSBTAG00000000653	PPP1R16B	protein phosphatase 1 regulatory subunit 16B [Source:VGNC Symbol;Acc:VGNC:33231]	-1.62	0.048	No	No	No
ENSBTAG00000002854	TMEM63A	transmembrane protein 63A [Source:VGNC Symbol;Acc:VGNC:36103]	-1.64	0.048	No	No	No
ENSBTAG00000003297	OASL	2'-5'-oligoadenylate synthetase like [Source:VGNC Symbol;Acc:VGNC:32392]	-1.11	0.048	No	No	No
ENSBTAG00000019079	PLCB2	phospholipase C beta 2 [Source:VGNC Symbol;Acc:VGNC:32981]	-1.82	0.048	No	No	No
ENSBTAG00000049742	ENSBTAG00000049742	.	-1.41	0.048	No	No	No
ENSBTAG00000053649	CCL5	C-C motif chemokine ligand 5 [Source:NCBI gene;Acc:327712]	-1.65	0.048	No	No	No
ENSBTAG00000054911	ANO9	anoctamin 9 [Source:NCBI gene;Acc:107131193]	-2.24	0.048	No	No	No
ENSBTAG00000007148	F2	coagulation factor II, thrombin [Source:VGNC Symbol;Acc:VGNC:28682]	-0.98	0.049	Yes	No	No
ENSBTAG00000033360	ENSBTAG00000033360	.	1.04	0.049	No	No	No
ENSBTAG00000052480	ENSBTAG00000052480	.	-1.29	0.049	No	No	No
ENSBTAG00000000576	ADGRG2	adhesion G protein-coupled receptor G2 [Source:VGNC Symbol;Acc:VGNC:25666]	1.03	0.05	No	No	No
ENSBTAG00000012500	RARA	retinoic acid receptor alpha [Source:VGNC Symbol;Acc:VGNC:33729]	-4.01	0.05	No	No	Yes
ENSBTAG00000019474	ENSBTAG00000019474	.	-2.36	0.05	No	No	No
ENSBTAG00000021725	PCID2	PCI domain containing 2 [Source:VGNC Symbol;Acc:VGNC:32629]	-2.76	0.05	No	Yes	No
ENSBTAG00000025622	DEF6	DEF6 guanine nucleotide exchange factor [Source:VGNC Symbol;Acc:VGNC:27986]	-2.68	0.05	No	No	No
ENSBTAG00000037778	CXCL3	chemokine (C-X-C motif) ligand 3 [Source:NCBI gene;Acc:613667]	2.09	0.05	No	Yes	No
ENSBTAG00000048612	ENSBTAG00000048612	.	-1.44	0.05	No	No	No
ENSBTAG00000049934	ENSBTAG00000049934	.	-1.31	0.05	No	Yes	No

## Sheet: BP_DEGS
﻿Over-represented biological processes of differentially expressed genes.
GO ID	Biological Process Description	Enrichment Ratio	pValue	FDR	Genes
GO:0001775	Cell activation	3.98676	2.04642e-07	0.00136619	ENSBTAG00000014560;ENSBTAG00000019061;ENSBTAG00000005461;ENSBTAG00000005704;ENSBTAG00000045862;ENSBTAG00000012526;ENSBTAG00000025405;ENSBTAG00000020356;ENSBTAG00000016758;ENSBTAG00000002941;ENSBTAG00000020294;ENSBTAG00000020554;ENSBTAG00000019329;ENSBTAG00000017060;ENSBTAG00000024503;ENSBTAG00000009496;ENSBTAG00000013133;ENSBTAG00000007148;ENSBTAG00000012500
GO:0045321	Leukocyte activation	3.81428	3.73803e-06	0.0124776	ENSBTAG00000014560;ENSBTAG00000019061;ENSBTAG00000005704;ENSBTAG00000012526;ENSBTAG00000025405;ENSBTAG00000020356;ENSBTAG00000016758;ENSBTAG00000002941;ENSBTAG00000020294;ENSBTAG00000020554;ENSBTAG00000019329;ENSBTAG00000017060;ENSBTAG00000024503;ENSBTAG00000009496;ENSBTAG00000013133;ENSBTAG00000012500
GO:0050865	Regulation of cell activation	4.67005	9.13007e-06	0.0203175	ENSBTAG00000014560;ENSBTAG00000005461;ENSBTAG00000005704;ENSBTAG00000016758;ENSBTAG00000002941;ENSBTAG00000020294;ENSBTAG00000020554;ENSBTAG00000017060;ENSBTAG00000024503;ENSBTAG00000009496;ENSBTAG00000013133;ENSBTAG00000012500
GO:0046649	Lymphocyte activation	3.87515	1.34202e-05	0.0223983	ENSBTAG00000014560;ENSBTAG00000019061;ENSBTAG00000005704;ENSBTAG00000012526;ENSBTAG00000025405;ENSBTAG00000020356;ENSBTAG00000016758;ENSBTAG00000020294;ENSBTAG00000020554;ENSBTAG00000019329;ENSBTAG00000024503;ENSBTAG00000009496;ENSBTAG00000013133;ENSBTAG00000012500
GO:0002694	Regulation of leukocyte activation	4.57409	2.67649e-05	0.0357365	ENSBTAG00000014560;ENSBTAG00000005704;ENSBTAG00000016758;ENSBTAG00000002941;ENSBTAG00000020294;ENSBTAG00000020554;ENSBTAG00000017060;ENSBTAG00000024503;ENSBTAG00000009496;ENSBTAG00000013133;ENSBTAG00000012500
GO:0050867	Positive regulation of cell activation	5.50063	3.58976e-05	0.0372995	ENSBTAG00000014560;ENSBTAG00000005461;ENSBTAG00000005704;ENSBTAG00000016758;ENSBTAG00000020554;ENSBTAG00000017060;ENSBTAG00000024503;ENSBTAG00000009496;ENSBTAG00000012500
GO:0002376	Immune system process	2.23526	3.91098e-05	0.0372995	ENSBTAG00000014560;ENSBTAG00000011543;ENSBTAG00000019061;ENSBTAG00000005313;ENSBTAG00000004982;ENSBTAG00000011766;ENSBTAG00000001333;ENSBTAG00000005704;ENSBTAG00000012526;ENSBTAG00000025405;ENSBTAG00000020356;ENSBTAG00000019095;ENSBTAG00000016758;ENSBTAG00000022039;ENSBTAG00000002941;ENSBTAG00000015483;ENSBTAG00000020294;ENSBTAG00000020554;ENSBTAG00000019329;ENSBTAG00000018463;ENSBTAG00000017060;…
GO:0006955	Immune response	2.63758	8.254e-05	0.0688796	ENSBTAG00000014560;ENSBTAG00000019061;ENSBTAG00000004982;ENSBTAG00000011766;ENSBTAG00000001333;ENSBTAG00000012526;ENSBTAG00000025405;ENSBTAG00000019095;ENSBTAG00000016758;ENSBTAG00000022039;ENSBTAG00000002941;ENSBTAG00000015483;ENSBTAG00000020294;ENSBTAG00000020554;ENSBTAG00000018463;ENSBTAG00000017060;ENSBTAG00000024503;ENSBTAG00000007148;ENSBTAG00000012500
GO:0002366	Leukocyte activation involved in immune response	5.31772	0.000125716	0.0886555	ENSBTAG00000014560;ENSBTAG00000012526;ENSBTAG00000025405;ENSBTAG00000016758;ENSBTAG00000002941;ENSBTAG00000017060;ENSBTAG00000024503;ENSBTAG00000012500
GO:0002263	Cell activation involved in immune response	5.24121	0.000139067	0.0886555	ENSBTAG00000014560;ENSBTAG00000012526;ENSBTAG00000025405;ENSBTAG00000016758;ENSBTAG00000002941;ENSBTAG00000017060;ENSBTAG00000024503;ENSBTAG00000012500
