# Supplementary material for: Mapping Expression Quantitative Trait Loci Targeting Candidate Genes for Pregnancy in Beef Cows
Source: Biomolecules. 2024 Jan 26;14(2):150. doi: 10.3390/biom14020150 (PMC10886872; doi:10.3390/biom14020150)
Supplement: Supplementary file 1 [file biomolecules-14-00150-s001.zip › Supplementary_TableS7.xlsx]

## Sheet: Cis_eQTLs_Pathways
Supplementary Table S7: KEGG pathways and biological processes over-representation anal-yses based on cis eQTLs targeted genes and transcription factors from uterine epithelium cells in beef cows
Pathway Name	Pathway Id	Source Name	#Genes	#Genes in database	Ratio	p-value	Gene Symbol
Tryptophan metabolism	504	KEGG	7	37	0.189189	0.000889512	AFMID; ALDH2; BT.45005; BT.89187; CAT; CCBL2; GCDH;
Activation of pkc through g-protein coupled receptors	4148	PID BIOCARTA	3	9	0.333333	0.00553981	CXCL12; EDN1; F2;
Phenylalanine and tyrosine catabolism	13580	REACTOME	3	9	0.333333	0.00553981	BT.68753; BT.89187; GSTZ1;
Sphingolipid metabolism	479	KEGG	6	46	0.130435	0.0135888	ASAH1; BT.105015; BT.77813; CERS4; NEU1; SMPD2;
Tyrosine metabolism	575	KEGG	5	28	0.178571	0.00634152	AOC2; BT.45005; BT.68753; GSTZ1; TH;
Metabolism of lipids and lipoproteins	16920	REACTOME	32	488	0.0655738	0.0114811	ACOX3; AGPAT3; ARSB; ASAH1; BT.105015; BT.22590; BT.48104; BT.49011; BT.52419; BT.88646; CD36; CERS4; DGAT1; GGPS1; HADHB; INSIG1; LBR; LPL; MED8; MED9; MGC142781; NEU1; PEX11A; PI4KA; PI4KB; PIK3C2B; PIK3R5; PLBD1; PTGS1; SAR1B; SMPD2; STARD4;
Activation of PPARGC1A (PGC-1alpha) by phosphorylation	17290	REACTOME	3	10	0.3	0.00766288	MAPK12; PRKAB1; PRKAG3;
Ubiquinone and other terpenoid-quinone biosynthesis	551	KEGG	3	10	0.3	0.00766288	BT.52419; BT.68753; NQO1;

## Sheet: Cis-eQTLs_BP
Pathway Name	Pathway Id	#Genes	#Genes in database	Ratio	p-value	Gene Symbol
Antigen processing and presentation of peptide antigen via MHC class I	GO:0002474	9	16	0.5625	9.78455e-09	BOLA; BOLA; BOLA; BT.105339; BT.62638; BT.62645; BT.65666; JSP; LOC509006;
Positive regulation of T cell mediated cytotoxicity	GO:0001916	9	22	0.409091	3.28763e-07	BOLA; BOLA; BOLA; BT.105339; BT.62638; BT.62645; BT.65666; JSP; LOC509006;
Antigen processing and presentation	GO:0019882	16	76	0.210526	4.20206e-07	BOLA-DQA1; BOLA-DQA2; BOLA-DQB; BOLA-DQB; BOLA; BOLA; BOLA; BT.104971; BT.105339; BT.29684; BT.62638; BT.62645; BT.65666; JSP; LOC509006; ULBP4;
Immune response	GO:0006955	25	217	0.115207	3.76554e-05	BOLA-DQA1; BOLA-DQA2; BOLA-DQB; BOLA-DQB; BOLA; BOLA; BOLA; BT.101019; BT.104971; BT.105339; BT.106205; BT.29684; BT.39896; BT.44261; BT.62638; BT.62645; BT.65666; CCR5; CXCL12; JSP; LOC509006; SUSD2; TNF; TNFSF9; ULBP4;
GTP catabolic process	GO:0006184	25	244	0.102459	0.000248276	BT.36464; BT.37579; BT.53243; BT.63960; BT.92539; BT.93168; BT.93593; DNAJC27; EEF1A1; EHD4; GNAO1; IDBG-636912; IFT27; LOC100295712; LOC507055; MFN1; MTIF2; RAB13; RAB15; RAB19; RAB26; RAB6B; RAB7L1; RASD1; RHOF;
Glucose transport	GO:0015758	5	16	0.3125	0.000665653	EDN1; PRKAG3; SLC2A8; SLC2A9; SLC5A1;
Immune system process	GO:0002376	12	88	0.136364	0.000884021	BOLA-DQA1; BOLA-DQA2; BOLA-DQB; BOLA-DQB; BOLA; BOLA; BOLA; BT.105339; BT.62645; C4BPA; JSP; POLR3A;
Metabolic process	GO:0008152	81	1208	0.067053	0.000933207	ABCB9; ACADSB; ACOX3; AFMID; AGPAT3; AGXT; ALDH18A1; ALDH2; ARSB; ASCC1; ATP6V0E2; BCAT1; BDH2; BT.106205; BT.22590; BT.24893; BT.28878; BT.33009; BT.35194; BT.4192; BT.52325; BT.52419; BT.54295; BT.64601; BT.67381; BT.68753; BT.70066; BT.88113; BT.97476; C19ORF35; C3ORF33; CA4; CDYL; CES4A; CGN; CPQ; DDX58; DECR2; DGKH; DHRS1; DHRS7; DHX16; DHX33; ENDOD1; ENPP4; GCDH; GNPTG; GPN1; GPT; GSTA1; HA…
Biosynthetic process	GO:0009058	10	68	0.147059	0.00129769	AGXT; BT.68753; BT.77813; BT.89187; CCBL2; GPT; IDBG-639644; MAT2B; NMNAT2; TRIT1;
Response to biotic stimulus	GO:0009607	4	12	0.333333	0.00182496	BT.88795; IFITM10; IFITM2; IFITM5;
L-alanine catabolic process	GO:0042853	2	2	1	0.00224246	AGXT; GPT;
Basement membrane assembly	GO:0070831	2	2	1	0.00224246	PLOD3; RAMP2;
Chemical homeostasis within a tissue	GO:0048875	2	2	1	0.00224246	HOMER1; HOMER2;
Antigen processing and presentation of peptide or polysaccharide antigen via MHC class II	GO:0002504	4	14	0.285714	0.00342094	BOLA-DQA1; BOLA-DQA2; BOLA-DQB; BOLA-DQB;
Endocytic recycling	GO:0032456	4	14	0.285714	0.00342094	EHD4; MICALL1; RAB13; SNX4;
Establishment of apical/basal cell polarity	GO:0035089	2	3	0.666667	0.00651536	FOXJ1; SCRIB;
Metanephric part of ureteric bud development	GO:0035502	2	3	0.666667	0.00651536	CALB1; FOXJ1;
Nuclear membrane organization	GO:0071763	2	3	0.666667	0.00651536	TOR1A; TOR1B;
Protein polyglycylation	GO:0018094	2	3	0.666667	0.00651536	BT.88472; TTLL8;
Purine nucleobase biosynthetic process	GO:0009113	2	3	0.666667	0.00651536	PPAT; SHMT1;
Activation of Rac gtpase activity	GO:0032863	3	9	0.333333	0.0071823	DOCK7; EPHA2; SCRIB;
Aromatic amino acid family metabolic process	GO:0009072	3	9	0.333333	0.0071823	BT.68753; GSTZ1; TH;
Positive regulation of blood coagulation	GO:0030194	3	9	0.333333	0.0071823	ENPP4; F2; HPSE;

## Sheet: TF_Pathways
Pathway Name	Pathway Id	Source	#Genes	#Genes in database	Ratio	p-value	Gene Symbol
Generic Transcription Pathway	13742	REACTOME	9	197	0.0456853	3.93637e-11	BT.35008; BT.46423; ZNF18; ZNF19; ZNF606; ZNF641; ZNF697; ZNF775; ZNF786;
Gene Expression	19770	REACTOME	10	764	0.013089	4.12367e-07	BT.35008; BT.46423; SNAPC4; ZNF18; ZNF19; ZNF606; ZNF641; ZNF697; ZNF775; ZNF786;
Regulation of nuclear SMAD2/3 signaling	15480	PID NCI	3	62	0.0483871	0.000260554	BT.96672; CBFB; PIAS4;
