# Supplementary material for: Mapping Expression Quantitative Trait Loci Targeting Candidate Genes for Pregnancy in Beef Cows
Source: Biomolecules. 2024 Jan 26;14(2):150. doi: 10.3390/biom14020150 (PMC10886872; doi:10.3390/biom14020150)
Supplement: Supplementary file 1 [file biomolecules-14-00150-s001.zip › Supplementary_TableS8.xlsx]

## Sheet: Trans-eQTLs_Pathways
Supplementary Table S8: KEGG pathways and biological processes over-representation anal-yses based on trans eQTLs targeted genes and transcription factors from uterine epithelium cells in beef cows
Pathway Name	Pathway Id	Source Name	#Genes	#Genes in database	Ratio	p-value	Gene Symbol
FOXM1 transcription factor network	15700	PID NCI	12	34	0.352941	0.000185654	AURKB; BT.105181; BT.32558; BT.66169; BT.69347; CCNB1; CCNB2; CCND1; GAS1; LAMA4; SP1; TGFA;
Ubiquitin mediated proteolysis	519	KEGG	27	127	0.212598	0.000675071	AIRE; ANAPC1; ANAPC2; BT.103435; BT.19212; BT.24470; BT.37798; BT.53394; CBL; CDC20; CDC34; CUL1; CUL4A; FZR1; HERC3; ITCH; MID1; PARK2; PIAS2; PPIL2; UBA1; UBA7; UBE2D1; UBE2H; UBE2Q2; UBE4B; WWP2;
AP-1 transcription factor network	15318	PID NCI	14	55	0.254545	0.00230089	AGT; BCL2L11; BT.32558; BT.68596; CBFB; CCND1; CTNNB1; DMP1; EDN1; FOSB; GATA2; MAF; SP1; TH;
Neuroregulin receptor degredation protein-1 controls erbb3 receptor recycling	3982	PID BIOCARTA	4	6	0.666667	0.00192986	BT.87427; NRG1; NRG3; UBE2D1;
Phosphorylation of Emi1	12928	REACTOME	4	6	0.666667	0.00192986	CCNB1; CDC20; FBXO5; FZR1;
Coregulation of Androgen receptor activity	15082	PID NCI	14	52	0.269231	0.00128499	APPL1; AR; CCND1; CDK6; CTNNB1; FHL2; KDM4C; MAK; NKX3-1; NRIP1; RANBP9; TMF1; VAV3; XRCC6;
Signaling by VEGF	17346	REACTOME	21	102	0.205882	0.00384905	BCAR1; BT.25287; CAV1; ITGAV; ITPR3; KRAS; MAPK13; MAPK14; NCKAP1; NRP2; PAK3; PIK3CB; PIK3R2; PRKACB; PRKCD; ROCK1; TRIB3; VAV3; VEGFB; VEGFC; WASF2;
Protein processing in endoplasmic reticulum	10363	KEGG	28	151	0.18543	0.00461721	BAG2; BT.17324; BT.20898; BT.39906; BT.49331; BT.63339; BT.68903; BT.8261; BT.88674; BT.96746; CUL1; ERN1; ERP70; HSP90B1; LMAN1L; MAN1C1; MAPK10; NGLY1; NSFL1C; PARK2; RNF185; SEC23B; SEC24C; SEC62; SIL1; UBE2D1; UBE4B; UBQLN2;
Peroxisome	8122	KEGG	17	76	0.223684	0.00367099	ABCD3; ACOX1; ACOX3; ACSL1; AGXT; BT.19539; BT.52325; CAT; FAR2; NUDT7; PECI; PEX11A; PEX11B; PEX14; PEX1; PEX26; SLC25A17;
Conversion from APC/C:Cdc20 to APC/C:Cdh1 in late anaphase	4094	PID BIOCARTA	7	21	0.333333	0.00602834	AGT; CHRM1; CXCL12; EDN1; EP1; PRKACB; PRKAR2A;
Conversion from APC/C:Cdc20 to APC/C:Cdh1 in late anaphase	12926	REACTOME	6	16	0.375	0.00570553	ANAPC1; ANAPC2; CDC14A; CDC20; FZR1; UBE2D1;
Pentose and glucuronate interconversions	516	KEGG	6	17	0.352941	0.00799747	AKR1A1; AKR1B1; ALDH2; DHDH; UGP2; XYLB;
Negative regulators of RIG-I/MDA5 signaling	13013	REACTOME	8	27	0.296296	0.00750351	CYLD; DDX58; IFIH1; ISG15; ITCH; TBK1; UBA7; UBE2D1;

## Sheet: Trans-eQTLs_BP
Pathway Name	Pathway Id	#Genes	#Genes in database	Ratio	p-value	Gene Symbol
Regulation of transcription, DNA-templated	GO:0006355	183	1357	0.134856	0.000135139	ACTL6B; AIRE; AR; ARNT; ATF5; BT.101703; BT.105181; BT.105291; BT.105583; BT.106453; BT.17324; BT.18403; BT.19261; BT.21198; BT.29337; BT.29882; BT.32558; BT.35008; BT.39483; BT.39657; BT.41615; BT.46423; BT.58152; BT.62516; BT.68008; BT.68596; BT.74376; BT.86129; BT.87350; BT.88280; BT.88447; BT.88764; BT.91925; BT.92462; BT.92467; BT.96672; BT.97978; BT.99285; C20ORF20; CCDC59; CCND1; CCNL2; CE…
Thymus development	GO:0048538	12	37	0.324324	0.00024849	BCL2L11; BT.68596; CCNB2; CITED2; CTC1; CTNNB1; HAND2; HES1; JARID2; LMO4; PBX1; SIX1;
Granulocyte differentiation	GO:0030851	5	8	0.625	0.000527693	CITED2; L3MBTL3; NKAP; SP3; ZFPM1;
Head development	GO:0060322	6	12	0.5	0.000681328	DLX5; GLI2; LHX1; OSR2; PGAP1; RPGRIP1L;
G2 DNA damage checkpoint	GO:0031572	8	21	0.380952	0.000813238	BRE; BRSK1; BT.58955; CDC14B; FZR1; NEK11; RINT1; TAOK3;
L-ascorbic acid biosynthetic process	GO:0019853	3	3	1	0.00113745	AKR1A1; GULO; RGN;
Mesodermal cell fate specification	GO:0007501	3	3	1	0.00113745	BT.86129; HOXA11; PAX2;
Oviduct development	GO:0060066	3	3	1	0.00113745	CTNNB1; LHX1; WNT7A;
Positive regulation of cholesterol biosynthetic process	GO:0045542	3	3	1	0.00113745	BT.29337; FGF1; SREBF1;
Regulation of smoothened signaling pathway	GO:0008589	6	14	0.428571	0.00184156	GAS1; GLI2; IFT172; INTU; RAB23; RPGRIP1L;
Osteoclast differentiation	GO:0030316	8	24	0.333333	0.00220978	BT.29882; CTNNB1; GLO1; IREB2; MAPK14; NFATC1; OSTM1; TNFRSF11A;
Embryonic axis specification	GO:0000578	4	7	0.571429	0.00320063	COBL; CTNNB1; FRAT1; WNT7A;
Embryonic process involved in female pregnancy	GO:0060136	4	7	0.571429	0.00320063	CITED2; HSF1; SP1; SP3;
Microtubule severing	GO:0051013	4	7	0.571429	0.00320063	BT.41985; LZTS2; TTLL11; TTLL6;
Middle ear morphogenesis	GO:0042474	7	21	0.333333	0.00415971	BT.86129; BT.87350; EDN1; GAS1; MSX1; NAGLU; OSR2;
Activation of anaphase-promoting complex activity	GO:0051488	3	4	0.75	0.00419394	CDC14B; CDC20; FZR1;
Aggresome assembly	GO:0070842	3	4	0.75	0.00419394	BT.24470; BT.49331; PARK2;
Regulation of secondary heart field cardioblast proliferation	GO:0003266	3	4	0.75	0.00419394	CTNNB1; HAND2; HES1;
Positive regulation of transcription, DNA-templated	GO:0045893	65	451	0.144124	0.00457286	ACVR1; AFF1; AGT; AIRE; APBB1; ARNT; ATF7IP; BT.105583; BT.17324; BT.19261; BT.29882; BT.39833; BT.45537; BT.68596; BT.96672; BT.97978; CITED2; CLOCK; CNBP; CREBL2; CTNNB1; CXXC1; DLX5; EHF; ETV1; FOXL2; FOXO1; GLI2; GLI3; HAND2; HES1; HOXA11; KLF7; LGR4; LHX1; MAP3K2; MDFIC; MEF2A; MEN1; MSTN; MYF6; NAA15; NFATC1; NIF3L1; NKX3-1; NPAS3; OSR2; PAX2; PIAS2; PPARG; RGMB; SIX1; SKAP1; SOX8; SP1; SP3…
Proteasome-mediated ubiquitin-dependent protein catabolic process	GO:0043161	15	70	0.214286	0.00512225	BT.17324; CDC34; CLOCK; CUL4A; FBXL19; FBXO45; KLHL20; PARK2; RFFL; SPOPL; TBL1XR1; UBE4B; UBQLN2; WWP2; ZNRF1;
Definitive hemopoiesis	GO:0060216	5	12	0.416667	0.00521424	CBFB; GATA2; HOXB3; SP1; SP3;
Urogenital system development	GO:0001655	5	12	0.416667	0.00521424	GATA2; LHX1; NKX3-1; PAX2; PBX1;
Positive regulation of branching involved in ureteric bud morphogenesis	GO:0090190	6	17	0.352941	0.00576577	AGT; LGR4; LHX1; PAX2; SIX1; SOX8;
Axoneme assembly	GO:0035082	4	8	0.5	0.00587356	AK7; BT.37492; C11ORF63; SPEF2;
Positive regulation of alpha-beta T cell differentiation	GO:0046638	4	8	0.5	0.00587356	BT.22104; GLI3; NKAP; SYK;
Positive regulation of interferon-alpha production	GO:0032727	4	8	0.5	0.00587356	BT.96672; DDX58; TBK1; ZC3HAV1;
Spinal cord dorsal/ventral patterning	GO:0021513	4	8	0.5	0.00587356	GLI2; GLI3; INTU; RAB23;
Ossification	GO:0001503	12	52	0.230769	0.00633904	ALOX12; BT.22104; BT.92246; CBFB; DMP1; LTF; MEN1; NPR2; SP1; SP3; TNFRSF11A; TWSG1;
Protein phosphorylation	GO:0006468	79	574	0.137631	0.00640569	ACVR1; AMHR2; AURKB; BRSK1; BT.103020; BT.105466; BT.21198; BT.25287; BT.25715; BT.32803; BT.38522; BT.45655; BT.63691; BT.66001; BT.88674; BT.94964; CAMK1D; CCNB1; CCND1; CDK17; CDK19; CDK3; CDK6; CDKL2; CLK2; CLK3; CSNK1A1; CSNK1G1; DCLK2; DYRK4; EEF2K; EPHA7; ERN1; FER; FNIP2; FRK; GLYCTK; HSF1; MAK; MAP3K15; MAP3K2; MAP4K5; MAPK10; MAPK13; MAPK14; MAPK6; MYLK3; MYO3A; NEK11; NEK5; NLK; NPR2; …
MAPK cascade	GO:0000165	14	65	0.215385	0.00640873	BRAP; CAV1; MAP3K15; MAP4K5; MAPK10; MEF2A; MEN1; NRG1; PAK3; RHBDD3; SHANK3; TAOK3; TGFA; YSK4;
Embryonic placenta development	GO:0001892	7	23	0.304348	0.00728195	ARNT; CITED2; GATA2; HSF1; SP1; SP3; TTPA;
Response to estrogen	GO:0043627	7	23	0.304348	0.00728195	BT.32558; CAV1; CITED2; CTNNB1; GSTM3; RBBP5; WNT7A;
Protein ubiquitination	GO:0016567	34	212	0.160377	0.00745505	ASB11; ASB13; ASB3; ASB7; BT.17324; BT.37798; BT.69555; BT.87427; CAND1; CBL; CDC34; CUL1; FBXO45; HECTD1; HERC6; ITCH; KLHL20; KLHL8; MARCH8; MIB1; MIB2; PARK2; PDZRN3; PPIL2; RNF170; UBA1; UBA7; UBE2D1; UBE2H; UBE2Q2; UBE4B; UHRF2; WWP2; ZNRF1;
Neural tube formation	GO:0001841	5	13	0.384615	0.00775202	BT.25055; CITED2; IFT172; MIB1; STK4;
Metabolic process	GO:0008152	152	1208	0.125828	0.00785176	AADACL3; ABHD1; ABHD8; ACADSB; ACHE; ACOX1; ACOX3; ACSL1; AFMID; AGXT2L1; AGXT; ALAD; ALDH1L2; ALDH2; ALG3; APOBEC4; AS3MT; ATP13A1; ATRX; AUP1; BCAT1; BDH1; BT.102163; BT.103133; BT.103876; BT.19539; BT.20235; BT.24244; BT.24872; BT.33009; BT.37835; BT.41610; BT.4192; BT.43562; BT.44647; BT.49451; BT.52325; BT.53394; BT.54106; BT.54295; BT.61919; BT.62468; BT.63582; BT.63792; BT.64601; BT.70066;…
Embryonic pattern specification	GO:0009880	6	18	0.333333	0.00789522	BT.22104; BT.41615; LHX1; OOEP; PGAP1; ZBTB16;
Branching involved in ureteric bud morphogenesis	GO:0001658	10	41	0.243902	0.00817913	AGT; CTNNB1; DLG1; FAT4; GLI3; HOXA11; LHX1; PAX2; PBX1; SIX1;
Negative regulation of transcription from RNA polymerase II promoter	GO:0000122	69	497	0.138833	0.00851732	ATF7IP; AURKB; BT.19261; BT.41615; BT.68596; BT.87350; BT.88447; BT.91925; BT.99285; CAV1; CC2D1A; CCND1; CITED2; CRY1; CTNNB1; CUX2; DNAJB5; EDN1; ELK4; ERF; FGF9; FHL2; FNIP2; FOXJ1; FOXL2; FOXO1; FOXP1; GATA2; GLI2; GLI3; GLIS3; GPS2; HES1; HOXB3; HSF1; ID1; JARID2; JAZF1; KLF12; LPIN1; MAF; MEF2A; MEN1; MSX1; NKAP; NOC2L; NR6A1; NRIP1; OSR2; PAX2; PHF14; PKIA; PLK3; PPARG; PRMT5; RARB; RBPJ; …
Embryonic skeletal system morphogenesis	GO:0048704	11	48	0.229167	0.0092663	BT.41615; BT.86129; BT.87350; BT.99285; DLG1; GLI3; HOXB3; HOXB5; MEN1; OSR2; SIX1;
Cerebrospinal fluid secretion	GO:0033326	3	5	0.6	0.00966938	AQP1; C11ORF63; TP73;
Glucose import	GO:0046323	3	5	0.6	0.00966938	SESN2; SLC2A1; SORT1;
Negative regulation of hydrolase activity	GO:0051346	3	5	0.6	0.00966938	APOA1; LEPR; NOS1;
Negative regulation of telomerase activity	GO:0051974	3	5	0.6	0.00966938	MEN1; PIF1; POT1;
Positive regulation of NK T cell differentiation	GO:0051138	3	5	0.6	0.00966938	AP3B1; BT.66001; ZBTB16;
Regulation of fibroblast migration	GO:0010762	3	5	0.6	0.00966938	BT.19824; FER; RFFL;
Regulation of nucleocytoplasmic transport	GO:0046822	3	5	0.6	0.00966938	BT.41853; INPP4B; MX2;
Regulation of store-operated calcium entry	GO:2001256	3	5	0.6	0.00966938	HOMER1; SPINK1; STC2;
Endothelial cell proliferation	GO:0001935	4	9	0.444444	0.00970436	APOA1; DLG1; PRKX; THAP1;
Regulation of osteoclast differentiation	GO:0045670	4	9	0.444444	0.00970436	BT.29882; BT.92246; CTNNB1; TFE3;
Vesicle organization	GO:0016050	4	9	0.444444	0.00970436	CAV1; FBXO5; FNBP1L; SORT1;

## Sheet: TF_Pathways
Pathway Name	Pathway Id	Data	#Genes	#Genes in database	Ratio	p-value	Gene Symbol
Generic Transcription Pathway	13742	REACTOME	21	197	0.106599	2.72935e-16	AR; BT.32558; BT.35008; BT.46423; PPARG; SP1; THRB; ZFP1; ZNF169; ZNF189; ZNF19; ZNF205; ZNF248; ZNF436; ZNF446; ZNF641; ZNF667; ZNF689; ZNF770; ZNF777; ZNF786;
Gene Expression	19770	REACTOME	25	764	0.0327225	8.05781e-08	AR; BT.32558; BT.35008; BT.46423; BT.91925; JARID2; KHSRP; MTA1; PPARG; SP1; THRB; ZFP1; ZNF169; ZNF189; ZNF19; ZNF205; ZNF248; ZNF436; ZNF446; ZNF641; ZNF667; ZNF689; ZNF770; ZNF777; ZNF786;
AP-1 transcription factor network	15318	PID NCI	7	55	0.127273	1.27234e-06	BT.32558; BT.68596; CBFB; FOSB; GATA2; MAF; SP1;
AndrogenReceptor	15906	NETPATH	10	150	0.0666667	2.72515e-06	AR; ARNT; BT.32558; BT.88447; FOXO1; PIAS2; RBAK; SMARCE1; SP1; TMF1;
FOXA1 transcription factor network	15723	PID NCI	5	25	0.2	4.58929e-06	AR; BT.32558; BT.88447; NKX3-1; SP1;
C-MYB transcription factor network	15398	PID NCI	7	69	0.101449	6.02785e-06	BT.68596; HES1; MAF; MYF6; SP1; YEATS4; ZFPM1;
Pathways in cancer	4397	KEGG	12	283	0.0424028	2.79789e-05	AR; ARNT; BT.29882; E2F2; FOXO1; GLI2; GLI3; NKX3-1; PIAS2; PPARG; STAT5B; ZBTB16;
Regulation of nuclear SMAD2/3 signaling	15480	PID NCI	6	62	0.0967742	3.80678e-05	AR; BT.32558; BT.96672; CBFB; SP1; TFE3;
Oncogene Induced Senescence	16811	REACTOME	4	26	0.153846	0.000130676	E2F2; ERF; ID1; SP1;
Effects of calcineurin in keratinocyte differentiation	4050	PID BIOCARTA	3	10	0.3	0.000119449	NFATC1; SP1; SP3;
Signaling mediated by p38-alpha and p38-beta	15526	PID NCI	4	28	0.142857	0.000176196	BT.29882; BT.32558; ELK4; MEF2A;
FOXM1 transcription factor network	15700	PID NCI	4	34	0.117647	0.000380834	BT.105181; BT.32558; BT.66169; SP1;
Osteoclast differentiation	10367	KEGG	6	95	0.0631579	0.000411307	BT.29882; BT.92462; FOSB; NFATC1; PPARG; STAT2;
Nuclear Receptor transcription pathway	13739	REACTOME	4	38	0.105263	0.000587559	AR; BT.32558; PPARG; THRB;
Notch-mediated HES/HEY network	15284	PID NCI	4	39	0.102564	0.00064963	AR; ARNT; BT.68596; HES1;
Regulation of Androgen receptor activity	15656	PID NCI	4	41	0.097561	0.000787489	AR; FOXO1; GATA2; SMARCE1;
TGF_beta_Receptor	15911	NETPATH	8	199	0.040201	0.000953996	AR; BT.32558; FOSB; FOXO1; MEF2A; PIAS2; SP1; TP73;
IFN alpha signaling	16239	INOH	2	5	0.4	0.00102458	BT.92462; STAT2;
Overview of telomerase rna component gene hterc transcriptional regulation	3974	PID BIOCARTA	2	6	0.333333	0.00152662	SP1; SP3;
Leptin	15926	NETPATH	5	89	0.0561798	0.00214687	BT.32558; FOXO1; SP1; SP3; STAT5B;
Regulation of Telomerase	15864	PID NCI	4	57	0.0701754	0.00271271	BT.32558; SP1; SP3; ZNFX1;
E2F transcription factor network	15410	PID NCI	4	58	0.0689655	0.00289116	E2F2; SP1; TFE3; TP73;
Overview of telomerase protein component gene htert transcriptional regulation	3983	PID BIOCARTA	2	9	0.222222	0.00359113	BT.32558; SP1;
Interferon alpha/beta signaling	13074	REACTOME	3	30	0.1	0.00348509	BT.92462; BT.96672; STAT2;
Calcineurin-regulated NFAT-dependent transcription in lymphocytes	15231	PID NCI	3	38	0.0789474	0.00682733	MAF; NFATC1; PPARG;
Prostate cancer	544	KEGG	4	79	0.0506329	0.00870516	AR; E2F2; FOXO1; NKX3-1;
Cellular responses to stress	16723	REACTOME	6	175	0.0342857	0.00905421	ARNT; E2F2; ERF; HSF1; ID1; SP1;
