# Supplementary material for: Mapping Expression Quantitative Trait Loci Targeting Candidate Genes for Pregnancy in Beef Cows
Source: Biomolecules. 2024 Jan 26;14(2):150. doi: 10.3390/biom14020150 (PMC10886872; doi:10.3390/biom14020150)
Supplement: Supplementary file 1 [file biomolecules-14-00150-s001.zip › Supplementary_TableS9.xlsx]

## Sheet: Shared-eQTLs_Pathways
Supplementary Table S9: KEGG pathways and biological processes over-representation anal-yses based on genes targeted by both cis and trans eQTLs from uterine epithelium cells in beef cows.
Pathway Name	Pathway Id	Source Name	#Genes	#Genes in database	Ratio	p-value	Gene Symbol
Glyoxylate and dicarboxylate metabolism	484	KEGG	4	25	0.16	0.000428	AFMID; AGXT; CAT; GLYCTK;
Peroxisome	8122	KEGG	6	76	0.0789474	0.0008	ACOX3; AGXT; BT.52325; CAT; PECI; PEX11A;
Metabolism of amino acids and derivatives	18377	REACTOME	9	173	0.0520231	0.00091	ACADSB; AFMID; AGXT; BCAT1; CCBL2; GPT; GSTZ1; NQO1; TH;
Fatty acid degradation	520	KEGG	4	37	0.108108	0.0019	ACADSB; ACOX3; ALDH2; PECI;
Tryptophan metabolism	504	KEGG	4	37	0.108108	0.00195	AFMID; ALDH2; CAT; CCBL2;
G-protein signaling through tubby proteins	4042	PID BIOCARTA	2	8	0.25	0.005575	CXCL12; EDN1;
Negative regulators of RIG-I/MDA5 signaling	13013	REACTOME	3	27	0.111111	0.006849	DDX58; ISG15; UBA7;
Activation of pkc through g-protein coupled receptors	4148	PID BIOCARTA	2	9	0.222222	0.0071	CXCL12; EDN1;
RIG-I/MDA5 mediated induction of IFN-alpha/beta pathways	13017	REACTOME	4	55	0.0727273	0.00826	BT.96672; DDX58; ISG15; UBA7;
HSF1 activation	19458	REACTOME	2	11	0.181818	0.01	EEF1A1; HSF1;
Tryptophan catabolism	13575	REACTOME	2	11	0.181818	0.01	AFMID; CCBL2;

## Sheet: Shared-eQTLs BP
Pathway Name	Pathway Id	#Genes	#Genes in database	Ratio	p-value	Gene Symbol
Antigen processing and presentation	GO:0019882	8	76	0.105263	9.66055e-05	BOLA-DQA2; BOLA; BOLA; BT.104971; BT.105339; BT.29684; JSP; ULBP4;
Antigen processing and presentation of peptide antigen via MHC class I	GO:0002474	4	16	0.25	0.000195263	BOLA; BOLA; BT.105339; JSP;
Immune response	GO:0006955	13	217	0.0599078	0.000275977	BOLA-DQA2; BOLA; BOLA; BT.101019; BT.104971; BT.105339; BT.29684; BT.44261; CXCL12; JSP; SUSD2; TNFSF9; ULBP4;
L-alanine catabolic process	GO:0042853	2	2	1	0.00036067	AGXT; GPT;
Chemical homeostasis within a tissue	GO:0048875	2	2	1	0.00036067	HOMER1; HOMER2;
Positive regulation of T cell mediated cytotoxicity	GO:0001916	4	22	0.181818	0.000717163	BOLA; BOLA; BT.105339; JSP;
Fucosylation	GO:0036065	3	12	0.25	0.00132059	C26H10ORF125; FUT1; FUT5;
Cellular response to epidermal growth factor stimulus	GO:0071364	3	15	0.2	0.00261802	EEF1A1; IQGAP1; ZNF259;
ISG15-protein conjugation	GO:0032020	2	6	0.333333	0.00514297	ISG15; UBA7;
Modification-dependent protein catabolic process	GO:0019941	2	6	0.333333	0.00514297	ISG15; UBA7;
Regulation of transcription, DNA-templated	GO:0006355	39	1357	0.0287399	0.00644793	ACTL6B; AIRE; BT.105181; BT.105291; BT.18403; BT.35008; BT.46423; BT.96672; CERS4; FOXJ1; FOXL2; FOXO6; HES4; HOXB3; HSF1; IDBG-638607; IDBG-641525; LMO4; LOC100125304; NR1I3; PDE8A; PROX2; RBAK; SEC14L2; ZFP82; ZNF135; ZNF19; ZNF211; ZNF323; ZNF345; ZNF416; ZNF444; ZNF550; ZNF551; ZNF623; ZNF641; ZNF786; ZNF792; ZNF836;
Regulation of heart contraction	GO:0008016	3	21	0.142857	0.00703405	HRC; MYH7; TH;
Glycoprotein catabolic process	GO:0006516	2	7	0.285714	0.00710995	MANBA; NGLY1;
Behavioral response to cocaine	GO:0048148	2	8	0.25	0.00936135	HOMER1; HOMER2;
Positive regulation of interferon-alpha production	GO:0032727	2	8	0.25	0.00936135	BT.96672; DDX58;
Biosynthetic process	GO:0009058	5	68	0.0735294	0.00947524	AGXT; CCBL2; GPT; NMNAT2; TRIT1;
